# Supplementary material for: Crystal structures of {[Cu(Lpn)2][Fe(CN)5(NO)]·H2O}n and {[Cu(Lpn)2]3[Cr(CN)6]2·5H2O}n [where Lpn = (R)-propane-1,2-di­amine]: two heterometallic chiral cyanide-bridged coordination polymers
Source: Acta Crystallogr E Crystallogr Commun. 2015 Mar 21;71(Pt 4):392–7. doi: 10.1107/S2056989015005253 (PMC4438836; doi:10.1107/S2056989015005253)
Supplement: Supplementary file 1 [file e-71-00392-sup1.cif]

##############################################################################
#                                                                            #
# This CIF contains the data in a paper accepted for publication in          #
# Acta Crystallographica Section E. It conforms to the requirements of       #
# Notes for Authors for Acta Crystallographica Section E, and has been       #
# peer reviewed under the auspices of the IUCr Commission on Journals.       #
#                                                                            #
# Full details of the Crystallographic Information File format               #
# are given in the paper "The Crystallographic Information File (CIF):       #
# a New Standard Archive File for Crystallography" by S. R. Hall, F. H.      #
# Allen and I. D. Brown [Acta Cryst. (1991), A47, 655-685].                  #
#                                                                            #
# The current version of the core CIF dictionary is obtainable from          #
# ftp://ftp.iucr.org/pub/cif_core.dic.                                       #
#                                                                            #
# Software is freely available for graphical display of the structure(s)     #
# in this CIF. For information consult the CIF software page                 #
# http://www.iucr.org/resources/cif/software.                                #
#                                                                            #
# This file may be used for bona fide research purposes within the           #
# scientific community so long as proper attribution is given to the journal # 
# article from which it was obtained.                                        #
#                                                                            #
##############################################################################
data_I
_database_code_depnum_ccdc_archive 'CCDC 691330'
_audit_creation_method     SHELXL2014
_chemical_name_systematic
;\
<i>catena</i>-Poly[[[bis[(<i>R</i>)-propane-1,2-diamine-\
\k^2^<i>N</i>,<i>N</i>']copper(II)]-\m-cyanido-\k^2^<i>N</i>:<i>C</i>-\
[tris(cyanido-\k<i>C</i>)(nitroso-\k<i>N</i>)iron(III)]-\m-cyanido-\
\k^2^<i>C</i>:<i>N</i>] monohydrate]
;
_chemical_name_common     ?
_chemical_formula_moiety     'C11 H20 Cu Fe N10 O, H2 O'
_chemical_formula_sum     'C11 H22 Cu Fe N10 O2'
_chemical_formula_iupac     '[Cu Fe (C3 H10 N2)2 (C N)5 (N O)], H2 O1'
_chemical_formula_weight     445.77
_chemical_melting_point     ?
_shelx_space_group_comment
;
The symmetry employed for this shelxl refinement is uniquely defined
by the following loop, which should always be used as a source of
symmetry information in preference to the above space-group names.
They are only intended as comments.
;
_space_group_crystal_system     monoclinic
_space_group_name_H-M_alt     'P 21'
_space_group_name_Hall     'P 2yb'
loop_
    _space_group_symop_operation_xyz
    'x, y, z'
    '-x, y+1/2, -z'
_cell_length_a     6.7987(3)
_cell_length_b     17.8910(10)
_cell_length_c     15.7161(8)
_cell_angle_alpha     90
_cell_angle_beta     100.482(4)
_cell_angle_gamma     90
_cell_volume     1879.73(17)
_cell_formula_units_Z     4
_cell_measurement_reflns_used     22904
_cell_measurement_theta_min     1.75
_cell_measurement_theta_max     29.25
_cell_measurement_temperature     173(2)
_exptl_crystal_description     plate
_exptl_crystal_colour     violet
_exptl_crystal_size_max     0.45
_exptl_crystal_size_mid     0.38
_exptl_crystal_size_min     0.35
_exptl_crystal_density_diffrn     1.575
_exptl_crystal_density_meas     ?
_exptl_crystal_density_method     ?
_exptl_crystal_F_000     916
_exptl_absorpt_coefficient_mu     1.930
_exptl_absorpt_correction_type     multi-scan
_exptl_absorpt_process_details
;
(MULABS in PLATON; Spek, 2009)
;
_shelx_estimated_absorpt_T_min     ?
_shelx_estimated_absorpt_T_max     ?
_exptl_absorpt_correction_T_min     0.5724
_exptl_absorpt_correction_T_max     0.7403
_diffrn_ambient_temperature     173(2)
_diffrn_radiation_type     MoK\a
_diffrn_radiation_wavelength     0.71073
_diffrn_radiation_source     'fine-focus sealed tube'
_diffrn_radiation_monochromator     'plane graphite'
_diffrn_measurement_device_type     'Stoe IPDS 2'
_diffrn_measurement_device     '2-circle goniometer'
_diffrn_measurement_method     '\f + \w scans'
_diffrn_detector_area_resol_mean     ?
_diffrn_reflns_number     22802
_diffrn_reflns_av_R_equivalents     0.0334
_diffrn_reflns_theta_min     1.741
_diffrn_reflns_theta_max     29.259
_diffrn_reflns_theta_full     25.242
_diffrn_measured_fraction_theta_max     0.985
_diffrn_measured_fraction_theta_full     0.996
_diffrn_reflns_limit_h_min     -8
_diffrn_reflns_limit_h_max     9
_diffrn_reflns_limit_k_min     -24
_diffrn_reflns_limit_k_max     24
_diffrn_reflns_limit_l_min     -21
_diffrn_reflns_limit_l_max     21
_refine_special_details     ?
_reflns_number_total     9961
_reflns_number_gt     8537
_reflns_threshold_expression     'I > 2\s(I)'
_refine_ls_structure_factor_coef     Fsqd
_refine_ls_matrix_type     full
_refine_ls_R_factor_all     0.0401
_refine_ls_R_factor_gt     0.0313
_refine_ls_wR_factor_gt     0.0743
_refine_ls_wR_factor_ref     0.0775
_refine_ls_goodness_of_fit_ref     1.030
_refine_ls_restrained_S_all     1.030
_refine_ls_number_reflns     9961
_refine_ls_number_parameters     467
_refine_ls_number_restraints     7
_refine_ls_hydrogen_treatment     mixed
_refine_ls_weighting_scheme     calc
_refine_ls_weighting_details
              'w=1/[\s^2^(Fo^2^)+(0.0453P)^2^+0.0779P] where P=(Fo^2^+2Fc^2^)/3'
_atom_sites_solution_hydrogens     mixed
_atom_sites_solution_primary     direct
_atom_sites_solution_secondary     difmap
_refine_ls_shift/su_max     0.000
_refine_ls_shift/su_mean     0.000
_refine_diff_density_max     0.553
_refine_diff_density_min     -0.443
_refine_ls_extinction_method     none
_refine_ls_extinction_coef     .
_refine_ls_abs_structure_details
;
Flack <i>x</i> determined using 3691 quotients
[(<i>I</i>^+^)-(<i>I</i>^-^)]/[(<i>I</i>^+^)+(<i>I</i>^-^)]
(Parsons <i>et al.</i>,  2013).
;
_refine_ls_abs_structure_Flack     0.038(15)
loop_
    _atom_type_symbol
    _atom_type_description
    _atom_type_scat_dispersion_real
    _atom_type_scat_dispersion_imag
    _atom_type_scat_source
    'C' 'C' 0.0033 0.0016
                         'International Tables Vol C Tables 4.2.6.8 and 6.1.1.4'
    'H' 'H' 0.0000 0.0000
                         'International Tables Vol C Tables 4.2.6.8 and 6.1.1.4'
    'Cu' 'Cu' 0.3201 1.2651
                         'International Tables Vol C Tables 4.2.6.8 and 6.1.1.4'
    'Fe' 'Fe' 0.3463 0.8444
                         'International Tables Vol C Tables 4.2.6.8 and 6.1.1.4'
    'N' 'N' 0.0061 0.0033
                         'International Tables Vol C Tables 4.2.6.8 and 6.1.1.4'
    'O' 'O' 0.0106 0.0060
                         'International Tables Vol C Tables 4.2.6.8 and 6.1.1.4'
_computing_data_collection
;
X-AREA (Stoe & Cie, 2009)
;
_computing_cell_refinement
;
X-AREA (Stoe & Cie, 2009)
;
_computing_data_reduction
;
X-RED32 (Stoe & Cie, 2009)
;
_computing_structure_solution
;
SHELXS97 (Sheldrick, 2008)
;
_computing_structure_refinement
;
SHELXL2014 (Sheldrick, 2015)
;
_computing_molecular_graphics
;
PLATON  (Spek, 2009) and Mercury (Macrae <i>et al.</i>,  2008)
;
_computing_publication_material
;
SHELXL2014 (Sheldrick, 2015), PLATON (Spek, 2009) and
publCIF (Westrip, 2010)
;
loop_
    _atom_site_type_symbol
    _atom_site_label
    _atom_site_fract_x
    _atom_site_fract_y
    _atom_site_fract_z
    _atom_site_U_iso_or_equiv
    _atom_site_adp_type
    _atom_site_calc_flag
    _atom_site_occupancy
    _atom_site_disorder_assembly
    _atom_site_disorder_group
    Cu Cu1 0.10706(10) 0.11302(3) 0.41868(5) 0.02243(16) Uani d 1 . .
    Fe Fe1 0.07542(12) 0.24094(3) 0.11676(5) 0.01767(16) Uani d 1 . .
    O O1 0.4628(7) 0.2972(2) 0.1620(3) 0.0346(11) Uani d 1 . .
    N N1 0.0460(9) 0.1979(3) 0.3043(4) 0.0298(12) Uani d 1 . .
    N N2 0.3065(8) 0.2752(2) 0.1432(3) 0.0231(10) Uani d 1 . .
    N N3 -0.3427(9) 0.1681(4) 0.0694(5) 0.0452(16) Uani d 1 . .
    N N4 0.2137(9) 0.0800(3) 0.0924(5) 0.0362(14) Uani d 1 . .
    N N5 -0.1151(9) 0.3962(3) 0.1278(4) 0.0329(12) Uani d 1 . .
    N N6 0.0371(9) 0.2626(3) -0.0800(4) 0.0387(12) Uani d 1 . .
    N N7 -0.0285(8) 0.1791(3) 0.4932(4) 0.0295(11) Uani d 1 . .
    H H7X -0.1059 0.2120 0.4603 0.035 Uiso d 1 . .
    H H7Y -0.1057 0.1516 0.5210 0.035 Uiso d 1 . .
    N N8 0.3547(7) 0.1695(2) 0.4694(4) 0.0257(10) Uani d 1 . .
    H H8X 0.4323 0.1415 0.5087 0.031 Uiso d 1 . .
    H H8Y 0.4234 0.1817 0.4283 0.031 Uiso d 1 . .
    N N9 0.2476(8) 0.0400(3) 0.3514(3) 0.0279(10) Uani d 1 . .
    H H9X 0.2753 0.0621 0.3042 0.033 Uiso d 1 . .
    H H9Y 0.3622 0.0253 0.3839 0.033 Uiso d 1 . .
    N N10 -0.1344(8) 0.0507(3) 0.3756(4) 0.0317(11) Uani d 1 . .
    H H10X -0.1620 0.0221 0.4183 0.038 Uiso d 1 . .
    H H10Y -0.2395 0.0800 0.3574 0.038 Uiso d 1 . .
    C C1 0.0529(8) 0.2162(3) 0.2339(4) 0.0215(11) Uani d 1 . .
    C C2 -0.1916(9) 0.1970(3) 0.0875(4) 0.0253(12) Uani d 1 . .
    C C3 0.1650(8) 0.1403(3) 0.1026(4) 0.0233(12) Uani d 1 . .
    C C4 -0.0513(9) 0.3374(3) 0.1251(4) 0.0246(12) Uani d 1 . .
    C C5 0.0524(9) 0.2554(3) -0.0071(4) 0.0278(12) Uani d 1 . .
    C C6 0.1233(9) 0.2186(3) 0.5568(3) 0.0363(11) Uani d 1 . .
    H H6 0.1732 0.1842 0.6061 0.044 Uiso calc 1 . .
    C C7 0.2936(7) 0.2377(2) 0.5113(3) 0.0310(9) Uani d 1 . .
    H H7A 0.2510 0.2768 0.4672 0.037 Uiso calc 1 . .
    H H7B 0.4079 0.2573 0.5536 0.037 Uiso calc 1 . .
    C C8 0.0405(14) 0.2889(4) 0.5915(6) 0.058(2) Uani d 1 . .
    H H8A -0.0820 0.2766 0.6131 0.087 Uiso calc 1 . .
    H H8B 0.0102 0.3259 0.5450 0.087 Uiso calc 1 . .
    H H8C 0.1398 0.3094 0.6388 0.087 Uiso calc 1 . .
    C C9 0.1164(7) -0.0257(2) 0.3268(3) 0.0310(9) Uani d 1 . .
    H H9 0.1262 -0.0588 0.3786 0.037 Uiso calc 1 . .
    C C10 -0.0953(7) 0.0037(3) 0.3051(4) 0.0341(10) Uani d 1 . .
    H H10A -0.1128 0.0330 0.2508 0.041 Uiso calc 1 . .
    H H10B -0.1908 -0.0386 0.2964 0.041 Uiso calc 1 . .
    C C11 0.1796(12) -0.0705(4) 0.2547(5) 0.0423(15) Uani d 1 . .
    H H11A 0.3156 -0.0895 0.2739 0.063 Uiso calc 1 . .
    H H11B 0.1765 -0.0384 0.2039 0.063 Uiso calc 1 . .
    H H11C 0.0876 -0.1126 0.2396 0.063 Uiso calc 1 . .
    Cu Cu2 0.39302(11) 0.55505(3) 0.08355(5) 0.02290(16) Uani d 1 . .
    Fe Fe2 0.41932(12) 0.43450(3) 0.38348(5) 0.01729(16) Uani d 1 . .
    O O2 0.0342(6) 0.3768(2) 0.3377(3) 0.0317(10) Uani d 1 . .
    N N11 0.4582(9) 0.4728(3) 0.1969(4) 0.0273(11) Uani d 1 . .
    N N12 0.1918(7) 0.4003(2) 0.3562(3) 0.0191(9) Uani d 1 . .
    N N13 0.8371(9) 0.5054(3) 0.4342(4) 0.0370(13) Uani d 1 . .
    N N14 0.2910(8) 0.5974(3) 0.4029(4) 0.0330(12) Uani d 1 . .
    N N15 0.6236(9) 0.2807(3) 0.3783(4) 0.0333(13) Uani d 1 . .
    N N16 0.4194(8) 0.4211(3) 0.5782(4) 0.0325(11) Uani d 1 . .
    N N17 0.5330(7) 0.4883(3) 0.0108(3) 0.0251(10) Uani d 1 . .
    H H17X 0.5716 0.5147 -0.0313 0.030 Uiso d 1 . .
    H H17Y 0.6413 0.4685 0.0433 0.030 Uiso d 1 . .
    N N18 0.1419(8) 0.5031(3) 0.0242(4) 0.0304(12) Uani d 1 . .
    H H18X 0.0998 0.4716 0.0609 0.036 Uiso d 1 . .
    H H18Y 0.0454 0.5363 0.0069 0.036 Uiso d 1 . .
    N N19 0.2644(9) 0.6247(3) 0.1572(4) 0.0346(12) Uani d 1 . .
    H H19X 0.1798 0.6553 0.1241 0.041 Uiso d 1 . .
    H H19Y 0.1969 0.5989 0.1908 0.041 Uiso d 1 . .
    N N20 0.6299(9) 0.6241(3) 0.1114(4) 0.0320(11) Uani d 1 . .
    H H20X 0.7298 0.6010 0.1460 0.038 Uiso d 1 . .
    H H20Y 0.6719 0.6371 0.0631 0.038 Uiso d 1 . .
    C C12 0.4471(9) 0.4562(3) 0.2656(4) 0.0222(12) Uani d 1 . .
    C C13 0.6835(10) 0.4773(3) 0.4159(4) 0.0252(12) Uani d 1 . .
    C C14 0.3364(9) 0.5368(3) 0.3945(4) 0.0242(12) Uani d 1 . .
    C C15 0.5529(9) 0.3388(3) 0.3807(4) 0.0205(11) Uani d 1 . .
    C C16 0.4259(8) 0.4240(3) 0.5064(4) 0.0231(11) Uani d 1 . .
    C C17 0.3943(8) 0.4284(2) -0.0270(4) 0.0328(10) Uani d 1 . .
    H H17 0.3918 0.3890 0.0180 0.039 Uiso calc 1 . .
    C C18 0.1901(8) 0.4623(3) -0.0496(3) 0.0361(10) Uani d 1 . .
    H H18A 0.1852 0.4967 -0.0992 0.043 Uiso calc 1 . .
    H H18B 0.0898 0.4224 -0.0668 0.043 Uiso calc 1 . .
    C C19 0.4588(15) 0.3922(4) -0.1060(6) 0.055(2) Uani d 1 . .
    H H19A 0.4664 0.4306 -0.1498 0.082 Uiso calc 1 . .
    H H19B 0.3608 0.3541 -0.1302 0.082 Uiso calc 1 . .
    H H19C 0.5903 0.3689 -0.0885 0.082 Uiso calc 1 . .
    C C20 0.4301(9) 0.6681(3) 0.2113(3) 0.0406(11) Uani d 1 . .
    H H20 0.5033 0.6338 0.2565 0.049 Uiso calc 1 . .
    C C21 0.5683(9) 0.6910(3) 0.1547(4) 0.0433(13) Uani d 1 . .
    H H21A 0.6871 0.7156 0.1892 0.052 Uiso calc 1 . .
    H H21B 0.5018 0.7271 0.1110 0.052 Uiso calc 1 . .
    C C22 0.3594(13) 0.7349(4) 0.2563(6) 0.053(2) Uani d 1 . .
    H H22A 0.2714 0.7181 0.2955 0.080 Uiso calc 1 . .
    H H22B 0.2858 0.7690 0.2131 0.080 Uiso calc 1 . .
    H H22C 0.4751 0.7609 0.2897 0.080 Uiso calc 1 . .
    O O1W 0.5517(7) 0.1452(3) 0.2726(4) 0.0378(11) Uani d 1 . .
    H H1WA 0.630(9) 0.142(3) 0.239(4) 0.057 Uiso d 1 . .
    H H1WB 0.568(10) 0.189(2) 0.293(4) 0.057 Uiso d 1 . .
    O O2W 0.9350(8) 0.5353(2) 0.2311(3) 0.0369(11) Uani d 1 . .
    H H2WA 0.953(10) 0.526(3) 0.284(2) 0.055 Uiso d 1 . .
    H H2WB 0.890(10) 0.576(2) 0.219(4) 0.055 Uiso d 1 . .
loop_
    _atom_site_aniso_label
    _atom_site_aniso_U_11
    _atom_site_aniso_U_22
    _atom_site_aniso_U_33
    _atom_site_aniso_U_12
    _atom_site_aniso_U_13
    _atom_site_aniso_U_23
    Cu1 0.0191(3) 0.0216(3) 0.0265(4) 0.0003(2) 0.0040(3) 0.0021(3)
    Fe1 0.0175(4) 0.0162(3) 0.0195(4) -0.0007(3) 0.0038(3) -0.0003(3)
    O1 0.029(2) 0.0278(19) 0.046(3) -0.0116(17) 0.002(2) -0.0036(18)
    N1 0.034(3) 0.026(2) 0.031(3) 0.005(2) 0.008(2) 0.006(2)
    N2 0.028(3) 0.0141(17) 0.027(3) -0.0008(17) 0.005(2) -0.0002(17)
    N3 0.028(3) 0.050(3) 0.059(4) -0.015(3) 0.012(3) -0.011(3)
    N4 0.032(3) 0.023(2) 0.056(4) -0.0056(19) 0.013(3) -0.013(2)
    N5 0.032(3) 0.027(2) 0.042(3) 0.0061(19) 0.012(2) 0.003(2)
    N6 0.041(3) 0.049(3) 0.026(2) -0.007(2) 0.0034(19) -0.0001(19)
    N7 0.031(3) 0.026(2) 0.035(3) -0.0009(19) 0.015(2) 0.002(2)
    N8 0.021(2) 0.023(2) 0.033(3) 0.0003(17) 0.005(2) 0.0030(18)
    N9 0.032(2) 0.0208(18) 0.032(2) 0.0047(16) 0.0090(19) 0.0027(16)
    N10 0.027(2) 0.028(2) 0.037(3) -0.0066(18) -0.001(2) 0.0047(19)
    C1 0.018(3) 0.018(2) 0.029(3) 0.0020(18) 0.005(2) 0.002(2)
    C2 0.019(3) 0.027(2) 0.031(3) 0.0014(19) 0.008(2) -0.004(2)
    C3 0.014(2) 0.022(2) 0.035(3) -0.0017(18) 0.010(2) -0.007(2)
    C4 0.027(3) 0.021(2) 0.025(3) -0.001(2) 0.004(2) -0.0014(19)
    C5 0.032(3) 0.025(2) 0.026(3) -0.0048(19) 0.006(2) -0.0023(19)
    C6 0.052(3) 0.031(2) 0.029(2) -0.009(2) 0.013(2) -0.0021(18)
    C7 0.035(2) 0.0229(18) 0.036(2) -0.0059(16) 0.0075(19) -0.0023(17)
    C8 0.072(5) 0.048(4) 0.067(5) -0.018(3) 0.044(4) -0.021(3)
    C9 0.041(2) 0.0195(17) 0.030(2) 0.0031(16) -0.0007(18) 0.0028(15)
    C10 0.027(2) 0.032(2) 0.040(3) 0.0008(17) -0.003(2) -0.0026(19)
    C11 0.050(3) 0.036(3) 0.036(3) 0.011(2) -0.002(3) -0.008(2)
    Cu2 0.0230(4) 0.0224(3) 0.0236(4) 0.0011(2) 0.0049(3) 0.0016(3)
    Fe2 0.0186(4) 0.0160(3) 0.0179(4) -0.0002(3) 0.0050(3) -0.0009(3)
    O2 0.016(2) 0.035(2) 0.042(3) -0.0022(16) 0.0003(19) -0.0019(19)
    N11 0.034(3) 0.026(2) 0.023(3) 0.006(2) 0.006(2) 0.0050(19)
    N12 0.021(2) 0.0192(18) 0.018(2) 0.0023(16) 0.0054(19) 0.0003(16)
    N13 0.030(3) 0.040(3) 0.041(3) -0.006(2) 0.004(3) -0.006(2)
    N14 0.031(3) 0.026(2) 0.044(3) 0.0030(19) 0.013(2) -0.003(2)
    N15 0.040(3) 0.024(2) 0.039(3) 0.0061(19) 0.015(3) 0.005(2)
    N16 0.035(2) 0.036(2) 0.028(2) -0.0027(17) 0.0111(19) -0.0032(16)
    N17 0.024(2) 0.026(2) 0.027(2) 0.0036(18) 0.008(2) 0.0051(18)
    N18 0.025(3) 0.032(2) 0.032(3) -0.0036(19) -0.001(2) 0.009(2)
    N19 0.042(3) 0.026(2) 0.039(3) 0.0089(18) 0.016(2) 0.0073(18)
    N20 0.032(3) 0.027(2) 0.036(3) -0.0015(17) 0.004(2) 0.0051(18)
    C12 0.029(3) 0.0151(19) 0.022(3) 0.0019(19) 0.005(2) 0.0004(19)
    C13 0.030(3) 0.024(2) 0.022(3) -0.006(2) 0.008(2) -0.002(2)
    C14 0.029(3) 0.022(2) 0.022(3) -0.003(2) 0.006(2) -0.0006(19)
    C15 0.021(3) 0.023(2) 0.019(3) 0.0004(18) 0.009(2) 0.0044(18)
    C16 0.024(2) 0.022(2) 0.024(3) -0.0032(16) 0.006(2) -0.0024(17)
    C17 0.043(3) 0.0188(19) 0.038(3) 0.0012(17) 0.010(2) 0.0024(17)
    C18 0.042(2) 0.031(2) 0.032(2) -0.0077(19) -0.003(2) 0.0015(18)
    C19 0.082(6) 0.039(3) 0.048(4) 0.003(3) 0.022(4) -0.016(3)
    C20 0.061(3) 0.028(2) 0.032(2) 0.007(2) 0.005(2) -0.0031(19)
    C21 0.058(3) 0.022(2) 0.043(3) -0.005(2) -0.008(3) 0.0010(19)
    C22 0.066(5) 0.044(3) 0.050(4) 0.013(3) 0.009(3) -0.005(3)
    O1W 0.028(2) 0.038(2) 0.047(3) 0.0050(17) 0.005(2) 0.0024(19)
    O2W 0.036(2) 0.0306(19) 0.042(3) 0.0019(16) 0.002(2) -0.0006(17)
_geom_special_details
;
All e.s.d.'s (except the e.s.d. in the dihedral angle between two l.s. planes)
are estimated using the full covariance matrix. The cell e.s.d.'s are taken
into account individually in the estimation of e.s.d.'s in distances, angles
and torsion angles; correlations between e.s.d.'s in cell parameters are only
used when they are defined by crystal symmetry. An approximate (isotropic)
treatment of cell e.s.d.'s is used for estimating e.s.d.'s involving l.s.
planes.
;
loop_
    _geom_bond_atom_site_label_1
    _geom_bond_atom_site_label_2
    _geom_bond_site_symmetry_2
    _geom_bond_distance
    _geom_bond_publ_flag
    Cu1 N10 . 1.998(5) ?
    Cu1 N8 . 2.001(5) ?
    Cu1 N7 . 2.003(5) ?
    Cu1 N9 . 2.026(5) ?
    Cu1 N1 . 2.333(5) ?
    Cu1 N13 2_646 2.980(9) ?
    Fe1 N2 . 1.667(5) ?
    Fe1 C3 . 1.926(5) ?
    Fe1 C1 . 1.927(6) ?
    Fe1 C5 . 1.941(6) ?
    Fe1 C4 . 1.945(5) ?
    Fe1 C2 . 1.954(6) ?
    O1 N2 . 1.121(6) ?
    N1 C1 . 1.162(8) ?
    N3 C2 . 1.139(8) ?
    N4 C3 . 1.148(7) ?
    N5 C4 . 1.141(7) ?
    N6 C5 . 1.140(8) ?
    N7 C6 . 1.479(7) ?
    N7 H7X . 0.8900 ?
    N7 H7Y . 0.8900 ?
    N8 C7 . 1.482(6) ?
    N8 H8X . 0.8900 ?
    N8 H8Y . 0.8900 ?
    N9 C9 . 1.484(6) ?
    N9 H9X . 0.8900 ?
    N9 H9Y . 0.8900 ?
    N10 C10 . 1.454(8) ?
    N10 H10X . 0.8900 ?
    N10 H10Y . 0.8900 ?
    C6 C7 . 1.506(7) ?
    C6 C8 . 1.519(9) ?
    C6 H6 . 1.0000 ?
    C7 H7A . 0.9900 ?
    C7 H7B . 0.9900 ?
    C8 H8A . 0.9800 ?
    C8 H8B . 0.9800 ?
    C8 H8C . 0.9800 ?
    C9 C10 . 1.511(6) ?
    C9 C11 . 1.512(8) ?
    C9 H9 . 1.0000 ?
    C10 H10A . 0.9900 ?
    C10 H10B . 0.9900 ?
    C11 H11A . 0.9800 ?
    C11 H11B . 0.9800 ?
    C11 H11C . 0.9800 ?
    Cu2 N19 . 2.006(6) ?
    Cu2 N17 . 2.009(5) ?
    Cu2 N20 . 2.013(6) ?
    Cu2 N18 . 2.017(5) ?
    Cu2 N11 . 2.290(5) ?
    Cu2 N3 2 3.112(8) ?
    Fe2 N12 . 1.646(5) ?
    Fe2 C14 . 1.933(5) ?
    Fe2 C13 . 1.933(6) ?
    Fe2 C16 . 1.933(6) ?
    Fe2 C12 . 1.936(6) ?
    Fe2 C15 . 1.942(5) ?
    O2 N12 . 1.139(6) ?
    N11 C12 . 1.135(8) ?
    N13 C13 . 1.148(8) ?
    N14 C14 . 1.141(8) ?
    N15 C15 . 1.150(7) ?
    N16 C16 . 1.139(8) ?
    N17 C17 . 1.478(7) ?
    N17 H17X . 0.8900 ?
    N17 H17Y . 0.8900 ?
    N18 C18 . 1.457(8) ?
    N18 H18X . 0.8900 ?
    N18 H18Y . 0.8900 ?
    N19 C20 . 1.498(8) ?
    N19 H19X . 0.8900 ?
    N19 H19Y . 0.8900 ?
    N20 C21 . 1.475(8) ?
    N20 H20X . 0.8900 ?
    N20 H20Y . 0.8900 ?
    C17 C18 . 1.497(7) ?
    C17 C19 . 1.534(9) ?
    C17 H17 . 1.0000 ?
    C18 H18A . 0.9900 ?
    C18 H18B . 0.9900 ?
    C19 H19A . 0.9800 ?
    C19 H19B . 0.9800 ?
    C19 H19C . 0.9800 ?
    C20 C21 . 1.465(8) ?
    C20 C22 . 1.513(9) ?
    C20 H20 . 1.0000 ?
    C21 H21A . 0.9900 ?
    C21 H21B . 0.9900 ?
    C22 H22A . 0.9800 ?
    C22 H22B . 0.9800 ?
    C22 H22C . 0.9800 ?
    O1W H1WA . 0.82(3) ?
    O1W H1WB . 0.84(3) ?
    O2W H2WA . 0.83(3) ?
    O2W H2WB . 0.80(3) ?
loop_
    _geom_angle_atom_site_label_1
    _geom_angle_atom_site_label_2
    _geom_angle_atom_site_label_3
    _geom_angle_site_symmetry_1
    _geom_angle_site_symmetry_3
    _geom_angle
    _geom_angle_publ_flag
    N10 Cu1 N8 . . 175.5(2) ?
    N10 Cu1 N7 . . 95.2(2) ?
    N8 Cu1 N7 . . 85.0(2) ?
    N10 Cu1 N9 . . 84.3(2) ?
    N8 Cu1 N9 . . 95.2(2) ?
    N7 Cu1 N9 . . 175.3(2) ?
    N10 Cu1 N1 . . 94.7(2) ?
    N8 Cu1 N1 . . 89.8(2) ?
    N7 Cu1 N1 . . 91.7(2) ?
    N9 Cu1 N1 . . 93.0(2) ?
    N2 Fe1 C3 . . 94.0(2) ?
    N2 Fe1 C1 . . 94.7(3) ?
    C3 Fe1 C1 . . 88.7(3) ?
    N2 Fe1 C5 . . 95.8(3) ?
    C3 Fe1 C5 . . 88.8(3) ?
    C1 Fe1 C5 . . 169.4(2) ?
    N2 Fe1 C4 . . 93.7(2) ?
    C3 Fe1 C4 . . 172.2(3) ?
    C1 Fe1 C4 . . 91.5(2) ?
    C5 Fe1 C4 . . 89.6(3) ?
    N2 Fe1 C2 . . 177.8(2) ?
    C3 Fe1 C2 . . 84.1(2) ?
    C1 Fe1 C2 . . 84.3(3) ?
    C5 Fe1 C2 . . 85.2(3) ?
    C4 Fe1 C2 . . 88.2(2) ?
    C1 N1 Cu1 . . 152.2(5) ?
    O1 N2 Fe1 . . 178.7(5) ?
    C6 N7 Cu1 . . 109.8(4) ?
    C6 N7 H7X . . 110.1 ?
    Cu1 N7 H7X . . 109.6 ?
    C6 N7 H7Y . . 109.6 ?
    Cu1 N7 H7Y . . 109.6 ?
    H7X N7 H7Y . . 108.2 ?
    C7 N8 Cu1 . . 108.0(3) ?
    C7 N8 H8X . . 109.6 ?
    Cu1 N8 H8X . . 109.9 ?
    C7 N8 H8Y . . 110.4 ?
    Cu1 N8 H8Y . . 110.4 ?
    H8X N8 H8Y . . 108.5 ?
    C9 N9 Cu1 . . 109.2(4) ?
    C9 N9 H9X . . 110.1 ?
    Cu1 N9 H9X . . 109.8 ?
    C9 N9 H9Y . . 109.7 ?
    Cu1 N9 H9Y . . 109.7 ?
    H9X N9 H9Y . . 108.3 ?
    C10 N10 Cu1 . . 109.1(4) ?
    C10 N10 H10X . . 109.5 ?
    Cu1 N10 H10X . . 109.7 ?
    C10 N10 H10Y . . 110.1 ?
    Cu1 N10 H10Y . . 110.0 ?
    H10X N10 H10Y . . 108.3 ?
    N1 C1 Fe1 . . 176.2(5) ?
    N3 C2 Fe1 . . 176.4(6) ?
    N4 C3 Fe1 . . 178.1(6) ?
    N5 C4 Fe1 . . 175.3(6) ?
    N6 C5 Fe1 . . 178.6(6) ?
    N7 C6 C7 . . 106.9(4) ?
    N7 C6 C8 . . 112.3(6) ?
    C7 C6 C8 . . 110.5(5) ?
    N7 C6 H6 . . 109.0 ?
    C7 C6 H6 . . 109.0 ?
    C8 C6 H6 . . 109.0 ?
    N8 C7 C6 . . 109.0(4) ?
    N8 C7 H7A . . 109.9 ?
    C6 C7 H7A . . 109.9 ?
    N8 C7 H7B . . 109.9 ?
    C6 C7 H7B . . 109.9 ?
    H7A C7 H7B . . 108.3 ?
    C6 C8 H8A . . 109.5 ?
    C6 C8 H8B . . 109.5 ?
    H8A C8 H8B . . 109.5 ?
    C6 C8 H8C . . 109.5 ?
    H8A C8 H8C . . 109.5 ?
    H8B C8 H8C . . 109.5 ?
    N9 C9 C10 . . 106.6(4) ?
    N9 C9 C11 . . 112.1(5) ?
    C10 C9 C11 . . 113.8(4) ?
    N9 C9 H9 . . 108.1 ?
    C10 C9 H9 . . 108.1 ?
    C11 C9 H9 . . 108.1 ?
    N10 C10 C9 . . 109.1(4) ?
    N10 C10 H10A . . 109.9 ?
    C9 C10 H10A . . 109.9 ?
    N10 C10 H10B . . 109.9 ?
    C9 C10 H10B . . 109.9 ?
    H10A C10 H10B . . 108.3 ?
    C9 C11 H11A . . 109.5 ?
    C9 C11 H11B . . 109.5 ?
    H11A C11 H11B . . 109.5 ?
    C9 C11 H11C . . 109.5 ?
    H11A C11 H11C . . 109.5 ?
    H11B C11 H11C . . 109.5 ?
    N19 Cu2 N17 . . 177.4(2) ?
    N19 Cu2 N20 . . 84.8(2) ?
    N17 Cu2 N20 . . 92.6(2) ?
    N19 Cu2 N18 . . 97.6(3) ?
    N17 Cu2 N18 . . 84.9(2) ?
    N20 Cu2 N18 . . 163.6(2) ?
    N19 Cu2 N11 . . 89.6(2) ?
    N17 Cu2 N11 . . 90.9(2) ?
    N20 Cu2 N11 . . 101.0(2) ?
    N18 Cu2 N11 . . 95.2(2) ?
    N12 Fe2 C14 . . 95.8(2) ?
    N12 Fe2 C13 . . 178.5(2) ?
    C14 Fe2 C13 . . 82.7(3) ?
    N12 Fe2 C16 . . 94.3(2) ?
    C14 Fe2 C16 . . 87.5(2) ?
    C13 Fe2 C16 . . 85.6(3) ?
    N12 Fe2 C12 . . 94.3(2) ?
    C14 Fe2 C12 . . 88.7(2) ?
    C13 Fe2 C12 . . 85.7(3) ?
    C16 Fe2 C12 . . 170.9(2) ?
    N12 Fe2 C15 . . 95.0(2) ?
    C14 Fe2 C15 . . 169.2(3) ?
    C13 Fe2 C15 . . 86.5(2) ?
    C16 Fe2 C15 . . 90.6(2) ?
    C12 Fe2 C15 . . 91.6(2) ?
    C12 N11 Cu2 . . 150.5(5) ?
    O2 N12 Fe2 . . 179.6(5) ?
    C17 N17 Cu2 . . 109.0(3) ?
    C17 N17 H17X . . 109.9 ?
    Cu2 N17 H17X . . 109.9 ?
    C17 N17 H17Y . . 110.0 ?
    Cu2 N17 H17Y . . 109.8 ?
    H17X N17 H17Y . . 108.2 ?
    C18 N18 Cu2 . . 107.7(4) ?
    C18 N18 H18X . . 110.0 ?
    Cu2 N18 H18X . . 109.8 ?
    C18 N18 H18Y . . 110.5 ?
    Cu2 N18 H18Y . . 110.4 ?
    H18X N18 H18Y . . 108.4 ?
    C20 N19 Cu2 . . 106.7(4) ?
    C20 N19 H19X . . 110.6 ?
    Cu2 N19 H19X . . 110.4 ?
    C20 N19 H19Y . . 110.3 ?
    Cu2 N19 H19Y . . 110.2 ?
    H19X N19 H19Y . . 108.5 ?
    C21 N20 Cu2 . . 108.4(4) ?
    C21 N20 H20X . . 110.1 ?
    Cu2 N20 H20X . . 109.9 ?
    C21 N20 H20Y . . 110.0 ?
    Cu2 N20 H20Y . . 110.1 ?
    H20X N20 H20Y . . 108.4 ?
    N11 C12 Fe2 . . 176.0(5) ?
    N13 C13 Fe2 . . 177.3(5) ?
    N14 C14 Fe2 . . 178.3(6) ?
    N15 C15 Fe2 . . 176.9(5) ?
    N16 C16 Fe2 . . 175.4(5) ?
    N17 C17 C18 . . 107.4(4) ?
    N17 C17 C19 . . 112.0(5) ?
    C18 C17 C19 . . 111.6(5) ?
    N17 C17 H17 . . 108.6 ?
    C18 C17 H17 . . 108.6 ?
    C19 C17 H17 . . 108.6 ?
    N18 C18 C17 . . 110.3(4) ?
    N18 C18 H18A . . 109.6 ?
    C17 C18 H18A . . 109.6 ?
    N18 C18 H18B . . 109.6 ?
    C17 C18 H18B . . 109.6 ?
    H18A C18 H18B . . 108.1 ?
    C17 C19 H19A . . 109.5 ?
    C17 C19 H19B . . 109.5 ?
    H19A C19 H19B . . 109.5 ?
    C17 C19 H19C . . 109.5 ?
    H19A C19 H19C . . 109.5 ?
    H19B C19 H19C . . 109.5 ?
    C21 C20 N19 . . 107.5(4) ?
    C21 C20 C22 . . 110.8(5) ?
    N19 C20 C22 . . 113.9(5) ?
    C21 C20 H20 . . 108.2 ?
    N19 C20 H20 . . 108.2 ?
    C22 C20 H20 . . 108.2 ?
    C20 C21 N20 . . 108.6(4) ?
    C20 C21 H21A . . 110.0 ?
    N20 C21 H21A . . 110.0 ?
    C20 C21 H21B . . 110.0 ?
    N20 C21 H21B . . 110.0 ?
    H21A C21 H21B . . 108.4 ?
    C20 C22 H22A . . 109.5 ?
    C20 C22 H22B . . 109.5 ?
    H22A C22 H22B . . 109.5 ?
    C20 C22 H22C . . 109.5 ?
    H22A C22 H22C . . 109.5 ?
    H22B C22 H22C . . 109.5 ?
    H1WA O1W H1WB . . 105(4) ?
    H2WA O2W H2WB . . 114(4) ?
loop_
    _geom_torsion_atom_site_label_1
    _geom_torsion_atom_site_label_2
    _geom_torsion_atom_site_label_3
    _geom_torsion_atom_site_label_4
    _geom_torsion_site_symmetry_1
    _geom_torsion_site_symmetry_2
    _geom_torsion_site_symmetry_3
    _geom_torsion_site_symmetry_4
    _geom_torsion
    _geom_torsion_publ_flag
    Cu1 N7 C6 C7 . . . . 37.2(5) ?
    Cu1 N7 C6 C8 . . . . 158.6(5) ?
    Cu1 N8 C7 C6 . . . . 39.8(5) ?
    N7 C6 C7 N8 . . . . -50.9(6) ?
    C8 C6 C7 N8 . . . . -173.3(6) ?
    Cu1 N9 C9 C10 . . . . 37.3(5) ?
    Cu1 N9 C9 C11 . . . . 162.4(4) ?
    Cu1 N10 C10 C9 . . . . 40.4(5) ?
    N9 C9 C10 N10 . . . . -51.3(5) ?
    C11 C9 C10 N10 . . . . -175.4(5) ?
    Cu2 N17 C17 C18 . . . . 37.3(5) ?
    Cu2 N17 C17 C19 . . . . 160.2(5) ?
    Cu2 N18 C18 C17 . . . . 38.5(5) ?
    N17 C17 C18 N18 . . . . -50.7(5) ?
    C19 C17 C18 N18 . . . . -173.9(5) ?
    Cu2 N19 C20 C21 . . . . 44.0(5) ?
    Cu2 N19 C20 C22 . . . . 167.2(5) ?
    N19 C20 C21 N20 . . . . -54.1(6) ?
    C22 C20 C21 N20 . . . . -179.1(5) ?
    Cu2 N20 C21 C20 . . . . 37.2(5) ?
loop_
    _geom_hbond_atom_site_label_D
    _geom_hbond_atom_site_label_H
    _geom_hbond_atom_site_label_A
    _geom_hbond_site_symmetry_A
    _geom_hbond_distance_DH
    _geom_hbond_distance_HA
    _geom_hbond_distance_DA
    _geom_hbond_angle_DHA
    N7 H7X N15 1_455 0.89 2.39 3.257(8) 166
    N7 H7Y N14 2_546 0.89 2.12 3.008(8) 173
    N8 H8X N14 2_646 0.89 2.27 3.120(8) 160
    N8 H8Y N15 . 0.89 2.45 3.209(7) 144
    N9 H9X O1W . 0.89 2.52 3.207(7) 135
    N9 H9Y N16 2_646 0.89 2.39 3.157(7) 144
    N10 H10X N16 2_546 0.89 2.52 3.189(7) 132
    N10 H10Y O1W 1_455 0.89 2.11 2.962(7) 159
    C11 H11A N16 2_646 0.98 2.68 3.427(9) 134
    N17 H17X N4 2_655 0.89 2.22 3.051(8) 155
    N17 H17Y N5 1_655 0.89 2.32 3.197(7) 169
    N18 H18X N5 . 0.89 2.37 3.224(8) 161
    N18 H18Y N4 2 0.89 2.27 3.080(8) 151
    N19 H19X N6 2 0.89 2.44 3.295(8) 160
    N19 H19Y O2W 1_455 0.89 2.30 3.142(8) 159
    N20 H20X O2W . 0.89 2.11 2.990(8) 172
    O1W H1WB N15 . 0.84(3) 2.11(3) 2.928(7) 163(6)
    O2W H2WA N13 . 0.83(3) 2.65(4) 3.419(9) 155(6)
    O2W H2WB N20 . 0.80(3) 2.37(5) 2.990(8) 135(6)
_shelx_hkl_file
;
   9  -4   0   66.52    8.75
   9  -4   0   65.03    5.74
   9  -4   0   77.84    9.18
   9  -3   1  207.87    9.46
   9  -3   1  199.57    8.88
   9  -3   0    4.29    5.36
   9  -3   0   11.37    8.83
   9  -3   0   10.52    5.76
   9  -2   1   55.91    8.60
   9  -2   1   51.08    7.91
   9  -2   1   44.14    6.05
   9  -2   0    0.12    8.22
   9  -2   0    9.54    8.53
   9  -2   0    1.47    7.67
   9  -1   1    7.69    7.83
   9  -1   1    7.46    8.74
   9  -1   1    9.86    7.93
   9  -1   0   56.01    6.38
   9  -1   0   69.71    7.90
   9  -1   0   64.82    8.22
   9   1  -1   26.91    8.65
   9   1  -1   36.82    5.38
   9   1  -1   42.71    5.91
   9   1  -2   10.35    7.23
   9   1  -2    6.14    5.90
   9   1  -2    2.12    8.18
   9   1  -3   24.52    7.32
   9   1  -3   20.03    6.16
   9   1  -3   27.21    8.45
   9   1  -4  108.63    7.63
   9   1  -4  105.06    8.88
   9   1  -4   97.61    9.23
   9   1  -5   16.39    7.32
   9   1  -5   15.62    8.72
   9   1  -5   27.05    8.60
   9   1  -6    4.90    8.38
   9   1  -6    6.43    8.59
   9   1  -7    9.28    8.35
   9   1  -7   -1.79   10.70
   9   1  -8  211.11   12.24
   9   1  -8  199.24   11.19
   9   1  -9   49.42   12.94
   9   1  -9   53.51   13.74
   9   2  -1   35.84    7.59
   9   2  -1   28.37    6.02
   9   2  -1   29.11    8.17
   9   2  -2   23.32    6.04
   9   2  -2   20.90    8.26
   9   2  -2   27.00    7.28
   9   2  -3    3.65    8.15
   9   2  -3    3.55    8.47
   9   2  -3    5.32    7.19
   9   2  -4   -2.64    7.20
   9   2  -4    3.89    8.19
   9   2  -4    7.41    8.38
   9   2  -5    8.98    8.52
   9   2  -5   13.57    8.48
   9   2  -5   11.21    7.61
   9   2  -6   19.11    8.58
   9   2  -6   14.35   10.33
   9   2  -7   36.42    8.38
   9   2  -7   37.61    8.97
   9   2  -8   26.60   10.98
   9   2  -8   24.12    8.10
   9   3  -1   -3.62    8.15
   9   3  -1   -0.38    8.44
   9   3  -1    0.47    7.36
   9   3  -2   17.61    8.23
   9   3  -2   23.76    6.15
   9   3  -2   20.22    5.34
   9   3  -3  238.79    9.66
   9   3  -3  205.73    7.29
   9   3  -3  222.70    8.43
   9   3  -4   38.64    8.57
   9   3  -4   40.01    7.55
   9   3  -4   31.47    8.40
   9   3  -5  201.43    9.59
   9   3  -5  173.88    6.60
   9   3  -5  185.12    9.40
   9   3  -6    8.00   10.59
   9   3  -6    1.77    8.47
   9   3  -7  101.96    9.04
   9   3  -7   99.80    9.60
   9   3  -8   49.80   11.32
   9   3  -8   48.46   10.08
   9   4  -1    4.16    7.56
   9   4  -1    0.97    8.36
   9   4  -1    7.28    6.00
   9   4  -2   99.43    7.90
   9   4  -2  118.93    8.90
   9   4  -2  110.16    8.91
   9   4  -3   12.28    8.50
   9   4  -3    4.92    7.43
   9   4  -3    7.87    8.47
   9   4  -4   -3.63    8.56
   9   4  -4    2.80    7.60
   9   4  -4    0.78    8.51
   9   4  -5    5.01    8.65
   9   4  -5    5.06    8.57
   9   4  -6  202.50    9.71
   9   4  -6  211.90    9.56
   9   4  -7    6.26    8.12
   9   4  -7    6.07    8.79
   9   5  -1    8.90    8.60
   9   5  -1   13.85    7.62
   9   5  -1   13.78    8.61
   9   5  -2   40.91    7.88
   9   5  -2   52.00    8.90
   9   5  -2   51.04    8.73
   9   5  -3   34.86    8.81
   9   5  -3   32.25    7.78
   9   5  -3   40.70    8.58
   9   5  -4    9.64    8.44
   9   5  -4    8.22    8.38
   9   5  -4    7.16    7.66
   9   5  -5    6.59    8.59
   9   5  -5   10.33    8.68
   9   5  -6    9.44    8.49
   9   5  -6    3.18    8.62
   9   5  -7    3.47   10.90
   9   6  -3   92.51    8.94
   9   6  -3   93.69    9.06
   9   6  -3   87.78    8.19
   9   6  -4   -2.09    6.18
   9   6  -4    2.51    7.96
   9   6  -4    5.49    8.73
   9   6  -5   40.86    8.75
   9   6  -5   41.24    8.68
   8 -11   1  238.70    8.92
   8 -11   1  202.08    8.56
   8 -11   0   15.97    8.34
   8 -11   0   18.83    5.68
   8 -10   3   17.48    8.28
   8 -10   3   26.72    5.90
   8 -10   2    3.17    8.02
   8 -10   2    7.51    5.64
   8 -10   1   11.50    8.01
   8 -10   1    1.65    7.58
   8 -10   0   39.23    7.56
   8 -10   0   37.66    5.71
   8  -9   4    3.23    8.18
   8  -9   4   14.14    7.72
   8  -9   3   -9.25    7.86
   8  -9   3    5.97    7.87
   8  -9   2   29.89    7.54
   8  -9   2   26.05    7.91
   8  -9   1   19.44    7.35
   8  -9   1   25.69    7.82
   8  -9   0    6.22    7.86
   8  -9   0   16.13    5.22
   8  -8   4    9.51    5.65
   8  -8   4   12.08    7.62
   8  -8   3  155.57    6.32
   8  -8   3  163.32    8.17
   8  -8   2   18.41    5.28
   8  -8   2   14.88    7.49
   8  -8   1    0.33    7.51
   8  -8   1   -4.07    7.31
   8  -8   0   13.69    7.13
   8  -8   0    2.89    5.39
   8  -7   5   -5.54    7.62
   8  -7   5   -1.06    7.89
   8  -7   4   49.48    7.68
   8  -7   4   53.30    7.99
   8  -7   3   11.05    5.17
   8  -7   3    3.80    7.54
   8  -7   2   71.32    5.55
   8  -7   2   74.96    7.42
   8  -7   1   24.69    5.09
   8  -7   1   27.00    5.35
   8  -7   0   90.84    7.38
   8  -7   0  102.15    7.73
   8  -6   6   43.16    7.99
   8  -6   6   47.95    8.27
   8  -6   5   43.20    5.45
   8  -6   5   47.51    7.72
   8  -6   4   14.57    5.41
   8  -6   4   12.01    7.25
   8  -6   3    3.74    4.87
   8  -6   3    7.08    5.27
   8  -6   2    6.43    7.30
   8  -6   2    1.61    5.23
   8  -6   1   11.65    6.96
   8  -6   1   -0.63    7.04
   8  -6   0   17.29    7.26
   8  -6   0   17.09    4.90
   8  -5   6   95.08    7.90
   8  -5   6   82.90    6.04
   8  -5   5   98.98    7.84
   8  -5   5  109.03    8.04
   8  -5   4   25.03    7.52
   8  -5   4   29.44    7.65
   8  -5   3   48.03    7.62
   8  -5   3   44.25    7.25
   8  -5   2   41.71    5.16
   8  -5   2   37.00    5.25
   8  -5   1  359.96    8.29
   8  -5   1  359.32    8.45
   8  -5   0  104.10    7.53
   8  -5   0  105.89    5.28
   8  -4   6    5.17    7.46
   8  -4   6   -0.93    7.73
   8  -4   5   32.34    7.58
   8  -4   5   36.10    5.55
   8  -4   4  127.00    5.87
   8  -4   4  114.46    7.63
   8  -4   3   35.92    7.20
   8  -4   3   44.33    5.34
   8  -4   2   55.89    7.17
   8  -4   2   36.02    7.16
   8  -4   1    8.56    4.92
   8  -4   1   -2.69    6.96
   8  -4   0  191.35    7.41
   8  -4   0  208.53    6.12
   8  -3   7   11.15    7.99
   8  -3   7    3.63    7.93
   8  -3   6    0.37    7.58
   8  -3   6    3.37    5.45
   8  -3   5    5.62    7.58
   8  -3   5   -3.52    7.57
   8  -3   4   71.48    7.62
   8  -3   4   57.98    7.54
   8  -3   3   44.00    5.38
   8  -3   3   30.55    7.24
   8  -3   2   15.68    6.98
   8  -3   2   15.83    6.95
   8  -3   1   36.66    5.03
   8  -3   1   31.24    7.78
   8  -3   1   38.57    7.05
   8  -3   0   -2.05    7.16
   8  -3   0    3.29    6.76
   8  -3   0    8.57    7.61
   8  -2   7   18.75    5.79
   8  -2   7   27.66    7.93
   8  -2   6   -2.18    7.94
   8  -2   6    8.66    5.83
   8  -2   6    2.92    5.35
   8  -2   5   47.31    7.69
   8  -2   5   32.73    7.50
   8  -2   5   30.93    5.79
   8  -2   4  222.05    6.16
   8  -2   4  244.27    8.77
   8  -2   4  263.49    8.46
   8  -2   3  127.38    8.23
   8  -2   3  138.87    7.65
   8  -2   3  116.37    5.67
   8  -2   2   67.61    5.17
   8  -2   2   67.77    5.25
   8  -2   2   69.69    7.95
   8  -2   1   50.10    7.09
   8  -2   1   36.06    7.13
   8  -2   1   41.14    7.75
   8  -2   0  157.56    6.16
   8  -2   0  162.28    7.25
   8  -2   0  159.34    7.48
   8  -1   7    7.08    6.09
   8  -1   7   -3.73    5.48
   8  -1   7    8.68    5.60
   8  -1   6  137.83    8.20
   8  -1   6  125.05    8.15
   8  -1   6  136.49    8.76
   8  -1   5   56.71    7.81
   8  -1   5   67.34    8.44
   8  -1   5   72.25    7.53
   8  -1   4   -4.59    5.56
   8  -1   4   -3.49    7.23
   8  -1   4    2.83    7.44
   8  -1   3    3.93    7.36
   8  -1   3    1.57    7.10
   8  -1   3    5.85    5.53
   8  -1   2  530.63    8.74
   8  -1   2  531.64    7.77
   8  -1   2  568.77    7.97
   8  -1   1  102.61    7.34
   8  -1   1   94.99    7.42
   8  -1   1  101.86    7.79
   8  -1   0  227.76    6.31
   8  -1   0  243.55    7.52
   8  -1   0  217.80    5.95
   8   1  -1   31.17    7.21
   8   1  -1   32.18    7.36
   8   1  -1   29.13    6.48
   8   1  -2   65.30    5.35
   8   1  -2   62.33    7.79
   8   1  -2   62.61    4.95
   8   1  -3  145.80    8.12
   8   1  -3  139.22    7.69
   8   1  -3  148.78    7.06
   8   1  -4  397.38    6.66
   8   1  -4  384.63    9.35
   8   1  -4  390.35    9.09
   8   1  -5    0.08    8.85
   8   1  -5    1.57    7.33
   8   1  -5    4.94    6.48
   8   1  -6    1.11    8.95
   8   1  -6   -3.05    9.25
   8   1  -7  162.09    8.48
   8   1  -7  161.79   10.48
   8   1  -8   81.63    9.17
   8   1  -8   92.72   10.25
   8   1  -9    2.50   10.76
   8   1  -9    2.55    9.97
  -8   1  14   14.28    8.15
   8   2  -1  300.92    7.92
   8   2  -1  291.07    8.27
   8   2  -1  310.42    6.73
   8   2  -2  368.35    7.99
   8   2  -2  369.21    9.09
   8   2  -2  362.33    8.73
   8   2  -3   39.33    7.52
   8   2  -3   39.42    6.57
   8   2  -3   38.76    7.38
   8   2  -4    8.73    7.43
   8   2  -4   10.17    6.36
   8   2  -4   -6.24    7.13
   8   2  -5  174.32    8.38
   8   2  -5  190.00    8.43
   8   2  -5  194.87    7.45
   8   2  -6   69.42    7.77
   8   2  -6   65.19    7.87
   8   2  -7   31.09    9.51
   8   2  -7   31.63    7.42
   8   2  -8   27.65    8.86
   8   2  -8   29.76    8.02
   8   2  -9  132.47   10.80
   8   2  -9  112.49    9.55
   8   2 -10    2.26   16.17
   8   2 -10    3.55   15.40
  -8   2  13   -0.46    5.54
  -8   2  14   38.67    6.02
   8   3  -1  123.35    7.80
   8   3  -1  135.58    7.52
   8   3  -1  122.67    5.25
   8   3  -2   43.46    7.33
   8   3  -2   37.10    5.39
   8   3  -2   40.25    4.72
   8   3  -3    7.08    7.24
   8   3  -3    2.47    6.61
   8   3  -3   -5.74    7.13
   8   3  -4    5.93    7.30
   8   3  -4   12.44    7.12
   8   3  -4    5.20    6.59
   8   3  -5   26.13    7.41
   8   3  -5   29.49    6.65
   8   3  -5   22.51    7.48
   8   3  -6  302.96    8.97
   8   3  -6  284.06    9.01
   8   3  -7   58.92    7.40
   8   3  -7   48.08    9.64
   8   3  -8   85.44    7.79
   8   3  -8   88.62    8.74
   8   3  -9    2.23    8.62
   8   3  -9   -0.44   10.12
   8   3 -10  196.66   11.95
   8   3 -10  206.93   13.39
  -8   3  12  202.62    8.27
  -8   3  13   34.32    8.10
   8   4  -1   39.38    7.35
   8   4  -1   32.25    5.38
   8   4  -1   37.83    6.78
   8   4  -2  183.91    8.02
   8   4  -2  186.90    7.44
   8   4  -2  176.97    8.03
   8   4  -3   45.67    5.57
   8   4  -3   57.82    5.52
   8   4  -3   54.11    6.85
   8   4  -4    2.46    5.14
   8   4  -4    3.29    4.59
   8   4  -4    2.91    5.20
   8   4  -5   67.36    7.02
   8   4  -5   61.79    7.69
   8   4  -5   62.93    7.74
   8   4  -6  224.23    8.49
   8   4  -6  208.84    8.59
   8   4  -7   24.95    8.85
   8   4  -7   38.20    9.60
   8   4  -8   38.07    8.14
   8   4  -8   41.38    9.02
   8   4  -9  132.22   10.92
   8   4  -9  123.99    9.67
   8   4 -10   20.05   10.37
   8   4 -10   18.92   10.28
   8   4 -11    4.77   12.84
   8   4 -11    4.88   14.22
  -8   4  12   19.73    7.87
  -8   4  13   59.64    8.20
   8   5  -1   55.16    6.80
   8   5  -1   70.68    7.71
   8   5  -1   67.15    7.51
   8   5  -2   71.96    7.50
   8   5  -2   71.64    7.38
   8   5  -2   64.19    6.98
   8   5  -3  153.90    7.40
   8   5  -3  149.30    8.11
   8   5  -3  145.37    8.01
   8   5  -4   78.35    7.83
   8   5  -4   78.35    7.14
   8   5  -4   77.06    7.72
   8   5  -5  206.92    8.69
   8   5  -5  210.43    8.49
   8   5  -5  219.99    7.97
   8   5  -6   17.18    7.69
   8   5  -6   15.98    7.29
   8   5  -7    9.66    7.26
   8   5  -7    8.80    7.65
   8   5  -8    7.58    8.05
   8   5  -8   12.02    7.18
   8   5  -9  148.77    8.14
   8   5  -9  142.18   10.91
   8   5 -10   18.39   10.48
   8   5 -10   20.10    9.20
   8   5 -11   17.42   10.72
  -8   5  11   21.03    5.34
   8   5 -11   16.89   10.76
  -8   5  12   24.57    7.93
  -8   5  13    7.52    5.87
   8   6  -1   30.74    7.32
  -8   6   1   17.90    8.00
   8   6  -1   17.36    7.73
   8   6  -1   21.95    6.74
   8   6  -2   27.55    5.60
  -8   6   2   28.94    5.79
   8   6  -2   29.60    6.96
   8   6  -2   28.82    7.30
   8   6  -3   25.49    7.40
   8   6  -3   31.02    7.65
   8   6  -3   25.00    6.88
   8   6  -4   -4.05    7.35
   8   6  -4    6.60    7.67
   8   6  -4    2.23    6.89
   8   6  -5   21.37    7.68
   8   6  -5   21.29    7.84
   8   6  -6    0.24    7.37
   8   6  -6    1.33    7.73
   8   6  -7    1.92    7.89
   8   6  -7    6.18    7.18
   8   6  -8   87.69    7.53
   8   6  -8   78.51    8.47
   8   6  -9  208.42    9.71
   8   6  -9  229.63   10.14
   8   6 -10   88.97    8.17
   8   6 -10   90.53    9.10
   8   6 -11   12.18    7.67
   8   6 -11   12.42   10.79
  -8   6  11   13.77    5.51
   8   6 -12    0.31   12.63
  -8   6  12    6.55    5.55
   8   6 -12    1.73   10.95
  -8   7   1   19.43    8.09
   8   7  -1    9.14    7.46
   8   7  -1   16.76    5.64
   8   7  -1   10.27    7.05
   8   7  -2   17.38    5.65
   8   7  -2   12.15    7.08
  -8   7   2   21.16    8.14
   8   7  -2   22.80    5.37
  -8   7   3   34.36    8.12
   8   7  -3   36.31    7.66
   8   7  -3   28.45    7.88
   8   7  -3   32.96    7.06
   8   7  -4  173.00    8.11
   8   7  -4  180.11    8.14
   8   7  -4  177.42    8.50
   8   7  -5  201.87    8.70
   8   7  -5  212.49    8.49
   8   7  -6   31.38    7.57
   8   7  -6   21.21    8.11
   8   7  -7   81.12    7.76
   8   7  -7   62.60   10.17
   8   7  -8  112.07    8.00
   8   7  -8  107.69    8.69
   8   7  -9   68.20    9.50
   8   7  -9   58.92   10.56
   8   7 -10    6.24    7.64
   8   7 -10   13.77   10.27
   8   7 -11  129.97   10.37
  -8   7  11  128.12    8.20
   8   7 -11  117.93   11.64
   8   7 -12   24.26   11.34
  -8   7  12   29.17    8.15
   8   7 -12   30.75   11.46
   8   8  -1  251.15    8.30
   8   8  -1  248.24    9.00
   8   8  -1  252.63    8.35
  -8   8   1  229.11    9.08
   8   8  -2   22.56    8.09
   8   8  -2   16.10    7.23
   8   8  -2   13.26    7.56
  -8   8   2   22.85    8.26
  -8   8   3  104.07    8.40
   8   8  -3  114.92    8.33
   8   8  -3  113.52    7.74
   8   8  -3  106.04    7.79
   8   8  -4    3.94    7.43
  -8   8   4   -1.10    9.99
   8   8  -4   -1.81    5.28
   8   8  -4    6.61    5.66
   8   8  -5   63.13    8.30
   8   8  -5   57.72    7.68
   8   8  -6   17.30    8.09
   8   8  -6   21.88    7.68
   8   8  -7  212.07    9.23
   8   8  -7  213.25    8.60
   8   8  -8    5.46    7.52
   8   8  -8    5.47    8.18
   8   8  -9    5.19    7.51
   8   8  -9    1.85   10.24
   8   8 -10   12.15    8.46
   8   8 -10    8.75    7.69
  -8   8  10   12.35    5.50
  -8   8  11   21.01    5.89
   8   8 -11   26.82   10.78
   8   8 -11   36.48    9.72
  -8   9   1    9.30    8.30
   8   9  -1   13.94    7.21
   8   9  -1   15.21    7.69
   8   9  -1   13.73    8.24
   8   9  -2   38.60    5.50
   8   9  -2   38.78    8.68
  -8   9   2   36.56    8.17
   8   9  -2   39.70    7.34
   8   9  -3    3.65    7.53
   8   9  -3   -4.56    5.35
  -8   9   3   -3.61    8.49
   8   9  -3    8.72    8.44
   8   9  -4   17.13    7.51
   8   9  -4   21.44    8.26
   8   9  -4   17.27    7.74
  -8   9   4   17.02    8.43
   8   9  -5   78.16    8.52
   8   9  -5   91.70    7.88
  -8   9   5   76.86   10.74
   8   9  -6   31.01    6.04
   8   9  -6   36.00    7.71
   8   9  -7  212.18    9.34
   8   9  -7  197.37    8.80
   8   9  -8    9.85    7.62
   8   9  -8    2.49    8.53
   8   9  -9   12.21    8.49
   8   9  -9   11.92    7.79
   8   9 -10    7.76    8.68
   8   9 -10   15.26    9.58
  -8   9  10    5.66    7.87
   8  10  -1   10.23    9.16
   8  10  -1    6.47    7.78
   8  10  -1   10.68    8.87
  -8  10   1    8.72    8.29
   8  10  -2   15.29    6.24
   8  10  -2    9.88    9.33
   8  10  -2    6.53    7.59
  -8  10   2    9.37    6.18
   8  10  -3   72.55    6.37
   8  10  -3   84.49    8.33
   8  10  -3   85.07    7.91
  -8  10   3   79.23    8.75
   8  10  -4    2.79    6.19
   8  10  -4    3.01    7.58
  -8  10   4    0.14    8.44
   8  10  -5   -2.68    8.50
   8  10  -5   -2.32    7.59
  -8  10   5    3.62    8.56
   8  10  -6   38.94    7.94
   8  10  -6   41.45    8.84
   8  10  -7  121.71    8.17
   8  10  -7  103.23    6.72
   8  10  -8   98.29    9.04
   8  10  -8  115.27    8.33
   8  10  -9   86.96    9.25
   8  10  -9   98.53    8.41
  -8  11   1    7.22    8.71
   8  11  -1    6.62    9.12
   8  11  -1   11.55    9.39
   8  11  -1    9.22    8.05
   8  11  -2   29.36    9.03
  -8  11   2   33.37    8.63
   8  11  -2   20.93    7.94
   8  11  -2   32.09    9.88
   8  11  -3  148.96    9.37
  -8  11   3  122.68    9.32
   8  11  -3  158.01    8.02
   8  11  -3  135.67    6.82
   8  11  -4   55.32    6.74
  -8  11   4   54.01    8.99
   8  11  -4   65.33    7.97
  -8  11   5  101.26    9.27
   8  11  -5  119.96    8.36
   8  11  -5   98.32    9.28
   8  11  -6    4.36    8.58
   8  11  -6    3.43    5.47
  -8  11   6   -1.19    8.83
   8  11  -7   46.71    8.33
   8  11  -7   60.55    9.13
   8  11  -8    5.40    7.85
   8  11  -8    4.37    8.95
   8  12  -1   -0.93    7.86
   8  12  -1    4.55   10.06
   8  12  -1    6.43    9.34
  -8  12   1   -2.08    8.84
   8  12  -2  108.68    6.04
  -8  12   2  102.02    9.25
   8  12  -2  104.97    9.58
   8  12  -2  117.28   11.08
   8  12  -3   19.66    7.91
   8  12  -3   22.85    9.28
  -8  12   3   19.68    8.90
   8  12  -4   17.76    8.06
  -8  12   4    9.92    8.82
   8  12  -4   21.15    9.21
  -8  12   5   39.14    9.02
   8  12  -5   40.99    9.18
   8  12  -5   44.84    8.05
   8  12  -6   54.46    8.39
   8  12  -6   69.97    9.41
  -8  12   6   54.99   11.41
   7 -15   2   -3.40    7.65
   7 -15   2   98.06    6.26
   7 -15   1   63.11    6.00
   7 -15   1   -0.88    5.26
   7 -15   0   65.50    5.73
   7 -15   0  124.14    6.19
   7 -14   4   10.15    5.77
   7 -14   4   -5.41    7.79
   7 -14   3   26.66    7.90
   7 -14   3   -0.06    5.47
   7 -14   2   28.78    5.66
   7 -14   2   20.95    5.55
   7 -14   1   56.69    5.59
   7 -14   1   61.14    7.94
   7 -14   0  110.30    6.00
   7 -14   0  105.81    7.92
   7 -13   5    1.22    5.38
   7 -13   5   96.66    8.14
   7 -13   4   16.00    5.69
   7 -13   4   14.61    7.82
   7 -13   3   48.33    5.64
   7 -13   3   45.46    7.79
   7 -13   2   11.78    5.48
   7 -13   2   16.85    5.26
   7 -13   1  299.02    8.57
   7 -13   1  292.26    8.33
   7 -13   0  163.43    8.14
   7 -13   0  165.51    7.68
   7 -12   6    3.37    7.79
   7 -12   6    6.45    7.74
   7 -12   5    5.05    7.68
   7 -12   5    4.45    5.69
   7 -12   4  241.45    6.49
   7 -12   4  245.73    6.67
   7 -12   3   12.39    5.45
   7 -12   3    9.25    7.47
   7 -12   2   72.51    7.50
   7 -12   2   65.12    7.63
   7 -12   1   35.92    7.37
   7 -12   1   34.04    7.31
   7 -12   0   63.29    7.66
   7 -12   0   54.41    5.16
   7 -11   7    2.48    5.44
   7 -11   7   19.68    7.95
   7 -11   6   15.33    8.06
   7 -11   6    1.11    7.66
   7 -11   5   -1.82    8.05
   7 -11   5    3.85    7.56
   7 -11   4   -0.33    5.32
   7 -11   4    8.54    5.46
   7 -11   3   21.55    5.16
   7 -11   3   26.01    7.33
   7 -11   2   15.38    7.28
   7 -11   2   20.89    7.20
   7 -11   1   12.19    5.06
   7 -11   1   11.94    5.14
   7 -11   0   16.07    6.84
   7 -11   0   -0.12    5.22
   7 -10   8   61.72    8.39
   7 -10   8    3.13    7.81
   7 -10   7   65.99    6.05
   7 -10   7   48.27    7.94
   7 -10   6    0.24    7.83
   7 -10   6    0.52    7.47
   7 -10   5    3.28    5.21
   7 -10   5   -6.09    7.59
   7 -10   4  148.16    7.52
   7 -10   4  178.61    7.98
   7 -10   3  103.65    7.41
   7 -10   3  104.91    7.63
   7 -10   2   26.37    7.04
   7 -10   2   34.78    5.14
   7 -10   1   15.37    5.03
   7 -10   1   18.06    7.05
   7 -10   0   13.86    6.87
   7 -10   0   16.76    7.08
   7  -9   8   -6.66    7.81
   7  -9   8   20.85    8.21
   7  -9   7    5.87    7.53
   7  -9   7    4.98    5.55
   7  -9   6  294.93    8.19
   7  -9   6  299.46    8.66
   7  -9   5   42.36    7.51
   7  -9   5   33.86    5.13
   7  -9   4  157.56    7.67
   7  -9   4  168.47    7.68
   7  -9   3    6.66    6.91
   7  -9   3   15.95    6.91
   7  -9   2  183.68    5.52
   7  -9   2  177.71    7.50
   7  -9   1    4.08    4.90
   7  -9   1    5.83    6.72
   7  -9   0  333.47    6.05
   7  -9   0  348.94    8.31
   7  -8   9    0.08    7.89
   7  -8   9    5.79    8.02
   7  -8   8    1.79    7.84
   7  -8   8    6.39    5.64
   7  -8   7   18.36    7.60
   7  -8   7   14.12    7.81
   7  -8   6    8.48    7.28
   7  -8   6   -1.00    5.21
   7  -8   5    6.36    4.96
   7  -8   5   11.61    6.91
   7  -8   4   19.88    6.81
   7  -8   4   -1.14    6.99
   7  -8   3   97.83    5.37
   7  -8   3  102.15    5.21
   7  -8   2   69.64    6.80
   7  -8   2   54.25    5.11
   7  -8   1    3.48    4.78
   7  -8   1   22.04    6.86
   7  -8   0  127.06    7.36
   7  -8   0  140.23    6.91
   7  -7   9    3.37    8.09
   7  -7   9    8.53    5.64
   7  -7   8   71.85    7.82
   7  -7   8   60.44    5.75
   7  -7   7   10.53    7.59
   7  -7   7    7.55    7.60
   7  -7   6  164.77    7.70
   7  -7   6  162.13    5.80
   7  -7   5    7.35    6.98
   7  -7   5   20.09    5.02
   7  -7   4    9.29    4.72
   7  -7   4    3.92    4.78
   7  -7   3   26.98    6.72
   7  -7   3   26.77    4.73
   7  -7   2   17.84    6.58
   7  -7   2   25.97    6.68
   7  -7   1   84.37    7.00
   7  -7   1  101.09    6.64
   7  -7   0   82.47    4.93
   7  -7   0   82.15    5.31
   7  -6  10   88.51    8.42
   7  -6  10   72.90    5.98
   7  -6   9  211.22    6.64
   7  -6   9  206.78    8.64
   7  -6   8  163.23    8.03
   7  -6   8  146.13    6.16
   7  -6   7   57.56    7.09
   7  -6   7   59.39    7.49
   7  -6   6    0.60    7.15
   7  -6   6   -1.54    7.14
   7  -6   5   51.65    6.99
   7  -6   5   48.32    5.17
   7  -6   4  151.95    7.24
   7  -6   4  160.40    7.18
   7  -6   3   76.31    6.89
   7  -6   3   76.05    5.06
   7  -6   2  403.39    6.34
   7  -6   2  417.51    8.11
   7  -6   1   81.18    6.89
   7  -6   1   89.17    6.87
   7  -6   0  105.62    6.60
   7  -6   0   94.61    7.11
   7  -5  10   24.14    5.99
   7  -5  10   35.19    5.61
   7  -5   9   17.38    7.67
   7  -5   9   14.97    7.93
   7  -5   8    6.61    5.27
   7  -5   8    1.91    7.49
   7  -5   7   30.69    4.97
   7  -5   7   20.84    7.39
   7  -5   6   14.34    7.16
   7  -5   6   13.09    7.14
   7  -5   5   23.21    4.88
   7  -5   5   29.93    6.90
   7  -5   4   31.45    6.83
   7  -5   4   17.56    6.77
   7  -5   3   17.47    4.56
   7  -5   3   25.64    6.66
   7  -5   2   59.55    4.97
   7  -5   2   71.32    6.73
   7  -5   1  177.37    5.25
   7  -5   1  173.06    7.31
   7  -5   0  135.99    5.16
   7  -5   0  130.73    7.14
   7  -4  10   31.27    8.36
   7  -4  10   31.06    7.73
   7  -4   9   -1.75    7.64
   7  -4   9   18.60    7.65
   7  -4   8  272.35    6.59
   7  -4   8  277.66    6.37
   7  -4   7    4.10    7.30
   7  -4   7    4.48    7.16
   7  -4   6   12.76    5.07
   7  -4   6   14.15    5.07
   7  -4   5   -4.46    4.82
   7  -4   5    3.52    4.92
   7  -4   4  301.34    7.82
   7  -4   4  311.53    6.27
   7  -4   3   15.16    4.70
   7  -4   3   10.72    6.55
   7  -4   2  133.34    5.18
   7  -4   2  123.39    6.92
   7  -4   1  182.99    6.87
   7  -4   1  184.12    6.97
   7  -4   0  137.98    6.66
   7  -4   0  123.81    7.10
   7  -3  10   10.26    5.40
   7  -3  10    7.43    5.89
   7  -3   9   42.53    5.47
   7  -3   9   46.52    5.72
   7  -3   8   41.24    7.54
   7  -3   8   39.35    7.51
   7  -3   7  401.91    8.56
   7  -3   7  389.63    8.94
   7  -3   6   60.83    7.10
   7  -3   6   58.57    5.20
   7  -3   5  370.31    6.78
   7  -3   5  377.76    8.00
   7  -3   4   33.16    6.75
   7  -3   4   31.53    6.69
   7  -3   3   44.57    6.68
   7  -3   3   34.31    6.71
   7  -3   2   92.45    6.86
   7  -3   2   94.60    6.88
   7  -3   1  584.20    8.53
   7  -3   1  564.20    8.66
   7  -3   0  197.58    6.84
   7  -3   0  199.07    7.23
   7  -2  10   15.63    8.25
   7  -2   9   22.49    8.05
   7  -2   8   64.55    7.28
   7  -2   8   54.21    7.62
   7  -2   7    7.01    7.07
   7  -2   7    5.95    5.16
   7  -2   6   -2.69    6.94
   7  -2   6   -0.14    4.98
   7  -2   5   25.19    6.82
   7  -2   5   32.91    6.74
   7  -2   4   74.56    4.84
   7  -2   4   56.87    4.93
   7  -2   3  156.09    7.09
   7  -2   3  140.08    7.06
   7  -2   2   25.04    4.49
   7  -2   2   18.87    6.62
   7  -2   1  157.00    5.14
   7  -2   1  155.71    6.98
   7  -2   0  285.45    7.66
   7  -2   0  283.76    5.56
   7  -1  10   94.71    5.95
   7  -1   9    6.64    7.76
   7  -1   8   22.49    7.64
   7  -1   7   30.82    5.18
   7  -1   7   27.54    7.03
   7  -1   6  221.78    5.81
   7  -1   6  225.28    7.95
   7  -1   5   51.58    6.95
   7  -1   5   38.71    6.94
   7  -1   4    9.53    6.67
   7  -1   4    7.48    6.60
   7  -1   3   56.35    6.64
   7  -1   3   49.70    6.80
   7  -1   2  213.70    5.62
   7  -1   2  232.01    6.17
   7  -1   2  238.78    7.36
   7  -1   1   52.39    6.34
   7  -1   1   55.65    7.17
   7  -1   1   57.20    6.32
   7  -1   0   11.17    4.36
   7  -1   0    3.03    5.04
   7  -1   0   10.35    4.51
  -7   0  11   34.82    6.67
  -7   0  12   -3.45    4.93
  -7   0  13   11.85    6.92
  -7   0  14    7.41    7.28
  -7   0  15  138.61    8.36
  -7   0  16    3.13    8.02
   7   1  -1  413.58    7.69
   7   1  -1  406.49    8.36
   7   1  -1  400.58    8.06
   7   1  -2   29.50    6.00
   7   1  -2   12.78    6.83
   7   1  -2   30.01    6.65
   7   1  -3  116.09    6.51
   7   1  -3  115.10    5.49
   7   1  -3  122.27    7.06
   7   1  -4    3.44    4.41
   7   1  -4   11.23    6.59
   7   1  -4    8.74    6.27
   7   1  -5  119.25    7.63
   7   1  -5  127.15    5.11
   7   1  -5  134.78    8.94
   7   1  -6   12.70    6.99
   7   1  -6    6.28    6.78
   7   1  -7  198.75    9.35
   7   1  -7  209.40    8.63
   7   1  -8   88.53    8.68
   7   1  -8   93.87    9.48
   7   1  -9    0.56   11.04
   7   1  -9    2.98   10.32
  -7   1  10   18.31    6.53
  -7   1  11  265.08    6.14
  -7   1  12   27.93    7.01
  -7   1  13  258.47    8.14
  -7   1  14   28.77    7.57
  -7   1  15   49.50    7.80
  -7   1  16  129.40    8.59
   7   2  -1   45.39    6.16
   7   2  -1   37.66    4.97
   7   2  -1   34.22    6.63
   7   2  -2   23.83    6.52
   7   2  -2   17.13    4.39
   7   2  -2   14.07    6.53
   7   2  -3  191.76    7.38
   7   2  -3  200.09    6.96
   7   2  -3  186.23    7.37
   7   2  -4  175.34    7.39
   7   2  -4  184.78    7.44
   7   2  -4  196.43    6.86
   7   2  -5   69.19    6.85
   7   2  -5   71.58    7.25
   7   2  -5   71.02    4.71
   7   2  -6   80.80    7.23
   7   2  -6   83.94    7.17
   7   2  -7   30.57    6.67
   7   2  -7   31.47    7.06
   7   2  -8  200.97   10.13
   7   2  -8  193.49    7.87
   7   2  -9  191.25   10.56
   7   2  -9  207.45   11.90
  -7   2   9  189.86    5.46
  -7   2  10  102.59    5.19
   7   2 -10  112.15   15.34
   7   2 -10  109.48   14.10
  -7   2  11  182.90    7.37
  -7   2  12   27.39    5.00
  -7   2  13   69.28    5.40
  -7   2  14  262.15    6.78
  -7   2  15  193.83    8.50
  -7   2  16   22.85    8.24
   7   3  -1   26.13    4.43
   7   3  -1   21.95    6.58
   7   3  -1   26.28    6.70
   7   3  -2   33.99    6.64
   7   3  -2   31.50    6.11
   7   3  -2   27.79    6.56
   7   3  -3  146.60    6.78
   7   3  -3  136.31    5.44
   7   3  -3  125.85    5.28
   7   3  -4    8.88    6.49
   7   3  -4    8.51    5.90
   7   3  -4   16.86    6.73
   7   3  -5  164.13    7.55
   7   3  -5  164.40    8.97
   7   3  -5  175.19    6.84
   7   3  -6   56.29    7.23
   7   3  -6   62.46    6.97
   7   3  -7    7.60    8.13
   7   3  -7   12.94    7.04
   7   3  -8    2.17    7.06
   7   3  -8    2.80    7.99
  -7   3   9    4.49    6.31
   7   3  -9    0.15    7.62
   7   3  -9    1.16    7.04
   7   3 -10   16.42   10.89
   7   3 -10   16.72    9.45
  -7   3  10   10.69    4.53
  -7   3  11   15.46    6.76
  -7   3  12  198.89    6.03
  -7   3  13   33.75    5.40
  -7   3  14   41.75    7.72
  -7   3  15  175.22    8.60
  -7   3  16   -2.90    5.99
  -7   4   1   15.96    7.10
   7   4  -1   19.43    6.55
   7   4  -1    3.84    6.80
   7   4  -1   13.45    6.05
   7   4  -2   53.99    6.82
   7   4  -2   57.56    4.58
   7   4  -2   61.49    6.89
  -7   4   2   53.61    7.23
   7   4  -3   64.84    6.88
   7   4  -3   72.91    6.40
   7   4  -3   63.04    6.79
   7   4  -4   28.89    6.80
   7   4  -4   30.45    6.23
   7   4  -4   24.30    6.89
   7   4  -5  233.45    7.25
   7   4  -5  216.87    7.93
   7   4  -5  242.41    7.81
   7   4  -6   36.13    7.18
   7   4  -6   41.52    6.80
   7   4  -7   48.19    7.22
   7   4  -7   48.87    6.82
   7   4  -8    5.38    7.26
   7   4  -8   10.25    7.96
   7   4  -9  323.88   10.02
   7   4  -9  307.36    9.47
  -7   4   9  314.10    7.50
  -7   4  10   50.06    6.64
   7   4 -10   49.21   11.02
   7   4 -10   46.33    8.47
   7   4 -11   33.30   11.47
   7   4 -11   36.20   11.09
  -7   4  11   43.11    6.98
  -7   4  12    3.55    7.17
  -7   4  13   25.72    7.46
  -7   4  14    1.17    7.79
  -7   4  15   39.88    8.23
  -7   4  16   51.51    8.65
   7   5  -1   81.90    5.39
  -7   5   1   85.14    7.49
   7   5  -1   89.20    6.58
   7   5  -1   87.71    6.96
   7   5  -2  292.29    7.85
  -7   5   2  271.20    6.74
   7   5  -2  285.89    6.35
   7   5  -2  303.45    7.53
   7   5  -3   16.33    6.89
   7   5  -3   25.19    6.69
  -7   5   3   21.73    7.19
   7   5  -3   17.57    6.32
   7   5  -4   22.11    6.74
   7   5  -4   19.86    7.16
   7   5  -4   23.56    6.29
   7   5  -5  135.42    7.01
   7   5  -5  121.21    7.60
   7   5  -5  133.25    7.40
   7   5  -6  704.71   10.12
   7   5  -6  665.26   10.32
   7   5  -7  201.45    8.08
   7   5  -7  218.45    7.80
   7   5  -8  212.75    7.84
  -7   5   8  217.65    7.16
   7   5  -8  203.41    8.42
  -7   5   9   58.97    6.66
   7   5  -9   57.74    7.72
   7   5  -9   63.35    8.31
   7   5 -10  221.20   10.66
  -7   5  10  231.89    5.75
   7   5 -10  239.81    9.81
   7   5 -11   77.36    9.01
   7   5 -11   78.18   10.21
  -7   5  11   67.21    6.98
   7   5 -12  360.45   15.15
  -7   5  12  367.10    8.41
   7   5 -12  365.56   13.62
  -7   5  13   72.33    7.63
  -7   5  14    4.57    5.61
  -7   5  15    1.65    8.30
  -7   5  16   94.19    6.74
   7   6  -1  200.11    7.94
   7   6  -1  212.10    7.51
   7   6  -1  202.75    7.22
  -7   6   1  217.12    8.07
   7   6  -2  231.74    8.04
   7   6  -2  263.58    7.46
   7   6  -2  254.09    7.59
  -7   6   2  238.66    8.40
   7   6  -3   10.61    6.75
   7   6  -3    7.68    6.31
  -7   6   3   11.46    7.19
   7   6  -3   16.12    7.07
   7   6  -4   46.32    6.88
   7   6  -4   36.82    7.32
  -7   6   4   45.33    7.47
   7   6  -4   51.57    6.51
   7   6  -5   33.45    4.94
   7   6  -5   37.84    6.64
   7   6  -5   39.94    7.27
   7   6  -6   41.68    6.75
   7   6  -6   43.17    7.42
   7   6  -7    3.05    7.18
   7   6  -7    4.22    6.51
   7   6  -8   68.06    6.90
  -7   6   8   71.12    6.72
   7   6  -8   65.12    7.51
   7   6  -9    8.32    8.91
  -7   6   9   10.28    4.68
   7   6  -9   11.93    6.54
   7   6 -10   89.66    8.97
  -7   6  10   86.47    7.07
   7   6 -10   73.37    8.19
   7   6 -11    9.42    8.40
  -7   6  11   10.62    7.13
   7   6 -11    3.10    9.56
  -7   6  12   18.18    7.29
   7   6 -12   11.31    8.78
   7   6 -12   10.57    9.96
   7   6 -13   42.55   12.45
  -7   6  13   48.01    7.86
   7   6 -13   41.35   13.81
  -7   6  14   21.68    8.04
  -7   6  15    2.99    8.39
   7   7  -1   94.27    6.67
  -7   7   1   90.85    7.60
   7   7  -1   92.06    5.67
   7   7  -1   83.91    6.88
   7   7  -2   16.30    7.19
  -7   7   2    6.21    5.10
   7   7  -2    9.02    6.62
   7   7  -2   10.27    6.36
   7   7  -3  166.74    7.81
  -7   7   3  152.23    7.95
   7   7  -3  168.20    7.36
   7   7  -3  164.30    7.17
   7   7  -4    2.42    6.54
  -7   7   4    6.24    7.20
   7   7  -4    3.53    7.33
   7   7  -4   -3.91    6.47
   7   7  -5   73.48    6.99
   7   7  -5   59.57    7.53
  -7   7   5   60.34    7.93
   7   7  -6  247.50    7.89
   7   7  -6  216.61    8.24
   7   7  -7  503.99   11.61
   7   7  -7  564.78    9.55
   7   7  -8  142.13    7.63
   7   7  -8  126.58    7.99
  -7   7   8  136.22    6.87
  -7   7   9    8.82    6.84
   7   7  -9    0.78    6.88
   7   7  -9   -0.71    7.61
   7   7 -10   14.63    7.78
   7   7 -10    8.71    8.39
  -7   7  10    8.60    4.93
   7   7 -11  135.50   10.56
   7   7 -11  151.80    8.14
  -7   7  11  133.02    5.67
   7   7 -12   27.75    8.79
  -7   7  12   33.40    5.41
   7   7 -12   28.11    9.75
   7   7 -13   19.44    9.32
  -7   7  13   15.63    5.55
   7   7 -13   18.17   10.30
  -7   7  14   18.55    8.09
   7   7 -14   20.65   13.82
   7   7 -14   19.65   12.80
  -7   7  15   59.01    6.25
   7   8  -1   69.93    7.65
   7   8  -1   77.09    6.95
  -7   8   1   78.84    7.65
   7   8  -1   62.88    6.69
   7   8  -2   98.83    7.08
  -7   8   2   83.66    7.56
   7   8  -2   90.42    8.19
   7   8  -2   78.86    5.76
   7   8  -3   22.38    4.95
   7   8  -3   22.13    7.55
  -7   8   3   21.50    7.41
   7   8  -3   24.32    6.46
   7   8  -4  670.21    9.49
   7   8  -4  635.07   10.09
   7   8  -4  699.75   10.87
  -7   8   4  627.07   10.98
   7   8  -5  133.66    7.38
   7   8  -5  118.95    7.95
  -7   8   5  117.63    8.28
   7   8  -6   36.83    7.49
  -7   8   6   39.51    7.80
   7   8  -6   46.39    6.91
  -7   8   7   12.43    4.65
   7   8  -7    9.52    7.79
   7   8  -7    8.09    6.69
  -7   8   8  777.12    8.98
   7   8  -8  816.58   10.66
   7   8  -8  718.85   11.25
  -7   8   9   38.01    4.84
   7   8  -9   26.83    6.95
   7   8  -9   21.04    7.63
   7   8 -10  365.81    9.89
  -7   8  10  420.93    8.44
   7   8 -10  416.91    9.07
   7   8 -11    3.01    7.20
   7   8 -11    3.59    7.98
  -7   8  11    8.94    7.25
  -7   8  12   39.14    7.45
   7   8 -12   32.36    9.08
   7   8 -12   28.72    9.91
   7   8 -13    7.32   10.36
   7   8 -13    9.01    9.39
  -7   8  13    8.23    5.56
   7   8 -14  131.52   11.44
   7   8 -14  127.07   10.72
  -7   8  14  134.69    8.77
  -7   8  15    3.31    6.16
   7   8 -15    5.18   13.72
   7   8 -15    3.11   12.71
   7   9  -1    9.82    6.42
  -7   9   1    7.99    7.31
   7   9  -1    6.58    5.42
   7   9  -1    1.75    6.77
  -7   9   2   11.44    7.40
   7   9  -2   18.30    6.73
   7   9  -2   15.77    6.63
   7   9  -2    6.82    7.61
  -7   9   3   20.31    7.57
   7   9  -3   26.54    6.86
   7   9  -3   19.13    7.67
   7   9  -3   27.78    8.36
   7   9  -4  247.69    6.25
   7   9  -4  265.34    8.62
   7   9  -4  231.11    8.63
  -7   9   4  230.64    8.67
   7   9  -5   69.32    7.93
   7   9  -5   59.10    7.14
  -7   9   5   60.18    7.91
   7   9  -6   32.93    7.81
  -7   9   6   37.66    7.93
   7   9  -6   36.04    7.08
  -7   9   7   67.21    6.63
   7   9  -7   55.69    7.91
  -7   9   7   62.87   11.49
   7   9  -7   69.84    7.16
   7   9  -8    7.49    7.64
  -7   9   8    4.92    4.82
   7   9  -8    3.83    6.87
   7   9  -9    4.89    7.75
  -7   9   9    3.82    6.94
   7   9  -9    8.21    6.97
   7   9 -10   30.27    7.20
  -7   9  10   37.54    7.08
   7   9 -10   28.74    8.02
   7   9 -11   68.61    8.23
  -7   9  11   86.12    7.63
   7   9 -11   77.71    9.15
   7   9 -12   15.79    8.17
   7   9 -12   14.07    7.44
  -7   9  12   15.50    7.81
   7   9 -13    0.36   10.27
  -7   9  13    1.27    5.69
   7   9 -13    1.04    7.75
   7   9 -14   45.09   10.21
  -7   9  14   52.30    8.62
   7   9 -14   45.07   10.84
   7  10  -1  299.49    6.93
   7  10  -1  296.63    9.85
  -7  10   1  297.79    7.02
   7  10  -1  315.85    6.28
   7  10  -2  272.59    8.83
  -7  10   2  266.50    8.75
   7  10  -2  281.42    7.85
   7  10  -2  286.20    8.64
   7  10  -3   18.97    4.89
   7  10  -3   19.83    8.48
   7  10  -3    9.21    5.54
  -7  10   3   14.23    7.42
   7  10  -4  153.41    8.24
   7  10  -4  161.97    7.42
   7  10  -4  161.43    8.11
  -7  10   4  140.57    8.18
   7  10  -5  194.18    7.64
   7  10  -5  175.56    8.51
  -7  10   5  164.85    8.62
  -7  10   6    1.84    9.52
   7  10  -6    6.97    7.85
   7  10  -6    4.20    6.95
  -7  10   7   34.62    9.93
   7  10  -7   38.33    7.16
   7  10  -7   37.61    8.17
  -7  10   7   42.18    6.81
  -7  10   8   80.10    5.12
   7  10  -8   88.92    7.31
   7  10  -8   74.80    8.03
  -7  10   9  203.71    7.63
   7  10  -9  213.97    8.01
   7  10  -9  184.08    8.66
   7  10 -10   78.25    7.58
  -7  10  10   68.00    7.57
   7  10 -10   67.93    8.19
   7  10 -11   30.11    7.45
   7  10 -11   20.31    8.16
  -7  10  11   27.34    7.67
   7  10 -12    8.77    8.26
  -7  10  12    1.47    5.70
   7  10 -12    8.30    7.61
  -7  10  13  168.21    8.72
   7  10 -13  148.69    9.40
   7  10 -13  176.79    8.90
   7  11  -1   20.03    8.29
   7  11  -1   20.47    7.01
  -7  11   1   22.83    7.57
   7  11  -1   21.76    5.77
  -7  11   2  449.43    9.65
   7  11  -2  452.00    9.29
   7  11  -2  480.53   10.48
   7  11  -2  494.00    8.69
  -7  11   3    7.91    7.56
   7  11  -3   10.03    8.71
   7  11  -3   14.28    5.61
   7  11  -3    3.93    7.02
  -7  11   4    6.50    7.68
   7  11  -4    9.94    6.88
   7  11  -4   15.73    8.22
   7  11  -5   69.23    7.26
  -7  11   5   62.89    8.07
   7  11  -5   65.24    8.16
   7  11  -6  513.84    8.30
   7  11  -6  596.65    9.40
  -7  11   6  521.08   11.54
  -7  11   7  104.75    7.20
   7  11  -7  116.58    7.33
   7  11  -7   82.79    6.00
  -7  11   7  105.48    8.91
   7  11  -8  162.69    6.87
  -7  11   8  175.30   11.72
  -7  11   8  181.04    5.67
   7  11  -8  197.09    8.11
   7  11  -9    9.44    7.21
   7  11  -9    7.93   10.02
  -7  11   9    5.62    7.32
   7  11 -10  178.92    9.10
  -7  11  10  213.41    8.26
   7  11 -10  211.41    8.47
  -7  11  11    1.21    7.67
   7  11 -11   12.65    7.52
   7  11 -11   14.91    8.48
   7  11 -12  267.74   10.94
  -7  11  12  284.19    6.88
   7  11 -12  238.61    9.85
   7  11 -13   -1.01    8.71
  -7  11  13   24.01    8.51
   7  11 -13    8.84    7.99
   7  12  -1   41.04    9.01
   7  12  -1   35.68    5.10
   7  12  -1   41.27    8.40
  -7  12   1   35.85    7.76
   7  12  -2   98.89    9.53
   7  12  -2   91.08    7.28
   7  12  -2   84.91    6.25
  -7  12   2   82.40    8.09
   7  12  -3   70.66    9.47
   7  12  -3   63.71    7.30
  -7  12   3   66.72    8.12
   7  12  -3   64.73    8.40
   7  12  -4   27.66    8.29
  -7  12   4   23.02    7.89
   7  12  -4   21.84    5.19
   7  12  -5  175.56    7.80
  -7  12   5  152.10    8.74
   7  12  -5  161.21    8.74
   7  12  -6   23.12    8.17
   7  12  -6   22.29    7.18
  -7  12   6   22.88    8.11
  -7  12   7   19.94    7.25
   7  12  -7   22.16    8.08
   7  12  -7   26.67    7.15
  -7  12   7   17.38   10.02
  -7  12   8   16.84    5.12
  -7  12   8   17.15   10.30
   7  12  -8   23.17    7.35
   7  12  -8   13.61    8.27
   7  12  -9  177.86    8.14
  -7  12   9  170.91    5.99
   7  12  -9  152.70    6.89
   7  12 -10   12.49    7.59
  -7  12  10   10.25    5.60
   7  12 -11   72.76    8.16
  -7  12  11   66.94    6.14
   7  12 -12   38.76    7.96
  -7  12  12   31.80    8.38
   7  13  -1   17.76    6.11
   7  13  -1    9.78    9.33
  -7  13   1   12.18    7.98
   7  13  -1   17.51    7.33
  -7  13   2   33.56    8.02
   7  13  -2   22.94    8.54
   7  13  -2   30.31   10.87
   7  13  -2   22.42    5.11
  -7  13   3  180.75    8.94
   7  13  -3  186.09    9.04
   7  13  -3  196.68    6.05
   7  13  -4   25.34    5.22
  -7  13   4   16.03    7.92
   7  13  -4   25.37    8.45
   7  13  -5   18.36    6.04
   7  13  -5   16.78    7.36
  -7  13   5   19.12    8.08
  -7  13   6   27.29    8.25
   7  13  -6   29.32    8.41
   7  13  -6   28.10    5.17
  -7  13   7   26.34    7.55
  -7  13   7   28.08    8.42
   7  13  -7   37.20    5.35
   7  13  -7   28.22    8.34
  -7  13   8   10.61    5.28
   7  13  -8   -2.36    7.46
  -7  13   8    4.47   10.33
   7  13  -9   15.36    7.52
  -7  13   9   13.94    5.56
  -7  13   9   12.16   12.48
   7  13 -10   35.59    7.77
  -7  13  10   26.76    5.73
  -7  13  11   57.05    8.47
   7  13 -11   72.07    8.13
   7  14  -1   13.21    7.52
   7  14  -1   -7.41    8.81
   7  14  -1    7.47    9.48
  -7  14   1   12.04    8.05
   7  14  -2   -1.24    6.18
   7  14  -2    8.24   13.35
   7  14  -2    1.47    7.40
  -7  14   2    8.35    8.06
   7  14  -3  135.27    6.08
   7  14  -3  134.92    9.35
  -7  14   3  121.15    8.93
   7  14  -4   90.40    5.53
  -7  14   4   82.97    8.55
   7  14  -4   84.57    8.90
   7  14  -5   78.47    9.08
   7  14  -5   95.58    7.90
  -7  14   5   72.16   10.41
  -7  14   6   19.44    8.38
   7  14  -6   24.85    7.68
   7  14  -6   25.35    8.79
   7  14  -7   13.11    7.58
  -7  14   7   16.64    7.51
  -7  14   7   12.25   10.30
  -7  14   8   72.85    7.96
   7  14  -8   79.53    7.93
  -7  14   8   69.77   11.05
  -7  14   9  115.92   13.47
   7  14  -9  136.38    8.26
  -7  14   9  135.69    8.24
  -7  14  10   98.76    8.57
   7  15  -1   68.92    9.23
   7  15  -1   60.06    5.70
   7  15  -1   66.80   12.19
  -7  15   1   60.99    6.37
   7  15  -2   55.41    7.80
   7  15  -2   48.71    6.65
  -7  15   2   39.82    6.44
   7  15  -3   18.93    5.43
   7  15  -3   14.17    9.16
  -7  15   3   22.70    8.64
   7  15  -4   16.39    9.18
  -7  15   4   16.54    8.81
   7  15  -4   23.02    5.57
  -7  15   5   57.27    8.93
   7  15  -5   71.91    5.76
   7  15  -5   70.47    9.39
   7  15  -6   36.21    7.77
  -7  15   6   21.55    8.76
   7  15  -7   30.17    5.55
  -7  15   7   32.46    8.83
  -7  15   7   33.15    5.71
   7  15  -8   18.85    7.90
  -7  15   8   16.41    8.97
  -7  15   8   17.29    5.89
   7  16  -1  152.89    6.45
  -7  16   1  154.43    9.80
   7  16  -2    7.25    7.85
   7  16  -2    9.00    6.52
  -7  16   2   17.61    8.91
   7  16  -3   23.25    9.49
  -7  16   3   28.01    9.16
   7  16  -3   34.40    5.87
  -7  16   4    8.93    9.03
   7  16  -4   -1.96    5.62
   7  16  -4    3.39    9.41
  -7  16   5   17.02    9.04
   6 -18   1   46.63    8.03
   6 -18   1   40.97    5.63
   6 -18   0   20.79    7.90
   6 -17   4   16.49    7.82
   6 -17   4   17.38    5.76
   6 -17   3    5.26    5.66
   6 -17   3    8.23    7.65
   6 -17   2   52.68    7.77
   6 -17   2   52.71    5.71
   6 -17   1   17.03    7.43
   6 -17   1    5.35    5.40
   6 -17   0  103.05    7.80
   6 -16   5   -3.01    7.83
   6 -16   5    3.92    8.15
   6 -16   4   57.34    7.82
   6 -16   4   45.20    8.09
   6 -16   3    7.11    7.83
   6 -16   3    0.11    5.29
   6 -16   2  190.89    7.99
   6 -16   2  212.59    6.17
   6 -16   1    2.39    7.23
   6 -16   1   14.68    7.34
   6 -16   0  295.53    8.21
   6 -16   0  252.52    6.40
   6 -15   7   96.65    8.31
   6 -15   7   91.68    6.50
   6 -15   6  130.10    8.48
   6 -15   6  115.59    8.17
   6 -15   5   14.11    7.68
   6 -15   5   25.81    7.97
   6 -15   4   22.24    7.23
   6 -15   4   16.77    7.87
   6 -15   3  229.38    8.32
   6 -15   3  218.10    5.98
   6 -15   2   18.22    7.28
   6 -15   2    5.70    5.27
   6 -15   1   14.81    7.24
   6 -15   1   27.01    7.04
   6 -15   0   82.09    7.27
   6 -15   0   75.41    5.28
   6 -14   8   48.98    8.22
   6 -14   8   60.78    6.12
   6 -14   7   60.55    5.72
   6 -14   7   79.97    8.32
   6 -14   6   17.54    8.03
   6 -14   6   15.34    7.66
   6 -14   5  116.59    7.71
   6 -14   5  104.22    8.15
   6 -14   4   67.00    7.33
   6 -14   4   53.86    7.57
   6 -14   3   26.73    7.60
   6 -14   3   32.82    5.23
   6 -14   2   27.90    5.11
   6 -14   2   23.16    7.01
   6 -14   1   14.95    7.08
   6 -14   1   10.00    7.16
   6 -14   0    2.67    4.83
   6 -14   0    7.87    4.82
   6 -13   9   37.62    8.49
   6 -13   9   21.46    8.38
   6 -13   8    8.63    7.82
   6 -13   8   12.90    5.82
   6 -13   7    6.61    8.03
   6 -13   7   -0.48    5.38
   6 -13   6   29.68    5.38
   6 -13   6   49.07    7.22
   6 -13   5   11.41    7.27
   6 -13   5   20.93    5.37
   6 -13   4  213.07    7.76
   6 -13   4  225.54    6.16
   6 -13   3   30.61    5.01
   6 -13   3   34.40    7.27
   6 -13   2  207.31    7.58
   6 -13   2  216.58    5.73
   6 -13   1   38.00    6.84
   6 -13   1   35.19    7.21
   6 -13   0  151.23    7.31
   6 -13   0  145.53    5.34
   6 -12   9   17.42    8.18
   6 -12   9   22.37    7.99
   6 -12   8  106.27    8.28
   6 -12   8  112.15    7.97
   6 -12   7   80.71    7.94
   6 -12   7   75.18    5.54
   6 -12   6    2.27    5.24
   6 -12   6   20.03    7.23
   6 -12   5  115.70    7.26
   6 -12   5  116.92    5.70
   6 -12   4  165.32    5.60
   6 -12   4  184.01    7.56
   6 -12   3   49.80    7.08
   6 -12   3   39.52    6.95
   6 -12   2    3.82    6.50
   6 -12   2    5.34    4.86
   6 -12   1  643.55    7.53
   6 -12   1  642.22    8.49
   6 -12   0   37.16    4.58
   6 -12   0   31.59    6.78
   6 -11  10   64.70    6.00
   6 -11  10   69.10    8.48
   6 -11   9  119.01    6.33
   6 -11   9  105.29    8.13
   6 -11   8   46.78    7.73
   6 -11   8   43.66    8.03
   6 -11   7  227.24    6.11
   6 -11   7  233.38    6.55
   6 -11   6   68.99    7.58
   6 -11   6   81.16    7.58
   6 -11   5  450.91    8.40
   6 -11   5  431.90    6.69
   6 -11   4   11.68    4.81
   6 -11   4   20.21    4.99
   6 -11   3   24.99    6.69
   6 -11   3   16.66    6.54
   6 -11   2   75.53    6.69
   6 -11   2   76.63    6.77
   6 -11   1  103.86    6.79
   6 -11   1  100.71    6.70
   6 -11   0   12.53    6.53
   6 -11   0    5.42    6.22
   6 -10  11    6.13    7.87
   6 -10  11   14.64    6.00
   6 -10  10    8.55    7.90
   6 -10  10   -0.74    5.56
   6 -10   9   19.06    5.72
   6 -10   9   22.26    7.73
   6 -10   8   69.34    7.69
   6 -10   8   88.32    7.82
   6 -10   7  132.88    5.59
   6 -10   7  139.72    5.84
   6 -10   6   21.30    7.17
   6 -10   6   15.85    6.87
   6 -10   5   11.97    4.94
   6 -10   5    8.03    7.03
   6 -10   4  142.29    7.09
   6 -10   4  147.29    5.18
   6 -10   3  228.81    7.32
   6 -10   3  226.02    7.17
   6 -10   2   63.25    4.87
   6 -10   2   60.42    6.72
   6 -10   1  215.37    7.03
   6 -10   1  209.65    5.56
   6 -10   0  500.62    7.73
   6 -10   0  497.09    7.02
   6  -9  11    6.94    8.43
   6  -9  11   -1.99    7.93
   6  -9  10   15.99    7.83
   6  -9  10   23.75    5.82
   6  -9   9   -0.43    5.38
   6  -9   9    3.78    7.71
   6  -9   8   26.15    7.39
   6  -9   8   21.13    5.33
   6  -9   7    8.13    5.23
   6  -9   7   13.55    5.12
   6  -9   6   71.57    5.24
   6  -9   6   79.70    7.00
   6  -9   5  138.38    7.14
   6  -9   5  141.31    7.17
   6  -9   4   31.02    6.70
   6  -9   4   24.58    4.56
   6  -9   3  403.03    6.31
   6  -9   3  396.58    7.90
   6  -9   2   59.14    6.67
   6  -9   2   56.18    4.58
   6  -9   1    2.99    4.54
   6  -9   1    7.55    6.19
   6  -9   0   42.08    6.33
   6  -9   0   40.22    4.70
   6  -8  12   12.09    8.68
   6  -8  12    0.65    7.50
   6  -8  11    8.89    7.76
   6  -8  11    7.20    8.32
   6  -8  10   17.80    7.98
   6  -8  10   -1.38    7.62
   6  -8   9  325.24    8.58
   6  -8   9  298.55    6.57
   6  -8   8    3.01    7.24
   6  -8   8    8.24    5.16
   6  -8   7  229.87    7.83
   6  -8   7  215.70    7.75
   6  -8   6    7.66    6.73
   6  -8   6    6.21    4.79
   6  -8   5  143.14    5.30
   6  -8   5  146.60    7.02
   6  -8   4   46.42    6.77
   6  -8   4   55.69    6.65
   6  -8   3  418.70    6.24
   6  -8   3  414.15    7.89
   6  -8   2   34.37    4.51
   6  -8   2   20.94    6.52
   6  -8   1   20.91    4.35
   6  -8   1   11.35    4.53
   6  -8   0   51.06    4.45
   6  -8   0   46.56    6.66
   6  -7  12   21.63    8.73
   6  -7  12    9.19    7.68
   6  -7  11   58.69    7.83
   6  -7  11   63.52    5.90
   6  -7  10  110.64    8.35
   6  -7  10   96.72    7.40
   6  -7   9   77.46    5.45
   6  -7   9   73.08    7.46
   6  -7   8   89.91    5.23
   6  -7   8  103.93    7.41
   6  -7   7    6.19    6.91
   6  -7   7    7.13    6.71
   6  -7   6  236.18    7.60
   6  -7   6  236.78    7.51
   6  -7   5  373.68    7.97
   6  -7   5  372.17    7.91
   6  -7   4   12.66    6.36
   6  -7   4   24.24    4.49
   6  -7   3  265.61    7.32
   6  -7   3  262.49    5.58
   6  -7   2  380.09    7.79
   6  -7   2  391.29    6.07
   6  -7   1   96.98    5.04
   6  -7   1   97.03    4.78
   6  -7   0   18.22    6.34
   6  -7   0   13.76    4.20
   6  -6  12    2.70    5.80
   6  -6  11   12.82    8.14
   6  -6  10   57.98    7.86
   6  -6  10   59.58    7.50
   6  -6   9   12.56    6.95
   6  -6   9   11.46    5.41
   6  -6   8    5.78    4.76
   6  -6   8    8.63    7.22
   6  -6   7   69.97    7.34
   6  -6   7   63.73    6.72
   6  -6   6  133.29    6.96
   6  -6   6  141.27    5.45
   6  -6   5  196.56    5.50
   6  -6   5  204.69    7.10
   6  -6   4   61.88    6.56
   6  -6   4   55.24    6.55
   6  -6   3  161.34    6.65
   6  -6   3  149.41    5.25
   6  -6   2  738.49    7.65
   6  -6   2  750.45    9.21
   6  -6   1 1324.96   11.38
   6  -6   1 1313.97    9.91
   6  -6   0  634.80    8.20
   6  -6   0  673.19    9.13
   6  -5  13   15.85    8.70
   6  -5  12    2.96    8.31
   6  -5  11  406.45    9.17
   6  -5  10   10.35    7.55
   6  -5   9   23.94    5.34
   6  -5   8   16.61    4.66
   6  -5   8   23.44    7.10
   6  -5   7  272.55    7.57
   6  -5   7  282.00    6.01
   6  -5   6   10.78    6.81
   6  -5   6   14.31    6.56
   6  -5   5  402.50    7.90
   6  -5   5  366.43    7.77
   6  -5   4   67.34    6.52
   6  -5   4   56.78    6.54
   6  -5   3   19.49    4.59
   6  -5   3   31.03    6.38
   6  -5   2   62.67    6.71
   6  -5   2   49.08    6.30
   6  -5   1  151.62    6.61
   6  -5   1  166.69    7.05
   6  -5   0  121.50    4.74
   6  -5   0  115.68    6.87
   6  -4  13    4.81    6.07
   6  -4  12  134.77    8.71
   6  -4  11   36.18    7.89
   6  -4  10  182.60    6.18
   6  -4   9   -8.05    5.38
   6  -4   8  444.90    8.49
   6  -4   7  187.12    7.13
   6  -4   7  201.52    7.51
   6  -4   6    6.37    6.25
   6  -4   6    8.96    6.78
   6  -4   5  168.84    6.85
   6  -4   5  160.14    5.42
   6  -4   4  476.47    6.60
   6  -4   4  456.28    6.90
   6  -4   3   61.71    6.47
   6  -4   3   75.58    4.78
   6  -4   2  163.72    6.85
   6  -4   2  163.79    6.72
   6  -4   1  298.44    7.51
   6  -4   1  311.39    7.08
   6  -4   0   12.64    6.49
   6  -4   0   25.86    4.41
   6  -3  13   34.22    8.68
   6  -3  12    3.28    5.81
   6  -3  11    7.62    5.36
   6  -3  10    4.47    5.22
   6  -3   9   15.02    5.29
   6  -3   8   66.38    7.38
   6  -3   7   41.87    7.14
   6  -3   6    4.38    6.29
   6  -3   6    5.74    4.70
   6  -3   5   80.65    6.34
   6  -3   5   73.34    6.84
   6  -3   4  143.65    5.14
   6  -3   4  154.22    5.25
   6  -3   3   23.34    4.50
   6  -3   3   26.12    6.27
   6  -3   2  320.07    6.05
   6  -3   2  318.25    7.35
   6  -3   1   76.70    4.45
   6  -3   1   70.05    6.50
   6  -3   0   58.15    5.99
   6  -3   0   50.96    4.66
   6  -2  13  112.25    6.69
   6  -2  12   63.85    8.47
   6  -2  11   19.36    8.02
   6  -2  10  164.44    8.19
   6  -2   9  278.06    8.21
   6  -2   8  213.13    7.72
   6  -2   7  208.39    7.47
   6  -2   6   34.67    7.00
   6  -2   5    5.37    4.49
   6  -2   5    2.95    4.33
   6  -2   4  142.25    6.81
   6  -2   4  141.47    4.99
   6  -2   3  286.78    5.81
   6  -2   3  304.09    5.92
   6  -2   2  171.18    5.00
   6  -2   2  159.25    6.87
   6  -2   1   61.36    6.29
   6  -2   1   60.83    6.40
   6  -2   0   31.38    6.18
   6  -2   0   25.40    4.28
   6  -1  13   13.81    8.65
   6  -1  12  259.21    6.78
   6  -1  11   56.72    7.90
   6  -1  10  285.12    8.44
   6  -1   9   21.00    7.17
   6  -1   8   -5.95    7.23
   6  -1   7  144.56    5.55
   6  -1   6  242.53    7.62
   6  -1   5    9.82    6.74
   6  -1   4  195.57    7.16
   6  -1   4  213.64    7.10
   6  -1   3    7.87    4.39
   6  -1   3    3.91    4.54
   6  -1   2   21.11    6.14
   6  -1   2   25.31    4.28
   6  -1   1   32.86    5.91
   6  -1   1   31.42    6.37
   6  -1   0   82.92    6.40
   6  -1   0   89.59    6.33
  -6   0 -10    2.35    7.37
  -6   0  -9    2.47    7.39
  -6   0  -8   20.23    5.25
  -6   0  -7   -3.44    4.83
  -6   0  -6  224.47    5.83
  -6   0  -5   13.40    7.03
  -6   0  -4   13.69    4.63
  -6   0   8  881.82    9.32
  -6   0   9    7.31    4.33
  -6   0  10  518.38    8.34
  -6   0  11   25.60    6.45
  -6   0  12   33.10    6.49
  -6   0  13    1.96    6.79
  -6   0  14   98.86    5.42
  -6   0  15    3.28    5.14
  -6   0  16    7.01    7.61
  -6   0  17    3.38    5.61
  -6   0  18    4.63    6.14
   6   1  -1  170.63    6.85
   6   1  -1  177.25    5.41
   6   1  -1  185.36    5.08
   6   1  -2  559.59    6.92
   6   1  -2  547.01    8.62
   6   1  -2  540.74    8.62
   6   1  -3  316.28    7.16
   6   1  -3  295.20    7.85
   6   1  -3  281.46    7.60
   6   1  -4    4.99    6.42
   6   1  -4    6.31    4.18
   6   1  -4    7.13    6.43
   6   1  -5   68.43    6.69
   6   1  -5   63.02    8.19
   6   1  -5   68.43    6.45
   6   1  -6    2.96    7.86
   6   1  -6    3.74    7.81
   6   1  -7  403.66   10.83
   6   1  -7  404.77    9.26
  -6   1   7  391.47    7.44
   6   1  -8  397.23   11.69
  -6   1   8  380.79    7.49
   6   1  -8  397.11   11.00
   6   1  -9  122.69   13.61
  -6   1   9  112.40    6.54
   6   1  -9  124.24   12.44
  -6   1  10  374.30    6.34
  -6   1  11  180.91    5.45
  -6   1  12   50.58    6.72
  -6   1  13    6.48    4.76
  -6   1  14  541.20    7.57
  -6   1  15  140.38    7.77
  -6   1  16  108.59    8.08
  -6   1  17   41.31    8.07
  -6   1  18  127.96    9.01
   6   2  -1   78.66    4.74
   6   2  -1   76.66    6.16
  -6   2   1   65.94    6.81
   6   2  -1   69.59    4.98
   6   2  -2  272.32    7.44
   6   2  -2  274.27    5.60
   6   2  -2  258.35    7.53
   6   2  -3   34.50    6.41
   6   2  -3   28.85    6.42
   6   2  -3   45.02    6.18
   6   2  -4  135.06    7.07
   6   2  -4  162.33    6.65
   6   2  -4  143.86    6.88
   6   2  -5   38.37    6.19
   6   2  -5   39.85    6.58
   6   2  -5   37.89    6.51
   6   2  -6   39.46    6.75
   6   2  -6   41.18    6.61
  -6   2   7  124.10    6.23
   6   2  -7  122.00    7.50
   6   2  -7  122.40    8.45
   6   2  -8   31.28    8.53
   6   2  -8   30.85    7.82
  -6   2   8   29.62    4.33
  -6   2   9   83.85    6.26
   6   2  -9   79.55   10.67
   6   2  -9   77.31    9.46
  -6   2  10  145.14    6.77
   6   2 -10  166.62   15.32
   6   2 -10  161.28   16.62
  -6   2  11  133.70    5.03
  -6   2  12  246.71    7.57
  -6   2  13  158.78    7.46
  -6   2  14   12.41    7.21
  -6   2  15  108.01    7.93
  -6   2  16  289.82    6.99
  -6   2  17  223.69    9.09
  -6   2  18   74.39    6.48
  -6   3   1  185.19    7.38
   6   3  -1  195.49    6.79
   6   3  -1  186.76    7.17
   6   3  -1  188.31    5.51
   6   3  -2 1033.43   10.32
   6   3  -2  957.30   10.20
  -6   3   2  951.81   10.96
   6   3  -2  974.98   10.23
   6   3  -3   20.38    6.64
   6   3  -3   15.95    6.26
   6   3  -3   14.08    4.17
   6   3  -4  104.91    7.00
   6   3  -4  109.26    6.57
   6   3  -4  108.44    6.67
   6   3  -5   61.58    4.63
   6   3  -5   57.38    6.86
   6   3  -5   59.09    6.82
   6   3  -6 1064.99   12.70
  -6   3   6  997.63    9.15
   6   3  -6  947.49   11.70
   6   3  -7   68.90    7.02
   6   3  -7   68.81    6.61
  -6   3   7   66.19    4.55
   6   3  -8  547.57   10.58
   6   3  -8  593.52   11.10
  -6   3   8  538.39    6.47
   6   3  -9    8.66    6.87
   6   3  -9    7.43    7.69
  -6   3   9    9.08    6.13
  -6   3  10  281.66    7.19
   6   3 -10  305.02   11.65
   6   3 -10  282.54   12.53
   6   3 -11    9.95   15.05
  -6   3  11   11.48    6.38
   6   3 -11   11.72   13.75
  -6   3  12  290.89    7.62
  -6   3  13   53.82    6.98
  -6   3  14    9.58    5.01
  -6   3  15   11.45    7.45
  -6   3  16   49.27    7.76
  -6   3  17   10.83    8.07
  -6   3  18   -3.70    8.82
  -6   4   1  258.82    7.82
   6   4  -1  251.42    7.49
   6   4  -1  265.80    6.91
   6   4  -1  262.44    7.44
  -6   4   2   23.25    6.71
   6   4  -2   30.22    6.07
   6   4  -2   21.19    6.48
   6   4  -2   26.79    6.38
   6   4  -3  249.85    7.58
   6   4  -3  265.35    7.15
   6   4  -3  238.40    7.49
  -6   4   3  237.63    8.09
   6   4  -4   79.89    6.94
  -6   4   4   77.98    7.10
   6   4  -4   87.80    6.41
   6   4  -4   69.85    7.05
   6   4  -5  992.15   10.61
   6   4  -5  960.49   10.97
   6   4  -5  878.66   10.96
  -6   4   6  231.63    6.62
   6   4  -6  242.58    7.65
   6   4  -6  226.33    8.00
  -6   4   7   19.40    4.23
   6   4  -7   11.79    6.93
   6   4  -7   11.33    6.18
  -6   4   8   42.37    6.09
   6   4  -8   35.63    7.85
   6   4  -8   33.99    8.50
  -6   4   9  607.38    7.01
   6   4  -9  601.38   11.12
   6   4  -9  658.85   10.37
  -6   4  10  138.93    5.16
   6   4 -10  156.04    9.05
   6   4 -10  143.64    9.75
   6   4 -11   75.05    9.72
   6   4 -11   80.04    8.82
  -6   4  11   83.62    6.51
   6   4 -12  220.82   15.64
  -6   4  12  211.74    7.83
   6   4 -12  228.08   14.77
  -6   4  13   54.88    5.04
  -6   4  14   21.34    7.22
  -6   4  15   17.82    7.68
  -6   4  16  360.53    9.01
  -6   4  17   16.81    8.31
  -6   4  18   45.82    8.89
  -6   5   1   46.49    6.94
   6   5  -1   42.99    6.38
   6   5  -1   46.74    6.12
   6   5  -1   52.59    6.55
   6   5  -2    9.06    5.84
   6   5  -2   12.00    6.70
   6   5  -2    6.72    4.61
  -6   5   2    5.29    6.69
  -6   5   3   56.04    7.16
   6   5  -3   51.00    6.36
   6   5  -3   46.84    4.98
   6   5  -3   47.46    4.92
  -6   5   4    2.26    6.83
   6   5  -4    1.82    6.43
   6   5  -4   -2.28    6.19
   6   5  -4    4.74    6.51
  -6   5   5   26.39    7.20
   6   5  -5   21.55    6.39
   6   5  -5   21.03    6.87
   6   5  -5   21.88    6.43
  -6   5   6   12.52    5.80
   6   5  -6   12.95    6.80
   6   5  -6   13.00    6.47
  -6   5   7    7.44    5.82
   6   5  -7    3.39    6.82
   6   5  -7    2.82    6.28
  -6   5   8   17.43    4.29
   6   5  -8   13.40    6.96
   6   5  -8   20.58    6.35
   6   5  -9  404.43    9.57
  -6   5   9  407.94    6.18
   6   5  -9  475.20   10.39
  -6   5  10   47.55    6.48
   6   5 -10   60.45    8.32
   6   5 -10   48.03    7.64
   6   5 -11   42.45    8.24
   6   5 -11   35.18    9.08
  -6   5  11   34.86    4.67
   6   5 -12   11.80   10.30
  -6   5  12   15.26    4.56
   6   5 -12   12.64    8.10
   6   5 -13  109.08   13.09
  -6   5  13  110.31    5.62
   6   5 -13  126.39   12.63
  -6   5  14   95.04    5.59
  -6   5  15  409.75    9.11
  -6   5  16   24.04    8.09
  -6   5  17   26.43    8.39
  -6   5  18   39.85    9.02
   6   6  -1    9.06    4.57
   6   6  -1   11.70    6.61
   6   6  -1   11.76    6.01
  -6   6   1    9.99    6.79
   6   6  -2    8.03    6.90
   6   6  -2   21.32    6.51
   6   6  -2   17.19    5.97
  -6   6   2   23.95    6.92
   6   6  -3  639.81    9.33
  -6   6   3  606.43    8.63
   6   6  -3  613.64    9.50
   6   6  -3  659.36    9.01
  -6   6   4  499.49    9.74
   6   6  -4  509.97    7.20
   6   6  -4  497.11    8.94
   6   6  -4  529.82    8.99
  -6   6   5  286.06    5.24
   6   6  -5  267.09    8.11
   6   6  -5  281.56    7.80
   6   6  -5  300.91    7.91
  -6   6   5  282.93    8.99
   6   6  -6   82.14    6.73
  -6   6   6   85.62    6.22
   6   6  -6   82.16    7.22
  -6   6   6   76.53    9.18
   6   6  -7   16.50    6.80
   6   6  -7   21.01    6.50
  -6   6   7   16.40    5.99
   6   6  -8  417.63    9.34
   6   6  -8  468.24    8.78
  -6   6   8  426.95    7.46
   6   6  -9  385.73    9.67
  -6   6   9  364.56    7.41
   6   6  -9  338.30    9.07
  -6   6  10  160.59    5.38
   6   6 -10  170.81    8.82
   6   6 -10  159.57    8.14
   6   6 -11   81.05    7.07
   6   6 -11   71.84    9.12
  -6   6  11   80.92    4.93
   6   6 -12   23.71    8.22
  -6   6  12   18.50    6.75
   6   6 -12   19.56    8.89
  -6   6  13    9.92    6.97
   6   6 -13   16.65    9.07
   6   6 -13   16.96    8.53
  -6   6  14    7.60    5.28
   6   6 -14   11.04   11.08
   6   6 -14   14.40   10.80
   6   6 -15   28.73   15.69
   6   6 -15   31.24   15.99
  -6   6  15   29.22    7.82
  -6   6  16   34.31    8.16
  -6   6  17   10.17    8.45
   6   7  -1  696.46    9.44
  -6   7   1  727.26    8.58
   6   7  -1  755.85   10.04
   6   7  -1  756.85    7.75
   6   7  -2  171.02    7.03
  -6   7   2  153.87    7.64
   6   7  -2  176.56    6.92
   6   7  -2  152.63    7.52
  -6   7   3  127.80    7.63
   6   7  -3  133.94    6.97
   6   7  -3  124.45    6.81
   6   7  -3  131.68    5.53
   6   7  -4   67.99    6.66
   6   7  -4   77.74    7.17
  -6   7   4   70.44    7.38
   6   7  -4   82.54    6.67
  -6   7   5   94.97    6.18
   6   7  -5   98.70    6.75
   6   7  -5   88.30    7.32
  -6   7   5   97.54    9.41
   6   7  -6  116.73    6.95
  -6   7   6  109.92    8.20
   6   7  -6  117.39    7.55
  -6   7   6  115.29    4.57
  -6   7   7  452.88    6.20
   6   7  -7  421.59    8.93
   6   7  -7  484.36    8.65
   6   7  -8    8.12    7.10
   6   7  -8   12.33    6.33
  -6   7   8    7.54    4.33
   6   7  -9   49.85    7.37
  -6   7   9   61.49    6.61
   6   7  -9   67.65    6.70
   6   7 -10  161.20    7.98
   6   7 -10  202.82    7.62
  -6   7  10  186.81    5.35
  -6   7  11  153.62    7.07
   6   7 -11  161.97    7.56
  -6   7  12   12.15    6.85
   6   7 -12   10.94    6.62
   6   7 -13   36.01    8.58
  -6   7  13   42.13    5.15
  -6   7  14  119.10    7.93
   6   7 -14  118.21    9.82
  -6   7  15   26.37    5.71
   6   7 -15   34.11    9.96
   6   7 -15   31.39   11.30
   6   7 -16   38.98   13.50
   6   7 -16   44.93   12.57
  -6   7  16   42.65    8.32
  -6   7  17    4.00    8.37
   6   8  -1   32.99    6.58
   6   8  -1   27.05    6.19
  -6   8   1   26.81    7.00
   6   8  -1   22.65    7.21
   6   8  -2    4.18    4.73
   6   8  -2   19.56    6.13
  -6   8   2    7.79    6.93
   6   8  -2   11.34    6.11
   6   8  -3    5.22    6.44
   6   8  -3    8.51    5.88
   6   8  -3   13.10    4.92
  -6   8   3   10.60    6.81
   6   8  -4   30.57    7.28
   6   8  -4   30.82    6.53
  -6   8   4   30.92    7.02
   6   8  -4   28.31    7.83
  -6   8   5    2.96    5.95
  -6   8   5    2.85    6.98
   6   8  -5    7.83    7.02
   6   8  -5    0.65    6.52
   6   8  -6   18.21    6.52
  -6   8   6   13.91    6.26
   6   8  -6   26.99    8.67
  -6   8   6   18.81    7.22
  -6   8   7  103.64    9.80
  -6   8   7   91.07    6.42
   6   8  -7  104.79    5.11
   6   8  -7   98.57    7.64
  -6   8   8    6.31    4.47
   6   8  -8   16.02    6.38
   6   8  -9   20.96    6.47
  -6   8   9   19.69    6.41
  -6   8  10    8.23    4.64
   6   8 -10    7.66    6.65
   6   8 -11  215.18    7.92
  -6   8  11  227.26    7.40
  -6   8  12    4.89    6.95
   6   8 -12    8.87    6.84
   6   8 -13  119.24    7.98
  -6   8  13  115.39    5.63
  -6   8  14  136.36    7.93
   6   8 -14  123.25    9.79
  -6   8  15   80.45    8.20
   6   8 -15   82.23    9.98
   6   8 -16   10.07   11.77
  -6   8  16    6.58    5.83
   6   8 -17  272.67   15.56
  -6   8  17  247.84    7.34
   6   9  -1 1085.46   10.18
   6   9  -1  998.93   10.60
   6   9  -1 1013.80   12.34
  -6   9   1  983.53   11.09
   6   9  -2  100.04    6.54
   6   9  -2   74.10    7.45
   6   9  -2   88.65    8.29
  -6   9   2   94.55    7.33
   6   9  -3  356.90    8.48
   6   9  -3  401.28   10.19
  -6   9   3  362.82    8.68
   6   9  -3  379.10    6.42
   6   9  -4   29.82    8.01
   6   9  -4   27.90    4.67
   6   9  -4   21.53    7.27
  -6   9   4   26.03    8.54
  -6   9   5   62.62    6.33
  -6   9   5   63.87    9.08
   6   9  -5   81.48    6.68
   6   9  -5   73.20    7.43
   6   9  -6   46.98    6.53
  -6   9   6   41.26    8.79
  -6   9   6   43.78    6.53
  -6   9   7  548.91   11.79
   6   9  -7  586.29    8.90
  -6   9   7  545.15    7.88
  -6   9   8   15.50    4.40
   6   9  -8    1.95    6.57
  -6   9   8    9.03   10.65
   6   9  -9   68.63    6.69
  -6   9   9   63.42    6.72
  -6   9  10   30.88    4.76
   6   9 -10   33.72    6.74
   6   9 -11   89.87    7.19
  -6   9  11  105.79    5.19
   6   9 -12   48.45    7.14
  -6   9  12   57.66    5.34
  -6   9  13  126.42    8.03
   6   9 -13  127.97    9.26
  -6   9  14   51.06    5.85
   6   9 -14   60.45    7.78
   6   9 -15   13.97    7.85
  -6   9  15   24.91    8.05
   6   9 -16   15.67   10.33
  -6   9  16   16.12    8.51
  -6  10   1   58.15    7.08
   6  10  -1   65.54    4.80
   6  10  -1   47.28    7.40
   6  10  -1   52.47    6.35
   6  10  -2   15.05    7.15
   6  10  -2   19.28    6.47
  -6  10   2   17.64    6.69
   6  10  -2   16.59    6.39
  -6  10   3  204.01    7.84
   6  10  -3  201.21    7.98
   6  10  -3  222.52    7.19
   6  10  -3  233.78    9.53
  -6  10   4  164.79    7.83
   6  10  -4  177.02    6.98
   6  10  -4  165.01    7.89
  -6  10   5  195.86    8.08
   6  10  -5  204.23    7.29
  -6  10   5  197.67    6.51
  -6  10   6   40.94    6.16
  -6  10   6   31.82    8.69
   6  10  -6   41.84    6.58
  -6  10   7    1.49    7.23
   6  10  -7    5.70    6.48
  -6  10   7   -1.77    6.28
  -6  10   8  160.34   11.80
  -6  10   8  150.88    4.96
   6  10  -8  164.50    7.15
  -6  10   9  214.53    7.25
   6  10  -9  223.85    7.53
  -6  10  10  120.94    5.22
   6  10 -10  119.13    5.47
   6  10 -11  179.10    7.49
  -6  10  11  170.04    5.49
   6  10 -12   26.90    7.09
  -6  10  12   25.03    7.33
   6  10 -13   25.33    7.23
  -6  10  13   20.65    7.59
  -6  10  14    9.40    5.63
   6  10 -14    6.01    7.53
  -6  10  15   35.38    6.08
   6  10 -15   35.55    8.03
  -6  10  16   12.26    6.15
   6  10 -16   12.82    8.25
   6  11  -1    6.28    6.22
  -6  11   1    5.61    4.92
   6  11  -1   25.42    7.26
   6  11  -1   10.52    6.50
  -6  11   2   22.97    5.02
   6  11  -2   30.08    6.61
   6  11  -2   24.89    8.01
   6  11  -2   24.52    7.25
   6  11  -3   37.13    6.83
   6  11  -3   29.30    7.46
  -6  11   3   27.08    7.13
   6  11  -3   35.10    8.19
   6  11  -4   12.06    4.73
  -6  11   4   12.34    6.79
   6  11  -5   21.09    6.50
  -6  11   5   31.15    8.53
  -6  11   5   21.90    4.31
  -6  11   6    7.55    6.43
  -6  11   6    3.86    7.11
   6  11  -6   14.79    4.45
  -6  11   7    6.83    7.10
  -6  11   7   -3.40    6.14
   6  11  -7   16.16    6.65
   6  11  -8   88.71    7.07
  -6  11   8   78.66    9.71
  -6  11   8   81.98    4.76
   6  11  -9  143.92    7.17
  -6  11   9  133.56   12.48
  -6  11   9  138.47    6.97
   6  11 -10   11.64    6.78
  -6  11  10   14.75    7.00
  -6  11  11  130.21    7.52
   6  11 -11  127.94    5.77
   6  11 -12   32.18    8.93
  -6  11  12   38.66    7.57
   6  11 -13   97.42    7.93
  -6  11  13   84.15    5.96
   6  11 -14   60.19    7.94
  -6  11  14   46.61    8.06
  -6  11  15  197.22    8.95
   6  11 -15  200.37   10.98
  -6  12   1   26.41    7.09
   6  12  -1   34.27    6.77
   6  12  -1   22.92    7.70
   6  12  -1   27.31    6.92
   6  12  -2   22.36    7.30
   6  12  -2   15.78    8.07
   6  12  -2   24.72    6.66
  -6  12   2   13.54    6.90
  -6  12   3  510.53    9.28
   6  12  -3  579.47    8.41
   6  12  -3  601.55   16.11
   6  12  -4    8.72    4.72
  -6  12   4   -1.15    7.01
  -6  12   5  466.26    9.67
  -6  12   5  509.18    7.69
   6  12  -5  509.29    8.51
   6  12  -6   49.16    6.72
  -6  12   6   31.90    8.76
  -6  12   6   37.95    6.26
  -6  12   7   89.37    9.29
  -6  12   7   85.05    4.84
   6  12  -7  103.07    6.97
  -6  12   8   22.41    9.16
  -6  12   8   33.16    6.65
   6  12  -8   25.44    6.76
  -6  12   9  165.69    5.60
   6  12  -9  185.87    7.58
  -6  12   9  148.99   10.94
  -6  12  10   16.39    5.14
   6  12 -10   21.41    6.89
  -6  12  11   17.20    5.32
   6  12 -11   15.09    5.18
   6  12 -12  108.73    7.53
  -6  12  12  107.90    7.91
   6  12 -13   54.64    7.86
  -6  12  13   44.85    8.24
   6  12 -14    5.25    7.75
  -6  12  14    4.57    8.30
  -6  13   1   61.37    7.30
   6  13  -1   61.36    5.04
   6  13  -1   64.14    7.80
   6  13  -1   63.34    8.54
   6  13  -2  753.49    9.22
  -6  13   2  691.32   10.25
   6  13  -2  760.87   16.03
   6  13  -3   92.02    7.01
  -6  13   3   90.97    7.65
   6  13  -4    8.98    4.68
  -6  13   4   -3.51    7.01
  -6  13   5   10.48    6.36
  -6  13   5   12.42    7.16
   6  13  -5   16.02    6.62
  -6  13   6  388.88    9.71
  -6  13   6  440.88    7.65
   6  13  -6  461.58    8.40
   6  13  -7   70.60    6.94
  -6  13   7   60.15    7.66
  -6  13   7   65.11    4.99
  -6  13   8   54.27    9.15
   6  13  -8   62.33    5.07
  -6  13   8   56.71    6.79
  -6  13   9   54.79    7.14
  -6  13   9   39.16    9.59
   6  13  -9   54.88    7.14
  -6  13  10   79.04    7.73
  -6  13  10   69.29   13.46
   6  13 -10   77.56    7.32
  -6  13  11   44.72    7.78
   6  13 -11   49.70    7.50
  -6  13  12   80.12    5.91
   6  13 -12  114.76    7.94
   6  13 -13   70.85    8.05
  -6  13  13   73.45    8.28
  -6  13  14    8.17    6.09
   6  13 -14   12.87    8.07
   6  14  -1   80.93    8.02
  -6  14   1   90.43    5.84
   6  14  -1   91.85    7.15
   6  14  -1   85.07    9.31
   6  14  -2   24.54    4.91
  -6  14   2   22.27    7.53
   6  14  -2   24.54   13.55
   6  14  -3   48.16    4.96
  -6  14   3   43.99    7.62
  -6  14   4    9.52    7.66
   6  14  -4   14.29    4.79
  -6  14   5   31.70    6.48
  -6  14   5   23.51    7.56
   6  14  -5   27.62    6.86
   6  14  -6   51.98    7.15
  -6  14   6   45.33    4.86
  -6  14   6   48.94    7.70
  -6  14   7   55.70    7.84
   6  14  -7   70.35    7.18
  -6  14   7   54.12    7.07
   6  14  -8   87.65    7.44
  -6  14   8   88.89    7.19
  -6  14   8   77.36    9.62
  -6  14   9   12.45    9.35
   6  14  -9   20.20    7.21
  -6  14   9   22.13    5.11
  -6  14  10   26.55    5.53
  -6  14  10   21.89   11.39
   6  14 -10   24.27    5.28
  -6  14  11   54.07    5.77
   6  14 -11   58.02    7.55
   6  14 -12  137.45    8.12
  -6  14  12  139.45    8.56
   6  14 -13   60.45    8.03
  -6  14  13   58.07    6.32
   6  15  -1  178.62   12.28
  -6  15   1  165.60    8.45
   6  15  -1  206.59    7.89
  -6  15   2   51.38    5.81
   6  15  -2   64.59    7.23
  -6  15   3  104.34    8.20
   6  15  -3   93.86    5.41
  -6  15   4   51.80    7.93
   6  15  -4   45.56    5.13
  -6  15   5   84.26    8.14
  -6  15   5   92.59    5.17
   6  15  -5  106.32    7.35
  -6  15   6   50.09    8.03
  -6  15   6   68.16    6.83
   6  15  -6   56.71    5.23
  -6  15   7  206.31   10.55
   6  15  -7  247.85    7.98
  -6  15   7  230.21    5.84
  -6  15   8   76.59    7.36
  -6  15   8   72.30    8.30
   6  15  -8  100.78    7.51
   6  15  -9   28.99    7.19
  -6  15   9   14.01    7.56
  -6  15   9   15.82    9.67
  -6  15  10   17.65    7.86
   6  15 -10   39.74    7.39
  -6  15  10   17.86   11.73
  -6  15  11   60.31   15.41
  -6  15  11   67.76    6.28
   6  15 -11   72.63    8.01
  -6  15  12   54.73    8.65
   6  15 -12   59.09    8.09
   6  16  -1   27.52    5.37
  -6  16   1   21.76    5.71
  -6  16   2   20.45    8.10
   6  16  -2   24.80    7.26
  -6  16   3    3.46    8.25
   6  16  -3   12.08    5.15
  -6  16   4  406.29   10.15
   6  16  -4  455.37    7.09
  -6  16   5   17.45    9.87
  -6  16   5   13.93    7.12
   6  16  -5   20.71    7.31
  -6  16   6   45.00    5.25
   6  16  -6   31.45    7.48
  -6  16   6   32.30    8.42
  -6  16   7   -8.45    7.46
  -6  16   7    7.99   10.30
   6  16  -7    5.85    5.05
  -6  16   8  101.72    7.90
  -6  16   8   79.26    8.72
   6  16  -8  101.15    7.72
  -6  16   9   11.78   10.31
  -6  16   9    8.40    7.90
   6  16  -9    9.50    7.66
   6  16 -10  144.56    8.16
  -6  16  10  114.75   11.22
  -6  16  10  158.84    8.75
   6  17  -1   32.97    5.58
  -6  17   1   34.97    6.14
  -6  17   2   15.03    8.36
   6  17  -2   24.67    7.49
  -6  17   3   12.64    8.34
   6  17  -3   15.57    5.20
  -6  17   4   12.50    8.58
   6  17  -4    5.22    5.07
   6  17  -5   21.97    5.52
  -6  17   5   28.53    8.74
  -6  17   6    8.71    7.57
   6  17  -6   15.12    5.32
  -6  17   6    9.52    8.61
  -6  17   7   13.58    8.70
   6  17  -7   -2.20    7.66
  -6  17   7    4.81    7.63
   6  17  -8   48.88    5.64
  -6  17   8   42.12    5.86
  -6  17   8   41.08   10.92
  -6  17   9   28.43    8.25
   6  17  -9   16.78    7.92
  -6  17   9   25.90    8.93
   6  18  -1   56.90    5.88
  -6  18   1   68.29    9.26
   6  18  -2   29.84    7.81
  -6  18   2    8.56    8.96
   6  18  -3   58.24    5.81
  -6  18   3   51.11    6.83
   6  18  -4   85.21    7.99
  -6  18   4   85.50    9.42
   6  18  -5   28.01    7.85
  -6  18   5   17.25    9.00
   6  18  -6  113.57    8.26
  -6  18   6   91.97    9.76
  -6  18   6   85.46    8.14
  -6  18   7   66.13    6.10
   6  18  -7   69.03    5.95
  -6  18   7   53.57    9.58
  -5 -20  -2   -2.05    8.06
   5 -20   2    9.74    7.82
  -5 -20  -1   -7.38    5.71
   5 -20   1  151.28    8.40
   5 -20   0    6.12    7.70
  -5 -20   0    6.55    5.85
   5 -19   4    1.87    7.93
   5 -19   4   10.35    7.84
   5 -19   3   25.54    5.33
   5 -19   3   29.37    7.59
  -5 -19  -2    4.26    8.29
   5 -19   2   15.62    7.51
   5 -19   1   20.17    7.35
  -5 -19  -1   22.72    8.19
  -5 -19   0   16.87    8.16
   5 -19   0   14.03    5.02
   5 -18   6   71.33    6.00
   5 -18   6   72.16    5.94
   5 -18   5   34.33    5.52
   5 -18   5   48.83    5.66
   5 -18   4   17.74    5.33
   5 -18   4   21.25    7.32
   5 -18   3   34.69    5.38
   5 -18   3   35.50    7.56
   5 -18   2  157.76    7.69
  -5 -18  -2  138.50    8.18
   5 -18   2  134.62    5.76
  -5 -18  -1   54.46    7.83
   5 -18   1   44.15    7.31
  -5 -18   0   69.23    7.85
   5 -18   0   73.32    7.32
   5 -17   8    7.96    8.10
   5 -17   8   -2.24    5.83
   5 -17   7  166.19    8.45
   5 -17   7  166.78    8.25
   5 -17   6   11.55    7.50
   5 -17   6   22.87    7.84
   5 -17   5   51.06    7.64
   5 -17   5   39.69    7.73
   5 -17   4   17.34    7.37
   5 -17   4   13.72    7.19
   5 -17   3  401.45    8.47
   5 -17   3  418.49    6.75
   5 -17   2    8.68    7.11
   5 -17   2    8.09    7.01
  -5 -17  -1   21.40    5.35
   5 -17   1   23.29    7.12
   5 -17   1   20.58    6.83
  -5 -17   0   25.54    5.21
   5 -17   0   25.41    4.91
   5 -16   9   89.84    8.36
   5 -16   9   86.73    6.29
   5 -16   8    3.35    8.00
   5 -16   8   10.63    7.82
   5 -16   7   21.38    7.60
   5 -16   7   15.45    5.56
   5 -16   6   17.98    7.38
   5 -16   6   14.39    5.44
   5 -16   5   55.00    7.27
   5 -16   5   59.16    5.49
   5 -16   4   27.22    5.09
   5 -16   4   34.43    5.09
   5 -16   3   23.71    7.12
   5 -16   3   25.19    7.16
   5 -16   2   67.71    5.24
   5 -16   2   70.77    6.86
   5 -16   1   21.05    7.05
  -5 -16  -1   29.26    7.58
   5 -16   1   29.44    6.82
   5 -16   0  120.39    7.05
  -5 -16   0  113.93    7.69
   5 -16   0  126.73    7.25
   5 -15  10   58.93    6.13
   5 -15  10   63.31    6.15
   5 -15   9   97.67    8.51
   5 -15   9   96.82    8.26
   5 -15   8  105.35    5.71
   5 -15   8  116.68    8.30
   5 -15   7   95.58    7.98
   5 -15   7  105.27    7.60
   5 -15   6   10.05    7.37
   5 -15   6    0.15    7.13
   5 -15   5   79.39    7.48
   5 -15   5   65.91    7.14
   5 -15   4  142.95    5.49
   5 -15   4  165.45    7.58
   5 -15   3  148.08    7.04
   5 -15   3  135.74    5.52
   5 -15   2   66.81    6.88
   5 -15   2   60.14    6.75
   5 -15   1    9.38    6.60
   5 -15   1   12.16    6.46
  -5 -15  -1    0.73    7.19
  -5 -15   0  119.02    5.51
   5 -15   0  121.82    6.84
   5 -15   0  133.37    7.04
   5 -14  11   36.02    6.02
   5 -14  11   31.99    8.62
   5 -14  10  138.31    8.51
   5 -14  10  120.88    8.69
   5 -14   9   13.12    7.77
   5 -14   9   11.67    7.97
   5 -14   8   21.01    5.31
   5 -14   8   18.12    7.61
   5 -14   7  182.92    6.14
   5 -14   7  188.71    7.67
   5 -14   6  331.85    7.96
   5 -14   6  313.58    6.45
   5 -14   5  344.41    6.53
   5 -14   5  345.65    7.93
   5 -14   4   50.82    7.15
   5 -14   4   39.64    4.99
   5 -14   3   21.44    6.76
   5 -14   3   13.96    6.82
   5 -14   2  322.07    7.57
   5 -14   2  320.54    7.53
   5 -14   1  459.12    8.02
  -5 -14  -1  421.77    6.73
   5 -14   1  481.10    8.15
  -5 -14   0  333.09    6.25
   5 -14   0  347.37    6.11
   5 -14   0  388.60    7.57
   5 -13  11  184.15    8.76
   5 -13  11  169.31    8.58
   5 -13  10   36.81    8.00
   5 -13  10   42.30    8.08
   5 -13   9   10.75    5.56
   5 -13   9    3.78    5.41
   5 -13   8  113.01    7.81
   5 -13   8   68.17    5.56
   5 -13   7  185.90    7.92
   5 -13   7  168.37    7.59
   5 -13   6    4.13    7.24
   5 -13   6    1.76    6.88
   5 -13   5   25.26    6.76
   5 -13   5   24.84    7.04
   5 -13   4  138.43    5.56
   5 -13   4  149.80    7.06
   5 -13   3   48.79    6.59
   5 -13   3   40.37    6.80
   5 -13   2   69.18    6.72
   5 -13   2   76.46    6.52
   5 -13   1  136.48    4.92
   5 -13   1  125.90    6.86
  -5 -13   0   21.66    5.08
   5 -13   0   19.08    4.81
   5 -13   0   21.21    4.44
   5 -12  12   92.97    6.33
   5 -12  12   90.96    6.13
   5 -12  11   23.66    5.62
   5 -12  11   29.33    5.75
   5 -12  10   74.44    5.78
   5 -12  10   81.06    5.73
   5 -12   9    3.57    5.13
   5 -12   9    2.96    7.30
   5 -12   8  156.89    8.03
   5 -12   8  167.08    7.69
   5 -12   7  145.32    5.62
   5 -12   7  143.28    5.42
   5 -12   6   19.10    7.01
   5 -12   6   32.66    5.26
   5 -12   5  165.10    7.28
   5 -12   5  161.34    5.69
   5 -12   4   51.27    6.94
   5 -12   4   69.83    6.73
   5 -12   3   32.01    4.97
   5 -12   3   26.85    4.60
   5 -12   2   57.58    6.62
   5 -12   2   50.69    5.09
   5 -12   1  174.33    5.10
   5 -12   1  166.45    5.29
   5 -12   0    3.06    4.29
  -5 -12   0    2.80    5.11
   5 -12   0    6.28    6.30
   5 -11  13    9.25    8.21
   5 -11  13   31.71    8.76
   5 -11  12   35.28    8.01
   5 -11  12   36.58    8.40
   5 -11  11   52.26    5.80
   5 -11  11   64.09    7.84
   5 -11  10   42.31    7.46
   5 -11  10   46.19    5.57
   5 -11   9   44.14    5.52
   5 -11   9   61.14    5.25
   5 -11   8  476.97    8.75
   5 -11   8  477.17    8.93
   5 -11   7   37.28    7.16
   5 -11   7   30.52    7.09
   5 -11   6   13.25    6.92
   5 -11   6   10.64    6.75
   5 -11   5   31.61    6.79
   5 -11   5   19.21    4.77
   5 -11   4  643.51    7.24
   5 -11   4  631.90    7.18
   5 -11   3  378.05    7.57
   5 -11   3  399.92    6.07
   5 -11   2  161.25    5.27
   5 -11   2  184.04    6.95
   5 -11   1   92.79    6.51
   5 -11   1  100.54    4.76
   5 -11   0   46.48    4.49
   5 -11   0   45.56    4.71
   5 -10  13   57.41    6.26
   5 -10  13   56.15    8.14
   5 -10  12   37.64    8.18
   5 -10  12   25.38    5.55
   5 -10  11   10.76    7.86
   5 -10  11   25.38    5.47
   5 -10  10    3.45    5.30
   5 -10  10   11.73    7.26
   5 -10   9  220.34    5.99
   5 -10   9  202.78    7.97
   5 -10   8  152.81    7.77
   5 -10   8  150.69    5.54
   5 -10   7    3.32    4.99
   5 -10   7    9.21    6.83
   5 -10   6  325.23    6.05
   5 -10   6  318.39    6.34
   5 -10   5  251.44    7.33
   5 -10   5  253.09    7.77
   5 -10   4   10.69    6.38
   5 -10   4   26.14    6.53
   5 -10   3    2.50    4.58
   5 -10   3  -13.47    6.28
   5 -10   2  136.28    6.50
   5 -10   2  121.77    6.78
   5 -10   1   22.11    6.08
   5 -10   1   20.14    6.20
   5 -10   0  287.67    5.85
   5 -10   0  281.39    5.47
   5  -9  13   17.39    5.63
   5  -9  13   18.85    8.22
   5  -9  12  106.07    6.11
   5  -9  12   85.77    5.75
   5  -9  11   37.01    5.44
   5  -9  11   58.69    7.60
   5  -9  10  227.13    6.14
   5  -9  10  215.62    6.16
   5  -9   9   93.18    5.42
   5  -9   9   87.78    7.30
   5  -9   8    3.85    5.18
   5  -9   8   14.10    5.00
   5  -9   7   59.27    5.10
   5  -9   7   62.00    6.99
   5  -9   6  126.55    7.12
   5  -9   6  120.94    7.41
   5  -9   5    5.12    4.80
   5  -9   5   11.54    4.61
   5  -9   4  377.61    6.19
   5  -9   4  377.30    7.70
   5  -9   3  199.76    6.98
   5  -9   3  187.72    5.27
   5  -9   2  115.74    6.57
   5  -9   2  113.32    6.55
   5  -9   1   26.42    6.23
   5  -9   1   28.81    6.33
   5  -9   0    3.43    4.24
   5  -9   0    8.92    4.46
   5  -8  14   11.38    8.47
   5  -8  13    5.35    6.02
   5  -8  12   89.52    5.94
   5  -8  11   22.95    7.30
   5  -8  10  365.34    6.62
   5  -8  10  349.57    8.44
   5  -8   9    1.53    4.93
   5  -8   9   15.57    4.70
   5  -8   8   45.66    6.78
   5  -8   8   54.12    6.92
   5  -8   7    0.26    4.72
   5  -8   7   12.08    6.46
   5  -8   6 1067.22    9.67
   5  -8   6 1077.09    8.79
   5  -8   5  146.65    6.81
   5  -8   5  164.95    6.93
   5  -8   4  367.93    6.18
   5  -8   4  366.11    6.03
   5  -8   3   -5.60    4.34
   5  -8   3    0.08    4.38
   5  -8   2  961.78    9.62
   5  -8   2  947.87    8.31
   5  -8   1   21.16    6.60
   5  -8   1   23.08    6.26
   5  -8   0 2124.44   13.73
   5  -8   0 2130.70   11.76
   5  -7  14   41.33    6.11
   5  -7  13   46.60    5.77
   5  -7  12   40.85    7.61
   5  -7  11   58.26    7.54
   5  -7  10  211.29    6.01
   5  -7   9  156.63    7.37
   5  -7   8    1.76    6.65
   5  -7   8   -1.01    4.56
   5  -7   7  247.04    5.80
   5  -7   7  269.25    7.63
   5  -7   6  305.59    7.55
   5  -7   6  305.83    7.58
   5  -7   5  125.23    7.04
   5  -7   5  124.06    5.01
   5  -7   4  268.00    7.23
   5  -7   4  249.63    5.79
   5  -7   3  433.16    7.68
   5  -7   3  430.46    6.43
   5  -7   2  258.82    5.66
   5  -7   2  253.77    5.60
   5  -7   1    7.08    6.06
   5  -7   1   12.52    6.33
   5  -7   0   19.76    6.08
   5  -7   0    4.16    4.28
   5  -6  14  130.99    8.61
   5  -6  13  101.24    8.30
   5  -6  12  204.15    8.20
   5  -6  11   28.00    7.36
   5  -6  10   36.10    5.04
   5  -6   9  341.86    8.01
   5  -6   8  142.03    5.39
   5  -6   7   36.01    6.60
   5  -6   7   28.42    5.04
   5  -6   6   30.20    6.74
   5  -6   6   39.71    6.25
   5  -6   5  152.05    6.79
   5  -6   5  139.66    5.10
   5  -6   4   96.28    5.07
   5  -6   4  109.01    6.57
   5  -6   3   76.59    6.46
   5  -6   3   65.50    6.59
   5  -6   2  164.43    6.62
   5  -6   2  151.67    6.94
   5  -6   1   58.45    4.70
   5  -6   1   56.48    4.56
   5  -6   0  171.25    4.92
   5  -6   0  184.12    7.25
   5  -5  15   -3.56    5.68
   5  -5  14   19.03    8.36
   5  -5  13    7.60    7.82
   5  -5  12   94.22    7.69
   5  -5  11   92.99    7.59
   5  -5  10   78.37    5.20
   5  -5   9   35.83    6.99
   5  -5   8  854.22    9.82
   5  -5   7    9.96    6.71
   5  -5   6    7.76    4.43
   5  -5   6   14.47    4.71
   5  -5   5   67.00    4.95
   5  -5   5   60.36    6.58
   5  -5   4  956.86    8.48
   5  -5   4  964.37    9.10
   5  -5   3  519.95    6.81
   5  -5   3  538.07    8.35
   5  -5   2 1025.52    9.82
   5  -5   2 1010.10    8.96
   5  -5   1  172.52    4.99
   5  -5   1  168.97    5.16
   5  -5   0 1705.66   10.82
   5  -5   0 1681.55   12.65
   5  -4  15    5.69    8.21
   5  -4  14  123.87    6.25
   5  -4  13   14.27    5.69
   5  -4  12   33.44    5.30
   5  -4  11  201.32    5.85
   5  -4  10   20.61    5.18
   5  -4   9   65.06    5.05
   5  -4   8  209.61    7.56
   5  -4   7  422.90    7.95
   5  -4   6   24.53    6.71
   5  -4   5  513.12    6.77
   5  -4   5  523.52    7.15
   5  -4   4   60.71    6.63
   5  -4   4   72.86    6.38
   5  -4   3   19.03    6.09
   5  -4   3   25.46    4.57
   5  -4   2   36.79    4.36
   5  -4   2   53.96    6.92
   5  -4   1 1362.19   10.01
   5  -4   1 1380.73   10.50
   5  -4   0   70.05    4.34
   5  -4   0   80.52    4.81
   5  -3  15  100.93    6.12
   5  -3  14   34.79    8.20
   5  -3  13    3.70    7.59
   5  -3  12   54.78    5.38
   5  -3  11  245.64    5.97
   5  -3  10  127.68    5.61
   5  -3   9   96.06    5.16
   5  -3   8   78.92    5.26
   5  -3   7  242.04    5.85
   5  -3   6   35.84    6.94
   5  -3   5  251.69    5.76
   5  -3   4   36.55    6.02
   5  -3   4   50.05    6.68
   5  -3   3    3.32    5.83
   5  -3   3   -3.13    6.66
   5  -3   2   14.11    6.30
   5  -3   2    8.38    4.10
   5  -3   1  126.80    4.71
   5  -3   1  124.57    6.94
   5  -3   0   70.88    4.42
   5  -3   0   72.51    6.53
   5  -2  15   14.05    8.31
   5  -2  14    5.10    5.62
   5  -2  13   82.47    8.15
   5  -2  12    4.55    7.39
   5  -2  11  132.66    5.61
   5  -2  10  171.71    7.45
   5  -2   9   25.50    6.86
   5  -2   8   12.76    6.92
   5  -2   7  202.58    7.36
   5  -2   6  260.48    7.68
   5  -2   5  639.91    7.39
   5  -2   4  115.61    7.05
   5  -2   3   94.39    6.19
   5  -2   3   89.91    4.87
   5  -2   2  630.69    8.32
   5  -2   2  635.07    8.74
   5  -2   1 1436.25   11.33
   5  -2   1 1362.01   11.45
   5  -2   0  646.74    7.06
   5  -2   0  645.54    9.10
   5  -1  15   22.83    6.03
   5  -1  14   20.94    8.04
   5  -1  13    4.71    5.41
   5  -1  12   11.00    7.38
  -5  -1 -12    5.97    5.13
  -5  -1 -11   22.61    7.01
   5  -1  11   17.28    5.04
   5  -1  10  108.10    7.24
  -5  -1 -10   91.64    5.22
   5  -1   9  330.08    7.72
  -5  -1  -9  306.81    7.70
   5  -1   8   22.57    4.97
  -5  -1  -8   28.04    6.76
  -5  -1  -7   59.17    6.87
   5  -1   7   70.11    4.94
  -5  -1  -6   75.53    6.94
   5  -1   6  104.92    5.28
   5  -1   5   41.99    4.78
  -5  -1  -5   37.25    4.70
   5  -1   4   33.09    4.67
  -5  -1  -4   27.83    6.35
   5  -1   3  383.77    7.73
   5  -1   2  484.59    7.74
   5  -1   2  468.54    8.25
   5  -1   1    5.16    5.74
   5  -1   1    1.90    6.34
   5  -1   0  380.49    6.04
   5  -1   0  380.89    7.93
  -5   0 -15   55.09    5.96
  -5   0 -14    1.54    5.57
  -5   0 -13  365.93    8.62
  -5   0 -12   -2.18    7.13
  -5   0 -11  153.12    7.42
  -5   0 -10    2.81    4.95
  -5   0  -9  168.58    7.34
  -5   0  -8   15.09    4.80
  -5   0  -7  550.43    7.01
  -5   0  -6   24.86    4.71
  -5   0  -5    2.74    6.42
  -5   0  -4    1.77    6.59
  -5   0  -3   75.96    6.69
  -5   0  -2   18.33    6.53
  -5   0  -1   20.46    6.18
  -5   0   6   -1.85    5.74
  -5   0   7 1821.43   12.25
  -5   0   8   -1.28    4.17
  -5   0   9  142.71    4.99
  -5   0  10   -0.95    6.18
  -5   0  11  938.15    9.89
  -5   0  12    4.95    6.42
  -5   0  13  159.71    7.39
  -5   0  14    4.14    6.75
  -5   0  15  302.72    6.51
  -5   0  16   15.45    7.46
  -5   0  17  574.81   10.03
  -5   0  18    8.22    8.00
  -5   0  19   21.50    5.88
   5   1  -1 1194.99   11.18
   5   1  -1 1274.23   10.97
   5   1  -1 1236.59   11.33
  -5   1   1 1178.30   11.41
   5   1  -2  262.71    7.44
   5   1  -2  271.08    7.43
   5   1  -2  278.29    7.21
   5   1  -3 1203.00   11.75
   5   1  -3 1131.39   10.61
   5   1  -3 1265.33   10.69
   5   1  -4  309.49    5.86
   5   1  -4  284.77    7.85
   5   1  -4  287.05    7.85
   5   1  -5   17.99    6.17
   5   1  -5   25.44    5.98
   5   1  -5   16.71    6.25
  -5   1   5   13.42    5.83
   5   1  -6  369.83   10.15
  -5   1   6  377.65    5.92
   5   1  -6  397.37   10.15
   5   1  -7  548.15   11.66
   5   1  -7  501.79   11.85
  -5   1   7  501.26    7.73
   5   1  -8  132.42   10.82
  -5   1   8  132.04    6.46
   5   1  -8  141.50   10.27
  -5   1   9  108.06    6.25
  -5   1  10  593.45    7.19
  -5   1  11   24.69    4.55
  -5   1  12   26.62    6.33
  -5   1  13   57.48    5.04
  -5   1  14  257.52    7.97
  -5   1  15   29.75    7.07
  -5   1  16    2.88    7.42
  -5   1  17  105.19    8.01
  -5   1  18   75.36    8.23
  -5   1  19   11.69    8.44
   5   2  -1  766.32    9.44
   5   2  -1  806.96    9.21
  -5   2   1  755.86    9.78
   5   2  -1  780.08    8.36
   5   2  -2   58.62    6.20
  -5   2   2   57.15    6.43
   5   2  -2   59.19    6.42
   5   2  -2   57.87    5.91
   5   2  -3  193.12    6.65
   5   2  -3  196.39    7.03
   5   2  -3  184.54    7.15
   5   2  -4  548.80    9.19
   5   2  -4  623.67    8.59
   5   2  -4  585.04    9.25
   5   2  -5 1378.25   11.45
  -5   2   5 1295.37   10.36
   5   2  -5 1307.67   12.91
   5   2  -5 1207.93   12.64
   5   2  -6   17.29    7.66
  -5   2   6   21.93    5.80
   5   2  -6   24.25    6.46
   5   2  -7  166.29    7.77
  -5   2   7  190.63    4.97
   5   2  -7  193.18    8.84
   5   2  -8  202.79    9.85
   5   2  -8  225.91    9.45
  -5   2   8  216.07    5.27
   5   2  -9   57.06    9.56
   5   2  -9   58.57   10.33
  -5   2   9   68.13    6.31
   5   2 -10  103.05   14.32
   5   2 -10  102.06   13.38
  -5   2  10  112.74    6.50
  -5   2  11  177.17    6.81
  -5   2  12   29.13    4.68
  -5   2  13   34.83    6.68
  -5   2  14   19.26    5.03
  -5   2  15    7.83    6.97
  -5   2  16  119.74    5.71
  -5   2  17   23.97    5.32
  -5   2  18   -1.62    8.27
  -5   2  19   69.28    8.65
   5   3  -1  290.45    7.53
   5   3  -1  281.13    6.98
   5   3  -1  280.55    6.00
  -5   3   1  287.25    7.75
   5   3  -2  172.51    5.44
   5   3  -2  180.34    6.64
   5   3  -2  165.87    5.38
  -5   3   2  165.89    7.13
   5   3  -3  261.32    7.53
  -5   3   3  267.34    7.96
   5   3  -3  302.32    7.18
   5   3  -3  290.61    7.53
  -5   3   4  212.54    6.71
   5   3  -4  228.38    6.89
   5   3  -4  223.85    7.37
   5   3  -4  212.96    7.36
  -5   3   4  204.28    7.70
  -5   3   5 1044.27    8.30
   5   3  -5  980.41   11.41
   5   3  -5 1145.04   11.09
   5   3  -5 1086.41   11.65
  -5   3   6    2.21    4.13
   5   3  -6    8.11    6.16
   5   3  -6    1.65    6.09
   5   3  -7   51.64    6.47
  -5   3   7   51.18    4.36
   5   3  -7   51.02    7.77
   5   3  -8   44.54    7.98
   5   3  -8   41.55    8.43
  -5   3   8   38.27    4.44
  -5   3   9 1041.16    9.54
   5   3  -9 1102.85   14.51
   5   3  -9  980.79   15.14
   5   3 -10  190.15   10.20
  -5   3  10  188.30    6.71
   5   3 -10  216.07   10.56
   5   3 -11  207.54   13.21
  -5   3  11  218.89    5.51
   5   3 -11  228.08   12.86
  -5   3  12   13.08    6.38
  -5   3  13  162.33    7.32
  -5   3  14  125.93    7.21
  -5   3  15  460.20    8.82
  -5   3  16    2.89    7.45
  -5   3  17    2.75    5.39
  -5   3  18   -1.11    8.04
  -5   3  19  100.23    6.70
   5   4  -1  185.78    6.98
   5   4  -1  184.61    6.49
   5   4  -1  176.13    5.48
  -5   4   1  178.61    7.59
   5   4  -2   67.71    6.36
  -5   4   2   65.31    6.87
   5   4  -2   66.68    5.90
   5   4  -2   65.43    4.79
   5   4  -3  240.23    7.43
   5   4  -3  261.68    5.86
   5   4  -3  272.08    7.51
  -5   4   3  251.89    8.09
   5   4  -4   38.00    6.42
   5   4  -4   49.38    6.23
  -5   4   4   44.78    5.95
  -5   4   4   43.09    6.70
   5   4  -4   40.08    6.30
   5   4  -5  910.04   11.03
  -5   4   5  923.97   13.65
   5   4  -5 1035.87   11.00
  -5   4   5  936.45    7.84
   5   4  -5  993.75   10.96
   5   4  -6 1046.14   11.47
   5   4  -6  923.89   11.34
  -5   4   6  954.06    7.99
   5   4  -7   36.88    6.18
   5   4  -7   28.02    6.53
  -5   4   7   34.99    4.23
  -5   4   8  511.57    7.71
   5   4  -8  543.61    9.52
   5   4  -8  499.12   11.05
  -5   4   9  487.29    7.76
   5   4  -9  511.08   10.72
   5   4  -9  433.86   11.05
  -5   4  10   13.01    6.12
   5   4 -10   12.48    6.24
  -5   4  11   34.47    6.41
   5   4 -11   20.58    8.96
   5   4 -12  608.14   14.08
  -5   4  12  587.51    8.77
   5   4 -13   39.51   10.59
  -5   4  13   35.30    6.68
  -5   4  14    5.36    4.76
   5   4 -14    5.95   13.24
  -5   4  15   93.34    7.51
  -5   4  16  259.89    8.16
  -5   4  17   12.07    7.68
  -5   4  18   99.36    8.52
  -5   4  19   44.50    6.40
   5   5  -1   29.39    6.21
   5   5  -1   29.90    6.03
   5   5  -1   37.99    4.95
  -5   5   1   31.13    4.65
   5   5  -2 1020.44   10.45
   5   5  -2 1071.34   11.04
  -5   5   2 1071.70   11.62
   5   5  -2 1081.03   10.34
   5   5  -3  108.18    6.35
  -5   5   3  104.49    7.01
   5   5  -3  113.73    6.86
   5   5  -3  107.09    7.03
  -5   5   4   28.80    4.19
   5   5  -4   49.23    6.87
   5   5  -4   22.14    4.78
   5   5  -4   26.88    7.32
  -5   5   4   43.79    6.70
   5   5  -5   38.78    6.79
   5   5  -5   46.38    6.44
  -5   5   5   37.30    8.20
  -5   5   5   40.38    4.12
   5   5  -6  699.33   11.33
   5   5  -6  772.65   10.08
  -5   5   6  718.12   13.63
  -5   5   6  727.12    6.93
  -5   5   7   91.09    6.20
   5   5  -7   88.63    6.58
   5   5  -8   38.19    6.46
  -5   5   8   44.30    4.26
  -5   5   9  146.40    4.92
   5   5  -9  156.23    7.27
   5   5 -10  119.25    8.42
  -5   5  10  111.92    6.49
   5   5 -11    1.34    6.38
  -5   5  11    6.97    6.27
   5   5 -12    4.21    8.02
  -5   5  12   13.21    6.58
  -5   5  13   21.44    6.56
   5   5 -13   20.80    8.43
  -5   5  14   34.70    5.03
   5   5 -14   43.22    8.98
   5   5 -15  139.13   12.17
  -5   5  15  108.68    7.66
  -5   5  16   31.78    7.53
   5   5 -16   35.28   14.74
  -5   5  17    9.23    7.59
  -5   5  18   67.15    6.05
  -5   5  19   -5.92    8.52
   5   6  -1   69.62    6.14
  -5   6   1   77.79    6.88
   5   6  -1   63.86    6.88
   5   6  -1   75.15    6.46
  -5   6   2    4.13    6.63
   5   6  -2   10.71    4.45
   5   6  -2   21.88    6.21
   5   6  -2   12.03    5.65
   5   6  -3  591.42    9.22
  -5   6   3  550.49    9.43
   5   6  -3  572.98    7.21
   5   6  -3  521.13    8.79
   5   6  -4    6.02    6.35
   5   6  -4   13.72    6.55
  -5   6   4    8.79    3.91
   5   6  -4    8.95    5.76
  -5   6   4    8.33    6.47
  -5   6   5   24.43    5.76
  -5   6   5   35.37    8.33
   5   6  -5   18.28    6.56
  -5   6   6  394.57    7.02
   5   6  -6  440.37    8.44
  -5   6   6  406.75   10.33
   5   6  -7  729.21    9.80
  -5   6   7  672.66   15.96
  -5   6   7  674.40    6.82
   5   6  -8  599.69    9.11
  -5   6   8  552.26    7.84
  -5   6   9   11.85    6.30
   5   6  -9   15.98    6.34
  -5   6  10  216.73    6.93
   5   6 -10  228.44    7.65
   5   6 -11  881.76   12.06
  -5   6  11  825.24    9.09
   5   6 -12  874.53   12.49
  -5   6  12  844.91    9.59
  -5   6  13  228.16    5.89
   5   6 -13  228.43    8.23
   5   6 -14   85.71    9.25
  -5   6  14   97.61    7.09
   5   6 -15  162.08   10.35
  -5   6  15  142.59    5.83
  -5   6  16  214.69    6.19
   5   6 -16  245.60   13.28
  -5   6  17  148.83    6.28
   5   6 -17  191.26   13.72
   5   6 -18   88.81   15.25
  -5   6  18   82.90    8.19
  -5   6  19   16.17    6.05
   5   7  -1  272.84    6.29
   5   7  -1  298.02    7.54
  -5   7   1  291.08    7.73
   5   7  -1  309.13    6.09
   5   7  -2   13.78    5.88
   5   7  -2    7.80    6.75
   5   7  -2   15.42    6.46
  -5   7   2   22.02    6.70
   5   7  -3   36.15    6.37
  -5   7   3   29.28    5.64
   5   7  -3   27.70    7.34
   5   7  -3   32.64    6.80
  -5   7   3   32.40    6.85
  -5   7   4  199.33    6.30
  -5   7   4  223.22    7.86
   5   7  -4  231.39    7.36
   5   7  -4  239.85    8.00
  -5   7   5  548.72    7.42
   5   7  -5  582.23    8.73
  -5   7   5  562.08   11.42
  -5   7   6   65.39    8.72
  -5   7   6   62.48    4.30
   5   7  -6   65.38    6.56
  -5   7   7  218.07    6.41
   5   7  -7  221.35    7.43
  -5   7   7  214.85   11.84
   5   7  -8  622.16    9.28
  -5   7   8  571.59    7.94
   5   7  -9  259.61    7.73
  -5   7   9  252.47    5.44
   5   7 -10  729.19   10.03
  -5   7  10  714.19    8.64
   5   7 -11  122.31    7.05
  -5   7  11  114.42    5.33
  -5   7  12   18.68    4.96
   5   7 -12   17.26    6.37
   5   7 -13   57.39    8.35
  -5   7  13   56.04    7.21
   5   7 -14  278.69    9.99
  -5   7  14  255.25    7.77
   5   7 -15   61.64    9.21
  -5   7  15   58.66    7.45
   5   7 -16   22.33    9.64
  -5   7  16   13.54    7.55
   5   7 -17   43.41   10.46
  -5   7  17   38.78    7.88
  -5   7  18   31.13    5.95
   5   7 -18   33.45   13.11
  -5   8   1  236.98    7.55
   5   8  -1  222.85    7.46
   5   8  -1  248.50    7.28
   5   8  -1  234.19    7.24
   5   8  -2   10.05    5.92
   5   8  -2    9.53    4.75
  -5   8   2   19.23    6.51
   5   8  -2   15.61    4.58
   5   8  -3   31.67    6.38
  -5   8   3   29.12    4.10
   5   8  -3   27.66    6.28
  -5   8   3   30.06    6.68
  -5   8   4  344.57    8.69
  -5   8   4  351.48    5.53
   5   8  -4  373.85   10.18
   5   8  -4  347.35    6.26
  -5   8   5   23.63    5.80
  -5   8   5   28.92    8.15
   5   8  -5   24.35    6.32
  -5   8   6   65.05    4.32
   5   8  -6   61.60    6.40
  -5   8   6   70.39    7.25
  -5   8   7   37.56    8.54
   5   8  -7   40.75    4.67
  -5   8   7   40.61    5.82
  -5   8   8  172.56   11.94
   5   8  -8  189.74    7.05
  -5   8   8  174.18    6.61
  -5   8   9   50.64    4.59
   5   8  -9   57.98    6.47
   5   8 -10  118.77    6.86
  -5   8  10  130.17    6.97
  -5   8  11   30.83    6.49
   5   8 -11   20.40    6.35
  -5   8  12   63.42    6.72
   5   8 -12   73.29    6.90
  -5   8  13  110.62    7.36
   5   8 -13  113.86    7.25
   5   8 -14  126.88    9.19
  -5   8  14  112.91    5.68
  -5   8  15    4.52    5.14
   5   8 -15    4.80    7.10
   5   8 -16   42.73    8.11
  -5   8  16   39.66    5.67
  -5   8  17   18.24    8.03
   5   8 -17   20.10    8.54
  -5   8  18   42.98    8.25
   5   8 -18   47.63   11.37
   5   9  -1   92.07    5.33
  -5   9   1  100.29    5.28
   5   9  -1  109.47    6.82
   5   9  -1   97.10    6.49
   5   9  -2  238.23    7.68
  -5   9   2  226.98    7.65
   5   9  -2  241.68    5.60
  -5   9   3  171.59    7.52
   5   9  -3  187.99    8.88
  -5   9   3  175.76    6.39
   5   9  -3  187.12    5.32
   5   9  -4    4.90    7.49
  -5   9   4    2.54    3.99
  -5   9   4   -2.53    6.59
   5   9  -4    9.68    6.18
   5   9  -5   41.21    6.36
  -5   9   5   38.46    6.68
  -5   9   5   38.52    5.90
  -5   9   6   14.18    4.10
   5   9  -6   18.25    6.16
  -5   9   6   13.80    6.67
  -5   9   7  241.17    5.10
   5   9  -7  272.85    7.43
  -5   9   7  244.85   10.01
  -5   9   8  312.59   12.58
   5   9  -8  331.59    7.72
  -5   9   8  324.72    5.50
   5   9  -9   55.57    6.54
  -5   9   9   52.36   13.44
  -5   9   9   50.44    6.66
  -5   9  10  486.21    6.50
   5   9 -10  504.59    8.59
   5   9 -11   50.23    6.65
  -5   9  11   61.06    4.64
   5   9 -12    5.65    6.40
  -5   9  12   10.01    4.83
  -5   9  13   92.84    7.31
   5   9 -13   91.16    6.92
   5   9 -14  408.13   10.55
  -5   9  14  378.31    6.69
  -5   9  15    3.60    7.35
   5   9 -15    5.15    7.26
   5   9 -16  199.19    9.00
  -5   9  16  190.46    8.24
  -5   9  17   22.67    5.76
   5   9 -17   24.83   10.17
  -5   9  18   31.29    8.50
   5   9 -18   19.30    8.84
  -5  10   1   10.62    4.80
   5  10  -1   23.08    6.36
   5  10  -1   11.31    5.93
  -5  10   2   30.31    6.67
   5  10  -2   29.40    7.54
   5  10  -2   26.98    4.48
  -5  10   3  238.52    6.50
  -5  10   3  239.02    7.76
   5  10  -3  250.55    9.87
   5  10  -3  266.80    7.16
  -5  10   4   29.59    6.68
   5  10  -4   22.69    4.43
  -5  10   4   24.63    5.87
  -5  10   5    2.42    5.69
  -5  10   5    8.30    6.37
   5  10  -5    0.59    6.40
  -5  10   6  184.45    7.73
   5  10  -6  205.40    7.12
  -5  10   6  182.60    4.90
  -5  10   7   31.03    4.28
  -5  10   7   33.92    8.36
   5  10  -7   35.94    6.29
   5  10  -8   84.69    6.58
  -5  10   8   72.24    6.34
  -5  10   8   71.62    8.63
  -5  10   9    5.02    6.18
  -5  10   9    9.01    8.61
   5  10  -9   10.79    6.19
   5  10 -10  135.04    6.78
  -5  10  10  112.38    6.69
  -5  10  11   96.86    7.04
   5  10 -11   88.93    6.80
  -5  10  12  267.39    7.67
   5  10 -12  285.81    8.07
  -5  10  13  103.74    5.54
   5  10 -13  119.41    7.17
   5  10 -14    8.02    7.06
  -5  10  14   11.45    7.47
   5  10 -15   10.80    7.43
  -5  10  15   13.31    7.85
   5  10 -16   57.79    9.80
  -5  10  16   50.18    8.06
   5  10 -17   85.93    8.78
  -5  10  17   73.79    8.39
   5  11  -1    6.97    6.37
  -5  11   1    6.99    6.71
   5  11  -1    3.85    5.94
   5  11  -2 1002.62   14.80
  -5  11   2  957.76   10.77
   5  11  -2 1050.82    9.77
   5  11  -3   52.43    6.47
  -5  11   3   46.32    6.76
  -5  11   3   50.52    5.87
   5  11  -3   59.11   10.43
  -5  11   4  154.17    6.13
   5  11  -4  153.99    6.74
  -5  11   4  146.45    7.40
  -5  11   5    5.33    6.51
   5  11  -5    6.27    6.17
  -5  11   5    5.91    5.74
  -5  11   6  198.75    6.49
   5  11  -6  203.37    7.11
  -5  11   6  182.92    7.80
   5  11  -7  219.23    5.67
  -5  11   7  206.46    9.39
  -5  11   7  218.53    6.71
   5  11  -8  138.41    5.18
  -5  11   8  126.96    6.42
  -5  11   8  121.23    9.10
  -5  11   9   11.72    6.21
  -5  11   9   18.92    8.23
   5  11  -9   12.59    6.55
   5  11 -10   18.24    6.51
  -5  11  10   13.92   11.16
  -5  11  10   15.01    4.66
  -5  11  11    9.44    6.77
   5  11 -11   10.44    6.46
  -5  11  12   39.62    7.26
   5  11 -12   35.46    6.82
   5  11 -13    3.09    6.94
  -5  11  13   12.85    7.46
  -5  11  14   17.36    7.60
   5  11 -14   10.88    7.37
  -5  11  15   -5.51    5.38
   5  11 -15   -1.91    7.49
   5  11 -16   77.87    8.22
  -5  11  16   71.52    6.04
   5  11 -17   38.08    8.65
  -5  11  17   42.34    8.46
  -5  12   1  316.00    8.17
   5  12  -1  299.33    8.54
   5  12  -1  345.01    6.01
   5  12  -2  119.45    9.89
  -5  12   2  122.07    7.29
   5  12  -2  125.61    5.02
  -5  12   3   41.38    5.94
  -5  12   3   32.90    6.75
   5  12  -3   26.01    6.48
  -5  12   4   38.46    6.79
   5  12  -4   42.53    6.49
  -5  12   4   37.77    4.23
  -5  12   5  278.58    6.76
  -5  12   5  254.16    8.15
   5  12  -5  295.54    7.38
  -5  12   6  240.87    5.08
   5  12  -6  242.56    7.28
  -5  12   6  224.49    8.16
  -5  12   7   14.62    6.66
   5  12  -7   10.51    6.39
  -5  12   7   20.47    4.27
  -5  12   8  267.73    6.98
  -5  12   8  235.20    9.82
   5  12  -8  271.72    5.97
  -5  12   9  151.77    9.38
   5  12  -9  175.04    5.54
  -5  12   9  165.63    5.29
   5  12 -10   48.56    6.75
  -5  12  10   47.41   10.24
  -5  12  10   56.24    6.65
  -5  12  11    7.57   13.81
   5  12 -11    8.13    6.75
  -5  12  11    7.62    6.79
  -5  12  11    8.83   14.50
   5  12 -12  223.28    7.77
  -5  12  12  207.86    5.72
  -5  12  13   11.16    7.58
   5  12 -13   16.54    6.96
   5  12 -14   11.18    7.34
  -5  12  14   10.23    5.41
   5  12 -15   21.90    9.48
  -5  12  15   19.00    5.76
  -5  12  16  192.60    6.53
   5  12 -16  201.47    9.07
   5  13  -1  199.29   10.31
  -5  13   1  200.27    7.76
   5  13  -1  220.44    7.62
   5  13  -2   80.28    6.71
  -5  13   2   77.22    7.14
   5  13  -2   81.48   11.38
  -5  13   3  136.72    6.34
   5  13  -3  145.26    5.19
  -5  13   3  120.24    7.34
  -5  13   4   82.71    6.15
  -5  13   4   77.07    7.08
   5  13  -4   98.52    6.65
  -5  13   5  313.11    8.64
  -5  13   5  326.64    5.44
   5  13  -5  368.82    7.62
  -5  13   6   14.80    5.98
  -5  13   6   11.16    7.01
   5  13  -6   13.15    6.53
   5  13  -7   -2.40    6.32
  -5  13   7    6.98    6.25
  -5  13   7    4.00    6.82
  -5  13   8   38.20    4.61
   5  13  -8   34.37    4.79
  -5  13   8   34.16    7.17
  -5  13   9  361.57    7.55
   5  13  -9  384.30    8.07
  -5  13   9  332.91   10.60
  -5  13  10   65.83    8.98
  -5  13  10   79.89    6.98
   5  13 -10   80.57    6.96
  -5  13  11  135.90   11.51
  -5  13  11  150.09    7.46
   5  13 -11  166.63    7.46
  -5  13  12   10.21    5.13
   5  13 -12    1.57    7.04
   5  13 -13  329.73    8.45
  -5  13  13  326.52    8.68
  -5  13  14   21.78    5.82
   5  13 -14   15.62    7.56
  -5  13  15  209.45    6.54
   5  13 -15  220.09    8.74
  -5  13  16   17.48    5.94
   5  14  -1  101.45    5.19
   5  14  -1   96.93    9.82
  -5  14   1  104.61    7.31
   5  14  -2   18.06    4.77
  -5  14   2   14.17    7.11
  -5  14   3  160.66    6.59
   5  14  -3  169.93    5.36
  -5  14   3  163.40    7.79
  -5  14   4  376.04    7.32
  -5  14   4  384.33    7.28
   5  14  -4  419.40    7.75
  -5  14   5  241.20    8.34
   5  14  -5  254.53    5.68
  -5  14   5  254.33    6.92
  -5  14   6   64.02    6.46
   5  14  -6   81.38    4.97
  -5  14   6   68.20    7.45
  -5  14   7   18.64    6.28
  -5  14   7   10.87    7.10
   5  14  -7   15.76    4.78
  -5  14   8   49.84    6.59
  -5  14   8   49.03    7.44
   5  14  -8   62.08    4.89
   5  14  -9    9.19    6.76
  -5  14   9   10.42    9.02
  -5  14   9   18.36    6.56
  -5  14  10   34.83    9.12
   5  14 -10   41.88    5.05
  -5  14  10   42.64    7.06
   5  14 -11   56.15    7.12
  -5  14  11   47.75    9.40
  -5  14  11   53.60    7.34
   5  14 -12   35.84    7.17
  -5  14  12   34.44   12.13
  -5  14  12   46.58    5.55
  -5  14  12   33.93   13.42
  -5  14  13   14.77    7.80
   5  14 -13   13.95    5.12
  -5  14  14   21.73    5.68
   5  14 -14   18.13    7.71
  -5  14  15   -5.70    6.08
   5  14 -15    2.60    7.88
   5  15  -1  210.29    7.26
  -5  15   1  199.84    8.02
   5  15  -1  196.09   11.82
  -5  15   2   16.96    7.14
   5  15  -2   18.09    4.83
  -5  15   3  347.30    7.38
  -5  15   3  358.27    8.85
   5  15  -3  367.42    6.22
  -5  15   4  148.86    5.03
   5  15  -4  163.10    7.23
  -5  15   4  141.75    7.88
   5  15  -5   14.90    6.55
  -5  15   5   -4.21    4.42
  -5  15   5   -3.62    7.33
  -5  15   6  108.31    6.85
  -5  15   6   96.37    7.99
   5  15  -6  108.86    6.87
  -5  15   7   63.65    9.51
   5  15  -7   76.43    6.97
  -5  15   7   71.07    4.95
  -5  15   8   60.72    6.98
   5  15  -8   70.38    6.92
  -5  15   8   61.35    9.42
  -5  15   9   41.11    7.81
  -5  15   9   34.07    7.12
   5  15  -9   49.02    7.15
  -5  15  10   73.02    7.49
   5  15 -10   92.35    7.39
  -5  15  10   78.34    8.40
  -5  15  11   17.95   10.94
   5  15 -11   15.33    7.02
  -5  15  11   21.99    7.70
   5  15 -12   13.49    7.32
  -5  15  12   14.11   11.86
  -5  15  12   21.08    5.64
  -5  15  12   13.82    9.62
  -5  15  13   11.12   17.68
  -5  15  13    6.43   14.00
  -5  15  13    9.63    8.24
   5  15 -13    7.40    7.50
   5  15 -14   87.40    8.24
  -5  15  14   86.72    6.39
  -5  16   1   92.93    7.79
   5  16  -1   93.67    7.11
  -5  16   2    9.02    5.23
   5  16  -2   16.67    6.88
  -5  16   3   77.58    4.83
  -5  16   3   77.91    7.88
   5  16  -3   85.99    5.16
   5  16  -4   81.67    6.95
  -5  16   4   69.17    7.82
  -5  16   4   77.11    6.76
  -5  16   5  184.18    5.45
  -5  16   5  194.89    8.57
   5  16  -5  221.31    7.57
  -5  16   6   67.00    6.92
   5  16  -6   64.14    4.99
  -5  16   6   57.30    8.04
   5  16  -7  325.71    7.94
  -5  16   7  286.39    9.40
  -5  16   7  313.50    7.78
   5  16  -8    9.65    6.92
  -5  16   8   15.55    7.82
  -5  16   8   18.76    6.95
  -5  16   9   13.12    9.85
   5  16  -9   13.04    7.05
  -5  16   9   16.51    7.26
   5  16 -10   10.05    5.14
  -5  16  10   16.20    7.53
  -5  16  10    9.77    8.01
  -5  16  11  170.50    8.23
  -5  16  11  155.15   11.42
   5  16 -11  183.50    8.00
  -5  16  12    3.15   11.79
   5  16 -12    6.38    7.43
  -5  16  12    7.77    5.82
  -5  16  13   78.25   12.82
  -5  16  13  117.99    8.75
  -5  16  13   90.52   13.82
   5  16 -13   95.13    8.25
   5  17  -1  437.02    6.94
  -5  17   1  407.67    9.43
   5  17  -2   11.85    6.97
  -5  17   2   13.30    7.69
  -5  17   3  283.42    8.93
   5  17  -3  306.28    6.20
  -5  17   4   21.62    6.91
  -5  17   4   27.26    7.83
   5  17  -4   31.00    5.24
   5  17  -5   -2.03    4.98
  -5  17   5    5.89    7.82
  -5  17   5    1.03    6.98
   5  17  -6    8.52    6.96
  -5  17   6    5.50    5.03
  -5  17   6    5.75    5.80
  -5  17   7  107.17    8.62
  -5  17   7  121.54    7.66
   5  17  -7  125.37    5.59
  -5  17   8    5.08    7.36
   5  17  -8    3.64    7.25
  -5  17   8    8.59    8.22
  -5  17   9   74.09    8.98
   5  17  -9   88.55    5.37
  -5  17   9   76.47    5.57
  -5  17  10   40.47   10.61
   5  17 -10   50.23    5.50
  -5  17  10   46.14    7.95
   5  17 -11    9.27    7.68
  -5  17  11    2.71   10.85
  -5  17  11    1.83    8.14
   5  17 -12   -2.40    7.76
  -5  17  12    3.51   10.89
  -5  17  12    5.05    5.79
  -5  18   1   33.10    7.92
   5  18  -1   31.19    5.39
  -5  18   2  120.07    8.48
   5  18  -2  126.03    7.66
  -5  18   3    2.91    8.07
   5  18  -3    5.53    5.05
   5  18  -4   68.18    5.43
  -5  18   4   64.10    8.51
  -5  18   4   68.15    7.37
  -5  18   5   26.49    7.35
   5  18  -5   31.41    7.41
  -5  18   5   23.94    8.45
   5  18  -6   38.81    5.37
  -5  18   6   30.08    8.64
  -5  18   6   36.22    5.46
  -5  18   7  133.74    7.80
  -5  18   7  106.54    9.05
   5  18  -7  131.24    5.84
  -5  18   8   38.59    9.02
  -5  18   8   47.91    7.77
   5  18  -8   56.59    7.79
   5  18  -9    3.71    5.35
  -5  18   9   -1.08    7.79
  -5  18   9   -3.69    9.12
  -5  18  10    1.42    9.10
   5  18 -10    4.05    7.77
  -5  18  10   -4.82    8.10
  -5  19   1    5.49    6.02
   5  19  -1   10.44    5.35
  -5  19   2    7.28    6.02
   5  19  -2    4.18    7.62
   5  19  -3  131.16    5.84
  -5  19   3  116.83    8.91
  -5  19   4   21.89    5.27
  -5  19   4    9.35    8.69
   5  19  -4   23.85    7.32
   5  19  -5  142.19    8.05
  -5  19   5  127.30    7.78
  -5  19   5  120.64    9.28
   5  19  -6  104.07    7.72
  -5  19   6   78.18    5.67
  -5  19   6   64.50    9.29
  -5  19   7   42.77    7.70
   5  19  -7   55.59    7.78
  -5  19   7   34.59    9.13
   5  19  -8   18.52    7.83
  -5  19   8    7.62    9.15
  -5  19   8    3.68    8.05
   5  19  -9  195.95    6.83
  -5  19   9  226.68    8.68
  -5  19   9  181.68   10.44
   5  20  -1   89.14    6.10
  -5  20   1   88.30    6.57
  -5  20   2  -11.72    9.13
   5  20  -2    8.43    7.74
   5  20  -3  122.91    8.12
  -5  20   3  114.06    9.24
   5  20  -4   10.93    7.67
  -5  20   4   -0.30    6.34
   5  20  -5   48.79    5.68
  -5  20   5   47.02    7.98
  -5  20   5   44.16    9.32
   5  20  -6   65.21    5.88
  -5  20   6   58.10    5.67
  -5  20   6   48.57    9.56
  -5  20   7    6.64    8.22
   4 -22   0   50.83    8.08
  -4 -22   0   -2.91    5.68
   4 -21   4   40.14    7.91
  -4 -21  -4   38.02    6.10
  -4 -21  -3   19.89    8.19
   4 -21   3   13.56    5.35
  -4 -21  -2  110.68    6.15
   4 -21   2  136.99    5.88
  -4 -21  -1   86.77    5.90
   4 -21   1   93.89    7.69
  -4 -21   0   15.00    5.74
   4 -21   0   10.43    7.52
   4 -20   6   10.48    5.50
   4 -20   6   11.03    5.58
   4 -20   5   30.73    7.70
   4 -20   5   22.54    5.58
  -4 -20  -4   37.08    5.73
   4 -20   4   49.93    5.36
   4 -20   4   40.53    5.44
   4 -20   3    6.21    7.33
  -4 -20  -3    3.89    7.67
   4 -20   2   46.22    7.28
  -4 -20  -2   47.23    5.58
   4 -20   1   63.53    7.37
  -4 -20  -1   79.27    5.51
  -4 -20   0   42.31    7.56
   4 -20   0   48.52    7.24
   4 -19   8  181.23    8.67
   4 -19   8  152.13    8.69
   4 -19   7   18.52    5.42
   4 -19   7   22.40    7.92
   4 -19   6   15.44    5.39
   4 -19   6   11.16    7.44
   4 -19   5   22.05    5.10
   4 -19   5   10.90    7.29
   4 -19   4  126.95    7.67
  -4 -19  -4  123.19    5.64
   4 -19   4  135.87    7.51
   4 -19   3   68.87    5.32
  -4 -19  -3   74.27    7.55
   4 -19   3   79.84    7.23
   4 -19   2  127.86    5.45
  -4 -19  -2  126.89    5.61
   4 -19   1   22.91    6.95
  -4 -19  -1   34.11    7.42
   4 -19   0    4.56    4.86
  -4 -19   0    9.51    7.19
   4 -18   9   45.58    7.99
   4 -18   9   47.15    5.92
   4 -18   8   11.64    7.86
   4 -18   8    6.56    5.39
   4 -18   7   34.53    7.56
   4 -18   7   40.14    7.55
   4 -18   6   71.68    7.57
   4 -18   6   70.20    5.43
   4 -18   5   48.71    7.24
   4 -18   5   53.89    7.18
   4 -18   4  160.45    5.61
  -4 -18  -4  161.57    7.71
   4 -18   4  159.36    5.73
   4 -18   3   82.37    6.84
   4 -18   3   62.74    7.01
  -4 -18  -3   72.00    5.30
  -4 -18  -2   13.36    7.31
   4 -18   2    8.34    4.88
   4 -18   2    0.81    6.67
   4 -18   1   83.48    5.00
  -4 -18  -1   75.80    5.29
  -4 -18   0  220.77    7.76
   4 -18   0  221.41    7.36
   4 -17  10   17.08    8.05
   4 -17  10    8.22    5.98
   4 -17   9   37.86    7.72
   4 -17   9   33.49    7.89
   4 -17   8   31.17    7.62
   4 -17   8   42.05    7.41
   4 -17   7   17.26    7.41
   4 -17   7   19.81    5.22
   4 -17   6   26.90    7.31
   4 -17   6   24.22    7.08
   4 -17   5   38.91    6.98
   4 -17   5   42.40    6.97
   4 -17   4   30.65    4.86
  -4 -17  -4   30.97    5.11
   4 -17   4   29.34    6.92
  -4 -17  -3   11.37    5.14
   4 -17   3   12.55    6.65
   4 -17   3   11.74    4.62
   4 -17   2  263.19    7.39
   4 -17   2  264.34    5.62
  -4 -17  -2  236.36    7.57
  -4 -17  -1   71.69    5.01
   4 -17   1   70.63    6.59
   4 -17   0  112.37    5.01
  -4 -17   0  108.31    7.06
   4 -16  11    5.69    5.68
   4 -16  11   11.85    5.80
   4 -16  10  304.94    8.73
   4 -16  10  260.44    8.94
   4 -16   9    1.45    5.33
   4 -16   9    0.29    7.61
   4 -16   8   10.44    7.34
   4 -16   8   21.28    7.24
   4 -16   7   13.06    7.15
   4 -16   7   22.29    7.24
   4 -16   6  725.22    9.28
   4 -16   6  716.81    8.98
   4 -16   5    8.93    4.74
   4 -16   5   11.42    4.81
  -4 -16  -4  111.93    7.08
   4 -16   4  117.44    6.97
   4 -16   4  125.27    7.05
   4 -16   3   45.16    4.83
  -4 -16  -3   34.52    6.85
   4 -16   3   40.27    6.62
   4 -16   2  207.41    5.44
   4 -16   2  213.15    6.91
  -4 -16  -2  170.93    5.47
  -4 -16  -1    4.66    6.73
   4 -16   1   10.70    6.12
   4 -16   1    9.70    4.33
  -4 -16   0  395.54    6.23
   4 -16   0  428.88    7.76
   4 -15  12   -0.76    7.87
   4 -15  12    8.87    8.41
   4 -15  11   46.30    5.91
   4 -15  11   53.22    8.09
   4 -15  10    6.37    7.70
   4 -15  10   23.56    7.37
   4 -15   9  347.59    6.83
   4 -15   9  359.30    6.63
   4 -15   8  155.25    7.60
   4 -15   8  140.03    7.78
   4 -15   7  140.71    7.69
   4 -15   7  127.99    7.10
   4 -15   6   35.65    6.71
   4 -15   6   37.62    4.86
   4 -15   5  151.95    5.33
   4 -15   5  157.64    7.15
   4 -15   4   25.12    4.82
  -4 -15  -4   31.46    4.87
   4 -15   4   31.10    6.42
  -4 -15  -3  405.20    8.00
   4 -15   3  450.08    7.86
   4 -15   3  442.06    7.82
   4 -15   2  258.07    7.26
   4 -15   2  259.11    6.92
  -4 -15  -2  244.32    7.31
  -4 -15  -1   -3.08    4.52
   4 -15   1    6.75    6.45
   4 -15   1    3.34    6.16
   4 -15   0  166.25    4.98
   4 -15   0  154.20    6.52
  -4 -15   0  149.20    7.32
   4 -14  13    2.68    5.54
   4 -14  13    3.14    5.80
   4 -14  12   18.32    7.88
   4 -14  12    3.46    5.70
   4 -14  11   21.06    7.72
   4 -14  11    6.89    5.45
   4 -14  10    1.24    5.40
   4 -14  10    4.62    7.52
   4 -14   9    6.59    7.34
   4 -14   9    8.38    5.19
   4 -14   8    9.58    4.92
   4 -14   8    2.35    7.24
   4 -14   7    9.35    6.72
   4 -14   7    7.02    4.95
   4 -14   6   56.76    4.87
   4 -14   6   53.91    6.68
   4 -14   5   44.59    4.84
   4 -14   5   54.42    6.85
   4 -14   4  148.88    6.94
   4 -14   4  141.12    7.01
   4 -14   3  163.51    6.79
  -4 -14  -3  150.15    5.24
   4 -14   3  161.65    5.17
   4 -14   2   43.84    4.55
   4 -14   2   50.75    6.29
  -4 -14  -2   33.88    6.89
   4 -14   1   32.44    6.04
  -4 -14  -1   23.64    6.75
   4 -14   1   37.71    6.38
   4 -14   0   67.35    6.37
   4 -14   0   59.02    6.36
  -4 -14   0   56.90    4.82
   4 -13  13    5.79    5.70
   4 -13  13   11.30    5.55
   4 -13  12  139.67    6.02
   4 -13  12  126.39    5.97
   4 -13  11   78.67    5.31
   4 -13  11   69.95    7.65
   4 -13  10   58.45    5.11
   4 -13  10   53.34    7.33
   4 -13   9   71.82    7.21
   4 -13   9   71.96    5.30
   4 -13   8  728.65    7.59
   4 -13   8  701.63    8.00
   4 -13   7   47.75    4.93
   4 -13   7   63.94    6.78
   4 -13   6  240.96    7.19
   4 -13   6  220.62    7.52
   4 -13   5   24.35    6.29
   4 -13   5    2.07    6.54
   4 -13   4  410.17    7.73
   4 -13   4  413.01    6.22
   4 -13   3  137.90    4.87
  -4 -13  -3  138.33    7.03
   4 -13   3  134.93    6.80
   4 -13   2  233.32    5.42
   4 -13   2  252.51    7.06
  -4 -13  -2  230.31    7.22
  -4 -13  -1   29.38    6.59
   4 -13   1   29.71    6.19
   4 -13   1   25.20    4.40
  -4 -13   0    6.59    6.63
   4 -13   0    1.22    6.11
   4 -13   0   11.49    5.98
   4 -12  14   -2.76    5.62
   4 -12  14   33.65    7.83
   4 -12  13   -0.18    7.93
   4 -12  13   -6.59    7.68
   4 -12  12   -4.04    7.47
   4 -12  12    3.22    7.44
   4 -12  11  272.29    6.08
   4 -12  11  272.37    8.20
   4 -12  10   23.16    7.10
   4 -12  10   34.35    7.10
   4 -12   9  242.36    7.97
   4 -12   9  251.78    7.68
   4 -12   8   -1.08    4.65
   4 -12   8    0.14    4.73
   4 -12   7  295.79    6.11
   4 -12   7  308.01    7.24
   4 -12   6   19.16    6.58
   4 -12   6   29.73    6.82
   4 -12   5  565.42    8.13
   4 -12   5  548.81    6.93
   4 -12   4   22.44    4.77
   4 -12   4   21.25    4.66
   4 -12   3   79.12    6.44
   4 -12   3   85.11    4.67
   4 -12   2   13.41    4.23
   4 -12   2   15.64    6.02
  -4 -12  -2   10.63    6.52
   4 -12   1  422.25    7.34
   4 -12   1  430.24    7.36
  -4 -12  -1  395.91    7.79
  -4 -12   0   11.01    4.96
   4 -12   0   17.15    5.99
   4 -12   0   15.35    4.16
   4 -11  14    4.83    7.97
   4 -11  14   -3.63    5.40
   4 -11  13   16.97    7.51
   4 -11  13    8.25    5.52
   4 -11  12    6.81    7.24
   4 -11  12   15.62    7.26
   4 -11  11   26.42    7.02
   4 -11  11   29.66    7.20
   4 -11  10   29.31    6.96
   4 -11  10   28.56    6.93
   4 -11   9   57.51    7.38
   4 -11   9   50.59    7.04
   4 -11   8   25.92    6.49
   4 -11   8   14.74    7.09
   4 -11   7   42.34    6.88
   4 -11   7   23.97    6.55
   4 -11   6   16.85    4.57
   4 -11   6   32.34    6.86
   4 -11   5    1.70    4.40
   4 -11   5    6.70    4.72
   4 -11   4   52.81    4.58
   4 -11   4   59.59    6.37
   4 -11   3   30.23    4.59
   4 -11   3   36.03    6.41
  -4 -11  -2   17.06    4.75
   4 -11   2   12.93    4.41
   4 -11   2    4.40    5.94
   4 -11   1  448.29    7.75
   4 -11   1  444.45    6.13
  -4 -11  -1  406.01    6.34
  -4 -11   0  115.65    5.07
   4 -11   0  133.62    4.76
   4 -11   0  125.80    6.45
   4 -10  15   -7.79    7.77
   4 -10  14  108.38    8.18
   4 -10  13   41.78    5.44
   4 -10  12   61.02    7.47
   4 -10  12   54.09    5.23
   4 -10  11  215.57    5.81
   4 -10  11  237.06    7.73
   4 -10  10  268.32    5.71
   4 -10  10  261.42    6.07
   4 -10   9  125.42    7.32
   4 -10   9  126.35    7.09
   4 -10   8   23.00    6.64
   4 -10   8   24.70    6.92
   4 -10   7  123.80    7.15
   4 -10   7  122.99    5.08
   4 -10   6  374.89    7.58
   4 -10   6  373.24    6.35
   4 -10   5  796.05    9.04
   4 -10   5  788.82    9.27
   4 -10   4  113.12    6.72
   4 -10   4  101.73    6.59
   4 -10   3   91.32    6.46
   4 -10   3   83.92    6.43
   4 -10   2  271.32    7.10
   4 -10   2  282.40    5.45
  -4 -10  -1  149.93    6.96
   4 -10   1  161.69    6.47
   4 -10   1  165.54    6.36
   4 -10   0  329.55    7.08
   4 -10   0  322.02    6.97
  -4 -10   0  296.76    7.48
   4  -9  15  117.11    8.38
   4  -9  14    2.75    5.39
   4  -9  13  294.05    8.23
   4  -9  12   29.88    7.18
   4  -9  11    0.72    6.66
   4  -9  10    4.23    4.73
   4  -9   9  574.99    7.47
   4  -9   9  608.23    6.93
   4  -9   8  208.16    7.34
   4  -9   8  220.37    5.48
   4  -9   7  203.66    7.46
   4  -9   7  221.49    7.00
   4  -9   6   60.64    5.05
   4  -9   6   65.26    4.91
   4  -9   5   27.65    6.37
   4  -9   5   22.17    6.47
   4  -9   4  124.55    4.97
   4  -9   4  123.06    6.55
   4  -9   3  766.86    8.84
   4  -9   3  771.52    7.56
   4  -9   2   23.33    6.12
   4  -9   2   19.71    6.20
   4  -9   1  172.63    6.57
   4  -9   1  190.48    6.72
  -4  -9  -1  174.68    7.03
   4  -9   0  541.30    7.95
  -4  -9   0  496.32    8.24
   4  -9   0  551.82    7.61
   4  -8  16   -1.15    5.39
   4  -8  15   84.15    5.79
   4  -8  14   31.96    5.45
   4  -8  13  250.68    8.27
   4  -8  12    5.58    4.93
   4  -8  11   69.19    7.00
   4  -8  10   10.15    4.62
   4  -8   9  100.25    6.93
   4  -8   8   88.45    6.75
   4  -8   8   80.80    5.15
   4  -8   7    8.34    4.61
   4  -8   7    6.92    4.67
   4  -8   6   46.48    4.93
   4  -8   6   47.19    6.53
   4  -8   5   23.99    4.60
   4  -8   5   30.26    4.51
   4  -8   4   24.92    4.46
   4  -8   4   19.61    4.52
   4  -8   3  257.96    5.51
   4  -8   3  270.71    5.71
   4  -8   2   -1.03    6.19
   4  -8   2    5.25    5.98
   4  -8   1  117.23    4.95
   4  -8   1  108.07    4.62
   4  -8   0   19.60    4.21
   4  -8   0   11.24    4.21
  -4  -8   0   20.19    4.54
   4  -7  16  109.51    8.41
   4  -7  15   25.60    8.03
   4  -7  14    2.57    7.56
   4  -7  13  277.90    8.26
   4  -7  12   57.58    5.09
   4  -7  11   17.76    6.86
   4  -7  10   10.30    6.71
   4  -7   9  377.45    7.84
   4  -7   8   13.99    4.59
   4  -7   7  742.01    7.38
   4  -7   6   10.75    6.30
   4  -7   6   16.55    6.28
   4  -7   5   12.33    4.58
   4  -7   5   13.94    4.43
   4  -7   4  133.76    5.03
   4  -7   4  149.16    6.93
   4  -7   3 1214.81   10.38
   4  -7   3 1221.89   10.34
   4  -7   2   16.28    4.39
   4  -7   2   20.16    6.23
   4  -7   1  306.29    5.95
   4  -7   1  308.98    7.11
   4  -7   0 1084.18   10.32
   4  -7   0 1095.22    9.32
   4  -6  16   45.39    5.90
   4  -6  15   48.57    7.79
   4  -6  14  111.35    7.61
   4  -6  13  131.11    7.41
   4  -6  12   37.00    4.83
   4  -6  11  404.40    6.43
   4  -6  10  706.37    8.82
   4  -6   9   23.71    4.82
   4  -6   8   36.45    6.73
   4  -6   7  218.46    7.26
   4  -6   6  721.47    8.52
   4  -6   5  655.71    7.61
   4  -6   5  663.77    8.53
   4  -6   4  295.44    5.69
   4  -6   4  283.53    5.73
   4  -6   3   72.30    4.82
   4  -6   3   80.60    6.27
   4  -6   2  520.81    7.86
   4  -6   2  544.31    8.30
   4  -6   1 1300.00   10.30
   4  -6   1 1279.45   10.04
   4  -6   0  292.41    6.95
   4  -6   0  305.89    7.42
   4  -5  16   36.59    8.02
   4  -5  15  123.59    5.88
   4  -5  14   84.89    5.63
   4  -5  13   20.56    7.12
   4  -5  12   28.26    7.04
   4  -5  11  236.32    5.71
   4  -5  10   72.55    5.10
   4  -5   9   35.96    6.59
   4  -5   8   75.86    4.97
   4  -5   7   45.27    6.80
   4  -5   6   52.48    6.61
   4  -5   5  111.31    6.77
   4  -5   4   49.90    6.59
   4  -5   4   50.22    6.27
   4  -5   3   64.00    4.60
   4  -5   3   74.18    4.57
   4  -5   2 1320.77   10.82
   4  -5   2 1294.53    9.98
   4  -5   1 1984.45   11.85
   4  -5   1 1998.98   13.59
   4  -5   0   62.34    4.59
   4  -5   0   67.63    6.31
   4  -4  17   33.16    5.84
   4  -4  16   12.99    7.87
   4  -4  15  157.36    8.06
   4  -4  14   55.78    5.38
   4  -4  13   -2.48    4.95
   4  -4  12   48.45    7.12
   4  -4  11  313.34    7.60
   4  -4  10    9.29    6.72
   4  -4   9  133.08    5.30
   4  -4   8   27.03    4.79
   4  -4   7  470.69    7.98
   4  -4   6   23.31    4.67
   4  -4   5  834.47    7.97
   4  -4   4  235.82    7.09
   4  -4   3  189.72    5.10
   4  -4   3  188.68    5.43
   4  -4   2  916.21    9.69
   4  -4   2  906.83    8.32
   4  -4   1  122.96    6.45
   4  -4   1  133.91    6.91
   4  -4   0   14.03    6.21
   4  -4   0   10.54    5.87
   4  -3  17   14.44    8.08
   4  -3  16    2.90    5.55
   4  -3  15   52.10    7.53
   4  -3  14   97.92    7.62
   4  -3  13   76.16    5.47
   4  -3  12  365.23    7.93
   4  -3  11   29.39    6.81
   4  -3  10  298.66    7.68
   4  -3   9  183.43    7.54
   4  -3   8 1934.41   12.39
   4  -3   7  281.47    7.39
   4  -3   6   17.05    4.67
   4  -3   5   91.05    6.62
   4  -3   4 2371.27   13.14
   4  -3   3  622.63    8.65
   4  -3   2  373.01    6.40
   4  -3   2  366.87    7.37
   4  -3   1   83.74    4.47
   4  -3   1   80.77    6.66
   4  -3   0 1210.66    9.38
   4  -3   0 1219.03   11.57
   4  -2  17   51.83    5.97
   4  -2  16   23.97    7.70
   4  -2  15   36.13    5.23
   4  -2  14   10.20    7.38
   4  -2  13  105.96    5.61
   4  -2  12  168.05    7.27
   4  -2  11  100.52    7.11
  -4  -2 -11   84.95    7.23
  -4  -2 -10   62.20    6.84
   4  -2  10   60.09    5.06
   4  -2   9  221.44    7.54
  -4  -2  -9  178.80    5.60
  -4  -2  -8   10.89    4.76
   4  -2   8   11.36    6.78
  -4  -2  -7  238.81    5.67
   4  -2   7  262.08    7.59
   4  -2   6  324.76    7.82
  -4  -2  -6  287.95    7.60
   4  -2   5   68.37    6.84
  -4  -2  -5   62.67    4.99
   4  -2   4  683.11    7.65
   4  -2   3    9.01    6.31
   4  -2   2   67.64    5.95
   4  -2   2   64.88    4.89
   4  -2   1  830.67    9.15
   4  -2   1  821.94    8.68
   4  -2   0  881.71   10.38
   4  -2   0  870.14    9.26
   4  -1  17   26.56    8.02
   4  -1  16   85.59    5.94
   4  -1  15    4.20    7.48
  -4  -1 -15    8.30    5.36
  -4  -1 -14  116.58    5.81
   4  -1  14  143.63    7.67
  -4  -1 -13   15.82    5.12
   4  -1  13   24.42    4.97
  -4  -1 -12    0.78    6.82
   4  -1  12    5.61    6.76
   4  -1  11   54.28    4.96
  -4  -1 -11   53.10    6.96
  -4  -1 -10   75.82    4.94
   4  -1  10   81.15    6.94
   4  -1   9  332.29    6.09
  -4  -1  -9  313.52    7.88
   4  -1   8  107.96    5.27
  -4  -1  -8  101.03    5.15
   4  -1   7  410.51    8.04
  -4  -1  -7  359.56    6.19
  -4  -1  -6  177.50    5.54
   4  -1   6  198.23    7.35
   4  -1   5  226.01    5.72
  -4  -1  -5  200.63    7.27
   4  -1   4  172.53    5.34
  -4  -1  -4  156.36    5.30
  -4  -1  -3  431.46    6.72
   4  -1   3  457.57    6.75
  -4  -1  -2  451.04    8.19
   4  -1   2  507.54    8.39
   4  -1   1   73.09    6.79
   4  -1   1   81.82    6.11
   4  -1   0 1569.70   12.87
   4  -1   0 1538.23   11.13
  -4   0 -17   12.72    5.91
  -4   0 -16   86.37    8.23
  -4   0 -15   -0.06    7.59
  -4   0 -14  135.63    7.58
  -4   0 -13    5.91    5.25
  -4   0 -12   65.45    5.00
  -4   0 -11   13.81    6.79
  -4   0 -10  915.46    9.56
  -4   0  -9   14.18    4.92
  -4   0  -8   17.50    6.74
  -4   0  -7   15.35    4.91
  -4   0  -6 2917.66   14.59
  -4   0  -5   -3.40    4.57
  -4   0  -4  775.07    9.26
  -4   0  -3   75.99    4.84
  -4   0  -2  481.95    8.36
  -4   0  -1   19.04    4.81
  -4   0   0 2078.07   14.85
  -4   0   4  335.02    6.15
  -4   0   5   25.02    5.65
  -4   0   6  191.47    6.55
  -4   0   7   -2.12    4.00
  -4   0   8  199.89    5.42
  -4   0   9   -1.71    5.96
  -4   0  10  236.09    5.75
  -4   0  11    2.81    6.41
  -4   0  12    7.33    6.48
  -4   0  13    1.67    6.63
   4   1  -1  253.27    6.26
   4   1  -1  257.25    5.65
   4   1  -1  238.23    7.73
  -4   1   1  235.73    7.66
   4   1  -2  510.06    8.98
   4   1  -2  505.35    7.86
   4   1  -2  526.72    8.22
  -4   1   2  483.02    9.19
   4   1  -3  300.10    7.26
   4   1  -3  267.28    7.85
   4   1  -3  253.75    8.06
   4   1  -4 1074.09   12.66
  -4   1   4 1151.09   10.31
   4   1  -4 1244.47   11.26
   4   1  -4 1151.90   12.90
   4   1  -5  264.56    8.58
  -4   1   5  272.91    6.82
   4   1  -5  280.07    8.54
   4   1  -6  416.41   11.08
   4   1  -6  494.93   11.25
  -4   1   6  462.55    7.49
   4   1  -7   27.65    7.40
  -4   1   7   20.86    5.79
   4   1  -7   19.67    7.75
   4   1  -8  755.78   17.21
   4   1  -8  656.88   16.94
  -4   1   8  722.74    7.68
  -4   1   9  289.08    5.75
  -4   1  10  836.91    9.27
  -4   1  11   20.77    6.48
  -4   1  12   21.80    6.39
  -4   1  13   28.00    6.63
   4   2  -1 1057.44   10.99
  -4   2   1 1015.12   11.49
   4   2  -1 1071.51   10.76
   4   2  -1 1012.56   10.99
   4   2  -2 1605.90   13.31
  -4   2   2 1552.21   14.36
   4   2  -2 1550.53   13.33
   4   2  -2 1699.64   13.27
  -4   2   3  187.73    7.65
   4   2  -3  215.95    7.06
   4   2  -3  193.15    7.32
  -4   2   3  199.91    5.23
   4   2  -3  199.68    7.31
   4   2  -4   38.78    6.38
   4   2  -4   37.52    6.54
  -4   2   4   38.24    5.85
   4   2  -4   46.75    6.05
  -4   2   5  143.51    6.36
   4   2  -5  147.06    8.54
   4   2  -5  135.62    7.23
   4   2  -6 1017.10   13.62
   4   2  -6  880.54   13.31
  -4   2   6  939.28    9.14
   4   2  -7 1247.82   14.98
  -4   2   7 1165.37    9.90
   4   2  -7 1057.36   14.19
   4   2  -8 1386.71   18.51
  -4   2   8 1586.35   11.42
   4   2  -8 1674.28   17.97
   4   2  -9   68.51    9.12
  -4   2   9   64.82    6.38
   4   2 -10  123.30   11.43
  -4   2  10  118.00    6.65
  -4   2  11  173.92    6.97
   4   2 -11  169.56   12.96
   4   2 -12  451.62   17.81
  -4   2  12  441.79    8.08
   4   2 -13   81.69   14.55
  -4   2  13   83.53    6.72
   4   3  -1   55.91    4.97
   4   3  -1   50.86    6.69
  -4   3   1   49.90    6.78
   4   3  -1   56.69    6.02
   4   3  -2 1102.52   11.22
  -4   3   2 1148.88   11.47
   4   3  -2 1201.79   11.64
   4   3  -2 1235.62   11.69
   4   3  -3  418.12    8.13
   4   3  -3  393.60    8.20
  -4   3   3  404.75    6.11
  -4   3   3  383.78    9.08
   4   3  -3  361.39    6.89
   4   3  -4   66.31    6.44
   4   3  -4   58.12    4.75
  -4   3   4   63.70    6.85
   4   3  -4   75.47    6.29
  -4   3   4   68.45    5.82
  -4   3   5    4.01    5.47
   4   3  -5   -0.74    6.08
   4   3  -5   -0.46    7.29
  -4   3   6   17.71    5.66
   4   3  -6   21.20    7.44
  -4   3   7  100.83    4.57
   4   3  -7  112.56    6.87
  -4   3   8   -0.38    4.20
   4   3  -8    4.00    6.01
   4   3  -9   18.29    7.51
  -4   3   9   21.19    6.14
   4   3 -10   21.78    7.76
  -4   3  10   11.20    6.30
   4   3 -11   94.30    8.70
  -4   3  11   81.79    6.82
   4   3 -12  126.85    9.59
  -4   3  12  105.00    6.66
   4   3 -13    6.73    8.63
  -4   3  13    4.77    6.36
   4   3 -14   27.84   10.45
   4   3 -15   63.57   11.30
   4   3 -16  260.75   13.32
   4   3 -17   69.83   12.79
   4   4  -1  127.55    6.24
   4   4  -1  118.97    6.90
   4   4  -1  130.82    6.68
  -4   4   1  113.06    7.00
  -4   4   2 2387.72   12.67
   4   4  -2 2327.94   15.05
   4   4  -2 2371.07   16.53
  -4   4   2 2299.38   16.96
   4   4  -2 2153.99   14.79
   4   4  -3   17.20    6.04
   4   4  -3   15.64    5.93
  -4   4   3   11.38    6.54
  -4   4   3   12.29    5.70
   4   4  -3   15.15    6.13
  -4   4   4  312.51    8.90
   4   4  -4  361.19    8.14
  -4   4   4  334.44    6.75
   4   4  -4  344.29    7.78
  -4   4   5   11.35    6.70
  -4   4   5    6.83    5.59
   4   4  -5   12.34    5.82
  -4   4   6 1561.26   10.63
   4   4  -6 1645.86   13.90
  -4   4   7    4.40    5.60
   4   4  -7    3.76    5.98
   4   4  -8  755.94   11.25
  -4   4   8  722.06    8.52
   4   4  -9  274.08    7.98
  -4   4   9  276.02    6.95
  -4   4  10  455.79    8.09
   4   4 -10  474.32   10.50
   4   4 -11   34.70    6.50
  -4   4  11   36.62    4.71
  -4   4  12  456.37    6.65
   4   4 -12  468.86    9.95
   4   4 -13  286.46   10.38
  -4   4  13  271.54    7.54
   4   4 -14  139.58    9.68
  -4   4  14  124.97    5.23
   4   4 -15  230.58   10.99
   4   4 -16  130.96   10.52
   4   4 -17   18.25   11.24
   4   4 -18    9.44   12.01
   4   4 -19  124.70   13.23
   4   5  -1  857.25    9.69
   4   5  -1  943.90   10.73
  -4   5   1  923.37   10.46
   4   5  -1  917.58    8.84
  -4   5   2  106.31    5.99
   4   5  -2  112.07    5.01
  -4   5   2  108.79    6.79
   4   5  -2  113.79    6.39
  -4   5   3 1213.02   12.81
  -4   5   3 1239.32    9.57
   4   5  -3 1256.35   11.30
   4   5  -3 1297.20   13.04
  -4   5   4  614.53    7.77
  -4   5   4  617.90   11.71
   4   5  -4  637.44    8.98
   4   5  -4  674.45   10.59
  -4   5   5 2822.84   13.68
  -4   5   5 2694.60   22.54
   4   5  -5 2979.49   17.65
  -4   5   6   13.66    8.92
  -4   5   6    6.05    5.54
   4   5  -6   22.38    5.87
  -4   5   7   38.24    5.63
   4   5  -7   37.43    6.24
   4   5  -8  466.57    8.62
  -4   5   8  467.94    7.58
  -4   5   9 1895.31   12.10
   4   5  -9 1963.95   14.87
  -4   5  10  176.70    5.19
   4   5 -10  204.25    7.49
  -4   5  11  422.43    7.90
   4   5 -11  428.01    8.89
  -4   5  12   24.86    6.60
   4   5 -12   28.02    6.42
   4   5 -13  144.33    9.11
  -4   5  13  141.93    5.31
  -4   5  14    8.98    6.65
   4   5 -14    4.89    6.86
   4   5 -15  397.65   11.38
   4   5 -16   22.18    7.73
   4   5 -17   40.44   10.26
   4   5 -18    8.64   10.48
   4   5 -19   29.76   11.11
   4   5 -20    4.44   13.10
   4   6  -1  296.84    7.23
  -4   6   1  295.11    7.47
  -4   6   2  234.42    6.28
   4   6  -2  242.53    7.40
   4   6  -2  238.89    5.70
  -4   6   2  235.90    6.00
  -4   6   3  126.22    6.88
  -4   6   3  131.65    5.87
   4   6  -3  127.84    6.57
   4   6  -3  130.98    7.01
   4   6  -4   50.90    4.46
  -4   6   4   46.05    4.19
   4   6  -4   55.43    6.48
  -4   6   4   48.98    6.39
   4   6  -5   32.20    5.95
  -4   6   5   32.77    5.81
  -4   6   5   33.40    6.56
   4   6  -6   57.80    6.24
  -4   6   6   60.99    4.12
  -4   6   6   54.30    8.29
   4   6  -7    9.43    5.81
  -4   6   7   10.63    5.54
  -4   6   7    9.65    9.08
   4   6  -8   66.99    6.35
  -4   6   8   65.55    4.35
  -4   6   9   49.06    4.63
   4   6  -9   51.64    6.51
   4   6 -10  391.31    8.19
  -4   6  10  364.12    7.47
   4   6 -11   14.02    6.13
  -4   6  11    4.79    4.39
   4   6 -12   11.95    6.34
  -4   6  12   11.62    4.70
  -4   6  13  154.10    7.09
   4   6 -13  134.41    7.31
  -4   6  14  297.93    7.88
   4   6 -14  320.41    8.77
   4   6 -15  274.51    8.74
  -4   6  15  240.88    5.97
   4   6 -16  299.89   10.99
   4   6 -17   12.26    9.72
   4   6 -18   32.30   10.55
   4   6 -19  120.65   12.03
   4   6 -20  116.26   12.66
  -4   7   1  601.91    9.03
   4   7  -1  599.77    8.38
  -4   7   2  194.85    7.33
   4   7  -2  204.41    5.54
  -4   7   2  218.42    6.41
   4   7  -2  208.40    8.28
   4   7  -3  329.64    9.70
  -4   7   3  313.73    7.84
   4   7  -3  326.63    6.23
  -4   7   3  318.74    5.46
  -4   7   4  749.59    8.07
   4   7  -4  776.52    9.31
   4   7  -4  827.13   13.74
  -4   7   4  764.09   10.69
  -4   7   5   24.25    3.97
  -4   7   5   17.44    6.37
   4   7  -5   23.59    6.12
  -4   7   6   66.14    8.24
  -4   7   6   69.75    5.80
   4   7  -6   78.60    6.48
  -4   7   7   27.94    5.90
  -4   7   7   20.10    9.36
   4   7  -7   26.20    6.11
   4   7  -8  414.83    8.00
  -4   7   8  387.07    7.18
  -4   7   8  374.17   15.02
   4   7  -9  267.05    7.39
  -4   7   9  247.82    6.83
   4   7 -10  549.27    9.84
  -4   7  10  541.35    6.77
   4   7 -11  272.55    7.79
  -4   7  11  264.03    7.33
  -4   7  12    0.54    4.36
   4   7 -12    6.95    6.28
  -4   7  13   89.50    6.88
   4   7 -13  101.23    8.59
   4   7 -14  218.67    7.98
  -4   7  14  212.29    5.67
   4   7 -15  314.50    8.82
  -4   7  15  278.89    6.31
   4   7 -16   20.51    7.34
  -4   7  16   17.35    5.03
   4   7 -17  158.48    8.74
   4   7 -18  104.39    9.01
   4   7 -19    7.81   11.05
  -4   8   1 1299.35   11.61
   4   8  -1 1328.44    9.89
  -4   8   2   11.90    6.39
  -4   8   2   24.47    4.01
   4   8  -2   21.93    7.10
   4   8  -2   22.25    6.43
   4   8  -3  919.01   14.27
  -4   8   3  892.77   10.63
   4   8  -3  909.48    8.60
  -4   8   3  862.37    8.34
  -4   8   4   49.88    6.41
  -4   8   4   48.82    5.83
   4   8  -4   56.89    6.31
  -4   8   5  111.32    4.60
  -4   8   5  116.94    6.91
   4   8  -5  127.01    6.46
  -4   8   6   31.01    6.37
   4   8  -6   29.41    6.12
  -4   8   6   39.22    5.79
   4   8  -7 2451.70   14.34
  -4   8   7 2415.12   11.95
  -4   8   7 2359.75   22.26
  -4   8   8   -1.46    4.20
  -4   8   8   -0.29    8.14
   4   8  -8   12.33    6.27
   4   8  -9  170.52    7.03
  -4   8   9  155.15   12.42
  -4   8   9  178.19    4.93
  -4   8  10   62.40    6.44
   4   8 -10   64.10    6.50
  -4   8  11  504.69    7.93
   4   8 -11  524.45    8.65
  -4   8  12   64.47    6.85
   4   8 -12   71.65    6.64
   4   8 -13  586.98    9.50
  -4   8  13  565.40    7.18
   4   8 -14   11.07    6.65
  -4   8  14    8.01    4.76
   4   8 -15   20.56    6.73
  -4   8  15   15.85    5.04
   4   8 -16   13.88    7.35
  -4   8  16   12.61    5.11
  -4   8  17  191.08    8.01
   4   8 -17  199.37   10.43
  -4   8  18    1.25    5.29
   4   8 -18    5.83    8.21
   4   8 -19    3.53   10.95
  -4   9   1  156.13    5.31
   4   9  -1  177.45    7.12
   4   9  -2  252.16    7.12
  -4   9   2  247.29    5.16
  -4   9   2  242.37    7.54
   4   9  -2  240.20    9.08
   4   9  -3  125.05    9.85
   4   9  -3  115.74    4.97
  -4   9   3  124.06    6.02
  -4   9   3  117.18    6.63
  -4   9   4  176.49    6.22
   4   9  -4  172.27    6.97
  -4   9   4  181.66    7.17
   4   9  -5    3.95    6.08
  -4   9   5   -2.43    5.73
  -4   9   5    3.01    6.04
  -4   9   6   27.23    6.46
   4   9  -6   34.52    5.86
  -4   9   6   40.51    5.80
  -4   9   7   11.62    6.62
   4   9  -7   15.34    6.15
  -4   9   7   16.07    5.93
  -4   9   8  321.68   10.31
  -4   9   8  325.93    7.02
   4   9  -8  335.46    6.10
  -4   9   9   85.19    8.64
  -4   9   9   92.13    6.36
   4   9  -9   96.84    6.57
  -4   9  10   57.47   10.70
  -4   9  10   56.63   10.88
  -4   9  10   64.30    6.23
   4   9 -10   61.58    6.45
   4   9 -11  237.15    7.34
  -4   9  11  230.77    7.17
   4   9 -12    7.56    6.29
  -4   9  12   20.66    6.49
  -4   9  13   51.60    4.95
   4   9 -13   48.60    6.81
   4   9 -14    0.10    6.49
  -4   9  14   -1.10    4.97
  -4   9  15   37.69    5.20
   4   9 -15   43.82    6.95
   4   9 -16   -2.73    7.38
  -4   9  16    1.41    5.06
  -4   9  17  216.40    8.24
   4   9 -17  219.88    8.88
  -4   9  18   38.57    5.53
   4   9 -18   48.61    8.51
  -4   9  19    5.89    7.92
   4   9 -19    3.44    8.94
   4  10  -1  494.76    7.91
  -4  10   1  471.68    8.36
  -4  10   1  463.54    5.91
  -4  10   2   43.92    5.84
  -4  10   2   53.90    6.67
   4  10  -2   55.09    6.23
   4  10  -2   45.56    7.74
   4  10  -3   56.18   12.50
  -4  10   3   57.39    6.57
   4  10  -3   63.08    6.47
  -4  10   3   57.92    5.78
   4  10  -4  105.89    4.82
  -4  10   4  101.35    6.99
  -4  10   4   92.09    6.00
   4  10  -5    2.59    4.38
  -4  10   5    0.00    6.29
  -4  10   5   12.80    5.62
   4  10  -6   29.99    6.09
  -4  10   6   16.20    5.83
  -4  10   6   15.36    6.52
  -4  10   7  578.83    6.43
   4  10  -7  601.21    8.37
  -4  10   7  566.81   10.19
   4  10  -8   34.35    6.20
  -4  10   8   32.87    8.02
  -4  10   8   27.43    4.36
  -4  10   9  391.78   11.09
  -4  10   9  398.93    7.39
   4  10  -9  411.71    7.92
   4  10 -10   -2.37    6.16
  -4  10  10    1.01    7.99
  -4  10  10   -0.12    4.38
  -4  10  11   28.84    6.51
  -4  10  11   31.32   12.77
   4  10 -11   30.50    6.47
  -4  10  11   25.00   10.43
  -4  10  12   43.79    6.67
   4  10 -12   46.08    6.52
  -4  10  13  438.80    6.72
   4  10 -13  465.38    8.60
  -4  10  14   68.12    7.21
   4  10 -14   70.06    7.26
  -4  10  15  128.35    7.56
   4  10 -15  145.23    7.67
   4  10 -16  108.88    7.78
  -4  10  16  104.16    5.76
   4  10 -17    4.40    7.85
  -4  10  17    1.68    7.47
   4  10 -18    8.34    8.35
  -4  10  18   17.18    5.52
  -4  11   1  216.21    4.95
  -4  11   1  220.72    7.33
   4  11  -1  226.16    5.40
   4  11  -2    8.47    4.47
  -4  11   2   17.89    5.58
  -4  11   2   14.44    4.46
   4  11  -2   10.79    8.71
   4  11  -3  556.65    6.75
  -4  11   3  507.22    7.27
  -4  11   3  533.12    8.92
  -4  11   4   48.76    4.24
   4  11  -4   57.67    6.47
  -4  11   4   52.16    6.77
  -4  11   5  835.31    8.48
   4  11  -5  873.30    9.26
  -4  11   5  849.91   10.88
  -4  11   6  224.89    5.19
  -4  11   6  225.66    7.77
   4  11  -6  242.48    6.98
   4  11  -7   58.47    6.36
  -4  11   7   59.80    7.10
  -4  11   7   51.77    4.43
  -4  11   8  106.51    4.64
   4  11  -8  100.65    6.64
  -4  11   8  100.33    7.38
  -4  11   9  570.24    7.92
   4  11  -9  598.81    8.46
  -4  11   9  557.51   11.99
   4  11 -10  197.32    7.01
  -4  11  10  203.57    7.01
  -4  11  10  182.47    9.61
   4  11 -11  299.78    5.95
  -4  11  11  282.58   11.35
  -4  11  11  296.85    7.33
  -4  11  11  292.87   12.11
  -4  11  12   10.85    9.61
  -4  11  12    9.77   11.86
  -4  11  12   15.23    6.57
   4  11 -12   12.20    6.52
  -4  11  13  125.94    5.24
   4  11 -13  139.19    7.16
  -4  11  13  112.07   18.18
  -4  11  13  123.05   18.70
  -4  11  14   48.71    5.38
   4  11 -14   53.11    7.20
   4  11 -15  126.39    7.81
  -4  11  15  113.24    5.58
  -4  11  16    4.30    5.17
   4  11 -16    4.57    7.37
  -4  11  17    4.76    7.71
   4  11 -17    6.42    7.88
   4  11 -18    6.56    8.32
  -4  11  18    6.09    5.68
  -4  12   1  202.46    7.27
   4  12  -1  205.56    5.45
  -4  12   1  201.59    4.88
  -4  12   2  294.82    5.34
  -4  12   2  293.28    6.12
   4  12  -2  310.78    7.22
   4  12  -2  287.97   12.94
   4  12  -3   13.71    4.34
  -4  12   3    8.58    6.44
  -4  12   3    7.88    4.08
  -4  12   4   92.63    6.11
   4  12  -4   99.18    4.99
  -4  12   4   94.90    5.27
  -4  12   5  259.98    6.69
  -4  12   5  276.31    8.28
   4  12  -5  298.75    7.13
  -4  12   6  458.90    9.25
   4  12  -6  437.10    6.36
  -4  12   6  424.26    7.34
   4  12  -7   42.23    6.36
  -4  12   7   45.04    8.40
  -4  12   7   49.88    6.02
   4  12  -8   44.66    6.35
  -4  12   8   37.93    4.46
  -4  12   8   42.07    7.11
   4  12  -9   60.34    6.60
  -4  12   9   51.31    8.70
  -4  12   9   51.36    6.41
   4  12 -10   85.38    6.68
  -4  12  10   82.50    9.12
  -4  12  10   90.52    6.56
   4  12 -11   72.06    6.64
  -4  12  11   55.44    9.01
  -4  12  11   67.30    6.72
  -4  12  12  178.62    7.13
  -4  12  12  171.68   10.83
  -4  12  12  155.06   11.31
   4  12 -12  187.99    7.29
  -4  12  13   54.05   12.84
  -4  12  13   65.10    7.09
  -4  12  13   48.49   11.66
   4  12 -13   64.07    6.87
  -4  12  14   -0.54   15.97
  -4  12  14    2.37   17.43
  -4  12  14   -0.92    4.94
   4  12 -14    1.47    6.93
   4  12 -15  288.00    8.73
  -4  12  15  287.57    6.55
   4  12 -16   12.42    7.38
  -4  12  16   14.82    5.47
   4  12 -17    1.58    8.18
  -4  12  17    2.15    7.91
  -4  13   1   74.52    4.48
  -4  13   1   72.45    6.86
   4  13  -1   80.08    6.61
  -4  13   2  489.04    6.04
   4  13  -2  496.22   22.03
   4  13  -2  521.13   22.04
  -4  13   2  499.52    8.71
   4  13  -2  523.11    7.85
  -4  13   3  154.89    6.40
  -4  13   3  142.15    7.36
   4  13  -3  171.06    6.71
  -4  13   4   38.40    6.90
   4  13  -4   35.42    4.42
  -4  13   4   39.03    4.28
  -4  13   5  187.61    6.36
   4  13  -5  197.86    5.33
  -4  13   5  177.31    7.67
   4  13  -6   32.15    6.27
  -4  13   6   27.24    5.99
  -4  13   6   33.62    7.04
   4  13  -7   10.62    6.29
  -4  13   7    9.42    5.93
  -4  13   7    8.33    6.77
   4  13  -8   35.80    6.46
  -4  13   8   43.94    6.24
  -4  13   8   30.01    7.21
  -4  13   9   82.97    6.40
  -4  13   9   83.81    7.44
   4  13  -9   89.47    4.84
  -4  13  10   31.45    6.49
   4  13 -10   18.94    6.54
  -4  13  10   20.82    7.29
   4  13 -11   18.49    6.53
  -4  13  11   31.57    6.66
  -4  13  11   23.82    7.55
  -4  13  12  163.03    5.55
  -4  13  12  143.90   10.22
  -4  13  12  151.21   10.33
   4  13 -12  180.24    7.36
  -4  13  13   19.84    9.48
  -4  13  13   21.46    7.05
   4  13 -13   32.81    5.05
  -4  13  13   22.67   10.13
  -4  13  14   81.99   13.45
   4  13 -14   90.16    7.26
  -4  13  14   82.47    7.37
  -4  13  14   72.31   12.62
   4  13 -15   35.50    7.45
  -4  13  15   27.60    7.75
   4  13 -16   57.79    7.99
  -4  13  16   59.23    7.82
   4  13 -17    7.18    8.10
  -4  13  17    0.00    8.18
  -4  14   1   56.84    5.02
   4  14  -1   54.54    4.72
  -4  14   2  287.81    6.88
   4  14  -2  287.99    5.64
  -4  14   2  292.94    7.85
  -4  14   3  567.58    6.56
  -4  14   3  580.52    9.21
   4  14  -3  632.68    8.31
  -4  14   4   15.91    5.97
   4  14  -4   10.09    4.32
  -4  14   4   29.81    8.33
  -4  14   5   72.78    7.33
  -4  14   5   82.65    6.22
   4  14  -5   78.61    6.51
   4  14  -6  405.54    7.66
  -4  14   6  388.55    8.99
  -4  14   6  397.41    6.06
  -4  14   7  567.83    7.91
   4  14  -7  606.53    8.41
  -4  14   7  536.08    9.94
  -4  14   8  373.36    5.84
  -4  14   8  342.70    9.17
   4  14  -8  391.45    6.24
  -4  14   9   40.08    6.73
   4  14  -9   57.09    6.63
  -4  14   9   55.24    9.12
  -4  14  10   78.67    6.72
   4  14 -10   93.65    6.84
  -4  14  10   91.75    7.95
   4  14 -11  293.50    7.81
  -4  14  11  241.82   10.81
  -4  14  11  280.53    7.60
  -4  14  12  345.23   11.44
  -4  14  12  363.66    6.31
   4  14 -12  370.24    8.17
  -4  14  12  307.84   11.42
   4  14 -13   72.99    7.30
  -4  14  13   54.99    9.95
  -4  14  13   64.53   10.41
  -4  14  13   70.72    7.48
  -4  14  14   -2.51    7.41
  -4  14  14    5.79   11.55
   4  14 -14   10.24    7.11
  -4  14  14    4.62   11.94
  -4  14  15  164.22    8.55
  -4  14  15  138.11   14.69
  -4  14  15  126.00   14.49
   4  14 -15  150.46    8.21
  -4  14  16   17.95    8.24
   4  14 -16   39.70    6.00
  -4  14  16    0.04    5.56
   4  15  -1  167.84   11.49
  -4  15   1  149.50    7.44
   4  15  -1  160.48    5.03
   4  15  -2   13.21    4.70
  -4  15   2   25.98    6.90
  -4  15   2   20.75    4.42
  -4  15   3    1.16    6.27
   4  15  -3   11.12    6.48
  -4  15   3    1.65    6.82
   4  15  -4  545.84    8.30
  -4  15   4  526.51    6.16
  -4  15   4  503.88    7.60
  -4  15   5   45.43    4.38
   4  15  -5   45.22    6.38
  -4  15   5   39.52    7.06
  -4  15   6   87.53    7.46
  -4  15   6   81.65    4.59
   4  15  -6   91.48    4.84
   4  15  -7    6.20    4.48
  -4  15   7   18.33    6.48
  -4  15   7    5.56    7.17
   4  15  -8   66.58    4.81
  -4  15   8   66.63    4.75
  -4  15   8   53.24    7.46
   4  15  -9  204.80    5.58
  -4  15   9  211.32    7.53
  -4  15   9  176.85    8.32
  -4  15  10  332.54    9.82
   4  15 -10  402.28    6.48
  -4  15  10  411.40    8.10
   4  15 -11   10.26    6.86
  -4  15  11    3.58    9.47
  -4  15  11    5.71    5.08
  -4  15  12   28.04   10.17
  -4  15  12   34.64    7.27
   4  15 -12   35.50    6.93
  -4  15  13  184.83   11.47
  -4  15  13  222.80    6.26
  -4  15  13  230.50   11.53
   4  15 -13  211.30    6.29
  -4  15  14   18.56   10.73
  -4  15  14   19.20   10.62
   4  15 -14   24.68    7.59
  -4  15  14   19.52    8.13
  -4  15  15    4.12    8.31
  -4  15  15    6.20   12.53
  -4  15  15    2.33   12.34
   4  15 -15   13.78    7.78
  -4  16   1   14.19    4.93
   4  16  -1   15.45   10.51
   4  16  -1   14.55    6.47
  -4  16   2   35.95    6.39
  -4  16   2   36.92    7.09
   4  16  -2   40.37    4.64
  -4  16   3   34.85    6.24
   4  16  -3   49.73    6.69
  -4  16   3   44.82    7.19
   4  16  -4   74.78    6.82
  -4  16   4   64.56    7.43
  -4  16   4   76.68    4.83
   4  16  -5    4.11    6.33
  -4  16   5    8.60    4.46
  -4  16   5    3.84    5.22
   4  16  -6   62.49    6.72
  -4  16   6   56.92    7.44
  -4  16   6   55.09    4.82
  -4  16   7   67.57    6.61
   4  16  -7   66.70    4.86
  -4  16   7   66.13    7.73
   4  16  -8   28.36    6.75
  -4  16   8   37.61    4.82
  -4  16   8   29.30    7.51
   4  16  -9    6.90    6.68
  -4  16   9   13.15    4.69
  -4  16   9   -2.13    7.58
   4  16 -10   63.73    6.96
  -4  16  10   41.20    5.28
  -4  16  10   39.78    9.83
  -4  16  11   46.52    5.47
  -4  16  11   40.89   10.03
   4  16 -11   51.34    7.00
  -4  16  12   29.75   10.34
  -4  16  12   43.85    7.72
   4  16 -12   40.32    7.24
   4  16 -13   16.25    7.38
  -4  16  13    5.46    8.37
  -4  16  13   14.57    5.54
  -4  16  13    7.13   10.55
   4  16 -14  109.59    5.95
  -4  16  14  105.67    6.17
  -4  16  14  105.87   11.73
  -4  16  14   87.98   11.93
   4  17  -1   85.63    6.78
  -4  17   1   71.50    7.35
  -4  17   2   16.81    6.40
   4  17  -2    5.52    4.74
  -4  17   2    0.89    5.11
  -4  17   3    6.09    4.61
   4  17  -3   12.55    4.67
  -4  17   3    5.45    7.17
  -4  17   4  580.26    6.82
   4  17  -4  573.63    7.09
  -4  17   4  541.95    8.01
  -4  17   5  114.54    7.89
   4  17  -5  134.11    7.05
  -4  17   5  126.99    5.11
   4  17  -6  202.46    7.40
  -4  17   6  178.05    8.10
  -4  17   6  189.93    7.22
  -4  17   7   -1.50    7.48
  -4  17   7   10.16    6.83
   4  17  -7   -1.50    4.77
  -4  17   8  202.10    7.55
   4  17  -8  195.15    7.59
  -4  17   8  174.79    8.58
  -4  17   9   60.59    5.23
   4  17  -9   48.40    7.10
  -4  17   9   42.48    7.98
   4  17 -10  366.30    6.54
  -4  17  10  339.50    6.55
  -4  17  10  283.68   11.50
   4  17 -11    2.37    5.08
  -4  17  11   -0.56    8.38
  -4  17  11   -1.66    7.86
  -4  17  12   16.81    5.59
   4  17 -12   18.07    5.42
  -4  17  12   14.83    8.60
  -4  17  13   78.84    9.13
  -4  17  13   68.99   11.42
  -4  17  13   77.02    8.35
   4  17 -13   97.90    8.01
   4  18  -1   -4.57    7.04
  -4  18   1   -1.62    5.16
  -4  18   2  138.22    7.28
   4  18  -2  130.48    5.22
  -4  18   2  144.09    7.81
  -4  18   3   83.38    7.87
   4  18  -3   75.28    5.02
  -4  18   3   73.03    5.03
   4  18  -4    9.92    6.72
  -4  18   4    0.10    7.57
  -4  18   4    6.90    4.77
  -4  18   5   12.26    7.50
   4  18  -5   -0.66    4.78
  -4  18   5   -2.46    4.79
   4  18  -6  182.24    5.59
  -4  18   6  160.74    7.52
  -4  18   6  155.75    8.43
  -4  18   7  137.87    5.62
   4  18  -7  152.64    7.52
  -4  18   7  127.45    8.36
  -4  18   8   53.73    8.27
   4  18  -8   65.33    7.41
  -4  18   8   72.22    7.42
  -4  18   9   50.85    7.52
   4  18  -9   48.23    5.21
  -4  18   9   33.81    8.11
  -4  18  10    3.51    7.59
   4  18 -10    2.07    7.32
  -4  18  10   -0.90   10.37
   4  18 -11  113.85    7.87
  -4  18  11   78.60    9.21
  -4  18  11  104.01    8.20
  -4  18  12   23.00    5.91
   4  18 -12   29.89    5.66
  -4  18  12   17.23    9.06
  -4  19   1   13.13    5.38
   4  19  -1    8.95    7.15
  -4  19   2  216.34    8.43
   4  19  -2  218.27    5.81
  -4  19   3    4.51    4.99
   4  19  -3   -0.89    7.10
  -4  19   3    0.92    5.61
  -4  19   4   33.76    5.13
   4  19  -4   41.61    7.25
  -4  19   4   37.29    7.99
   4  19  -5   12.08    7.09
  -4  19   5    7.26    7.86
  -4  19   5   10.32    7.10
   4  19  -6   20.33    7.20
  -4  19   6   19.75    7.17
  -4  19   6    7.80    8.07
   4  19  -7   19.95    7.23
  -4  19   7   12.45    5.03
  -4  19   7    5.41    8.18
   4  19  -8   10.31    7.47
  -4  19   8   19.18    5.32
  -4  19   8   20.68    8.39
   4  19  -9   11.78    5.19
  -4  19   9    0.95    8.48
  -4  19   9   -5.38    7.55
   4  19 -10   43.87    7.61
  -4  19  10   48.35    7.97
  -4  19  10   42.78    8.92
   4  19 -11   22.35    5.67
  -4  19  11   18.89    5.81
  -4  19  11   22.34   11.10
   4  20  -1   34.70    7.55
  -4  20   1   29.35    5.86
   4  20  -2  292.24    6.19
  -4  20   2  298.94    8.92
   4  20  -3   18.66    7.45
  -4  20   3   31.39    7.32
  -4  20   3    4.34    5.91
  -4  20   4   48.90    7.42
   4  20  -4   47.48    5.46
  -4  20   4   44.08    8.34
  -4  20   5   22.14    7.48
   4  20  -5   21.29    5.19
  -4  20   5   24.25    8.21
  -4  20   6  121.61    5.90
   4  20  -6  147.07    7.74
  -4  20   6  132.18    9.02
  -4  20   7    0.11    7.58
   4  20  -7   -0.40    7.66
  -4  20   7    7.94    8.44
  -4  20   8  105.11    9.00
   4  20  -8  153.57    8.03
  -4  20   8  119.25    6.08
  -4  20   9   14.78    5.68
   4  20  -9    2.11    5.48
  -4  20   9    9.15    8.93
  -4  21   1   62.81    6.28
   4  21  -1   86.52    7.82
   4  21  -2   13.24    7.59
  -4  21   2   17.03    8.47
  -4  21   3   12.70    7.53
   4  21  -3   12.39    5.46
  -4  21   3   18.48    8.41
   4  21  -4   20.57    7.68
  -4  21   4   10.35    7.67
  -4  21   4   15.34    6.08
   4  21  -5  259.65    8.56
  -4  21   5  252.77    8.56
  -4  21   5  235.11    7.37
  -4  21   6    9.23    6.27
   4  21  -6    6.07    5.59
  -4  21   6    8.83    7.85
   4  21  -7   16.65    5.70
  -4  21   7   20.21    5.66
  -4  21   7   14.09    6.32
   4  22  -1   32.73    8.19
  -4  22   1   15.44    6.47
   4  22  -2    3.73    7.91
  -4  22   2    8.92    8.72
   4  22  -3    6.81    8.05
  -4  22   3   17.14    8.87
   4  22  -4   31.41    5.98
  -3 -23  -1   19.06    7.94
   3 -23   1   27.69    7.79
  -3 -23   0   80.06    8.02
   3 -23   0  119.75    6.10
  -3 -22  -5   -1.81    5.78
  -3 -22  -4  155.80    8.46
   3 -22   4  135.37    7.92
  -3 -22  -3   77.62    5.83
   3 -22   3   73.23    7.95
  -3 -22  -2  206.66    8.30
   3 -22   2  209.73    8.03
  -3 -22  -1   50.20    7.73
   3 -22   1   48.00    7.60
  -3 -22   0    5.87    5.56
   3 -22   0    7.97    7.38
   3 -21   7   14.58    5.48
   3 -21   7   12.58    5.61
  -3 -21  -6    2.94    8.18
   3 -21   6    5.87    7.79
  -3 -21  -5   36.84    5.76
   3 -21   5   33.11    7.49
  -3 -21  -4   85.78    7.79
   3 -21   4   78.79    7.56
  -3 -21  -3    9.85    5.32
   3 -21   3    3.62    4.98
   3 -21   2    6.84    5.04
  -3 -21  -2   18.05    7.33
  -3 -21  -1   85.87    5.42
   3 -21   1   99.04    7.26
  -3 -21   0   27.67    7.30
   3 -21   0    6.65    5.13
   3 -20   8    3.96    7.51
   3 -20   8    1.51    7.82
   3 -20   7   54.48    7.52
   3 -20   7   65.10    7.60
   3 -20   6   10.47    5.44
   3 -20   6    6.27    5.05
  -3 -20  -6   -7.44    7.85
  -3 -20  -5  184.52    5.92
   3 -20   5  190.70    7.68
  -3 -20  -4   22.62    5.45
   3 -20   4   22.07    4.98
  -3 -20  -3   27.15    7.07
   3 -20   3   27.80    7.00
   3 -20   2  154.35    5.44
  -3 -20  -2  138.37    5.44
  -3 -20  -1   34.48    6.79
   3 -20   1   25.79    4.85
  -3 -20   0   29.67    4.93
   3 -20   0   18.16    6.84
   3 -19  10    3.24    8.00
   3 -19  10   17.80    8.05
   3 -19   9   14.98    7.80
   3 -19   9   13.55    7.59
   3 -19   8   -4.24    7.37
   3 -19   8   22.17    7.50
   3 -19   7   28.58    7.23
   3 -19   7   25.44    7.31
   3 -19   6   33.70    7.11
  -3 -19  -6   12.52    7.50
   3 -19   6   14.94    5.13
   3 -19   5  252.17    7.67
  -3 -19  -5  234.90    6.02
   3 -19   5  263.39    5.70
  -3 -19  -4   57.63    7.03
   3 -19   4   71.97    7.09
   3 -19   4   50.40    5.06
   3 -19   3   35.22    6.73
  -3 -19  -3   83.20    7.24
   3 -19   2   23.47    6.51
  -3 -19  -2    8.79    4.65
  -3 -19  -1  269.25    5.71
   3 -19   1  282.34    5.76
  -3 -19   0   44.34    4.74
   3 -19   0   49.44    6.65
   3 -18  11  119.94    8.37
   3 -18  11  105.34    8.06
   3 -18  10   37.91    7.78
   3 -18  10   51.04    5.57
   3 -18   9   58.44    7.51
   3 -18   9   67.59    7.81
   3 -18   8   41.14    7.30
   3 -18   8   27.36    7.19
   3 -18   7   18.67    7.00
   3 -18   7   -1.27    6.85
  -3 -18  -6  118.46    5.61
   3 -18   6  120.01    5.42
   3 -18   6  118.32    7.21
  -3 -18  -5  427.48    6.37
   3 -18   5  480.80    8.13
   3 -18   5  485.04    8.22
  -3 -18  -4    7.78    6.84
   3 -18   4   12.92    4.59
   3 -18   4    3.80    4.51
  -3 -18  -3  150.19    6.90
   3 -18   3  159.63    5.22
   3 -18   3  166.31    6.90
  -3 -18  -2   69.55    4.88
   3 -18   2   74.51    6.60
   3 -18   1   25.93    6.34
  -3 -18  -1   25.66    4.57
  -3 -18   0   10.60    6.55
   3 -18   0   10.93    6.37
   3 -17  12   26.17    7.93
   3 -17  12   34.24    5.61
   3 -17  11    4.39    5.51
   3 -17  11    0.84    7.60
   3 -17  10    5.85    5.25
   3 -17  10    8.14    7.45
   3 -17   9  144.15    5.76
   3 -17   9  129.40    5.68
   3 -17   8  120.93    5.55
   3 -17   8  126.36    5.53
   3 -17   7  350.33    8.22
   3 -17   7  369.04    6.13
  -3 -17  -6   17.99    6.98
   3 -17   6    6.99    6.75
   3 -17   6   22.12    6.55
   3 -17   5   26.51    4.77
   3 -17   5   30.59    6.57
  -3 -17  -5   22.72    6.79
  -3 -17  -4  222.60    7.24
   3 -17   4  233.31    5.68
   3 -17   4  240.19    7.05
  -3 -17  -3  106.86    6.90
   3 -17   3  116.69    5.03
   3 -17   3  119.16    6.58
   3 -17   2   29.93    6.47
  -3 -17  -2   28.95    4.64
   3 -17   2   30.19    4.51
  -3 -17  -1   97.03    4.81
   3 -17   1  108.52    6.48
  -3 -17   0  214.29    6.92
   3 -17   0  229.42    5.29
   3 -16  13    0.90    7.97
   3 -16  13   -1.04    5.47
   3 -16  12    8.68    7.83
   3 -16  12    7.04    7.68
   3 -16  11    4.49    7.51
   3 -16  11    7.19    5.24
   3 -16  10   20.60    5.27
   3 -16  10   21.18    7.15
   3 -16   9   56.82    6.96
   3 -16   9   49.87    7.23
   3 -16   8   16.64    6.79
   3 -16   8   21.99    6.70
   3 -16   7  150.70    7.07
   3 -16   7  154.89    5.47
  -3 -16  -6    7.51    4.80
   3 -16   6    4.22    6.68
   3 -16   6    4.47    6.58
   3 -16   5   79.59    6.61
  -3 -16  -5   86.33    5.03
   3 -16   5   71.02    4.86
   3 -16   4   19.55    6.16
  -3 -16  -4   11.67    4.44
   3 -16   4   15.44    4.36
  -3 -16  -3  774.29    7.32
   3 -16   3  880.84    7.62
   3 -16   3  859.60    9.23
   3 -16   2   35.28    4.55
  -3 -16  -2   22.43    4.66
   3 -16   2   34.28    6.14
  -3 -16  -1  177.32    5.13
   3 -16   1  200.38    6.58
   3 -16   0   46.44    6.21
  -3 -16   0   34.32    6.30
   3 -15  14   28.26    8.08
   3 -15  14    1.03    7.52
   3 -15  13   60.21    5.57
   3 -15  13   71.22    8.12
   3 -15  12   10.11    7.41
   3 -15  12   18.77    7.65
   3 -15  11   -3.63    7.11
   3 -15  11    8.29    5.30
   3 -15  10    4.94    6.84
   3 -15  10   -5.97    6.87
   3 -15   9   61.43    7.10
   3 -15   9   82.02    5.25
   3 -15   8   19.99    6.63
   3 -15   8   18.99    6.80
   3 -15   7  470.18    8.26
   3 -15   7  490.85    8.04
  -3 -15  -6  149.65    7.12
   3 -15   6  151.80    7.08
   3 -15   6  155.81    5.20
   3 -15   5    9.08    6.27
  -3 -15  -5   10.93    6.43
   3 -15   5   10.33    6.23
   3 -15   4  193.65    5.15
  -3 -15  -4  183.43    7.07
   3 -15   4  185.53    6.78
   3 -15   3   76.91    6.27
   3 -15   3   83.31    4.63
  -3 -15  -3   80.79    6.69
  -3 -15  -2  136.33    6.73
   3 -15   2  132.11    4.90
   3 -15   2  160.54    6.56
   3 -15   1   95.38    6.32
   3 -15   1  103.50    4.54
  -3 -15  -1   81.12    6.47
  -3 -15   0  753.10    8.52
   3 -15   0  797.58    8.60
   3 -14  14   62.92    5.59
   3 -14  14   59.69    5.73
   3 -14  13    5.93    7.30
   3 -14  13    6.57    5.47
   3 -14  12   46.03    5.36
   3 -14  12   41.86    5.23
   3 -14  11  178.64    7.57
   3 -14  11  186.26    5.72
   3 -14  10  122.78    7.15
   3 -14  10  108.63    5.49
   3 -14   9  405.79    6.19
   3 -14   9  381.72    6.67
   3 -14   8   12.95    6.31
   3 -14   8    4.92    6.59
   3 -14   7   21.93    6.67
   3 -14   7   18.74    6.34
   3 -14   6  280.39    7.42
   3 -14   6  270.42    5.79
  -3 -14  -5  593.69    8.25
   3 -14   5  643.21    8.01
   3 -14   5  626.23    7.13
  -3 -14  -4  152.61    6.89
   3 -14   4  174.19    6.62
   3 -14   4  166.53    4.95
   3 -14   3   66.45    6.20
  -3 -14  -3   59.99    6.51
   3 -14   3   67.21    4.61
   3 -14   2    3.11    4.14
  -3 -14  -2   -2.96    4.42
   3 -14   2    7.57    6.00
   3 -14   1  288.43    6.79
   3 -14   1  276.64    7.08
  -3 -14  -1  252.81    5.48
   3 -14   0   10.14    5.97
  -3 -14   0   15.44    4.36
   3 -14   0   11.52    5.96
   3 -13  15   28.53    5.59
   3 -13  15    5.94    5.44
   3 -13  14   12.15    7.42
   3 -13  14   19.87    7.66
   3 -13  13   10.08    7.28
   3 -13  13   11.44    7.36
   3 -13  12   73.07    7.19
   3 -13  12   77.38    7.15
   3 -13  11   70.30    5.37
   3 -13  11   74.81    7.22
   3 -13  10    7.39    6.48
   3 -13  10   -4.40    6.89
   3 -13   9   33.35    4.77
   3 -13   9   32.06    6.77
   3 -13   8  112.83    4.97
   3 -13   8  114.31    7.23
   3 -13   7   64.96    6.42
   3 -13   7   59.18    6.78
   3 -13   6  468.74    6.60
   3 -13   6  488.71    6.20
  -3 -13  -5  189.88    7.06
   3 -13   5  198.55    5.51
   3 -13   5  190.34    6.84
   3 -13   4    8.40    4.25
  -3 -13  -4   -2.71    6.52
   3 -13   4    4.53    6.00
   3 -13   3   84.08    4.63
  -3 -13  -3   81.18    4.85
   3 -13   3   83.88    6.34
   3 -13   2  428.35    7.48
  -3 -13  -2  378.64    6.03
   3 -13   2  438.22    7.48
  -3 -13  -1  685.85    8.32
   3 -13   1  754.28    8.59
   3 -13   1  742.53    8.43
   3 -13   0  187.70    6.57
  -3 -13   0  170.35    6.73
   3 -13   0  190.82    5.04
   3 -12  15  112.09    5.84
   3 -12  15  113.27    8.12
   3 -12  14    7.28    7.32
   3 -12  14   -1.45    5.34
   3 -12  13   22.95    6.97
   3 -12  13   17.70    7.01
   3 -12  12   29.72    7.17
   3 -12  12   23.19    6.97
   3 -12  11  135.91    7.08
   3 -12  11  136.34    5.46
   3 -12  10    5.06    6.48
   3 -12  10   11.25    6.77
   3 -12   9  280.53    7.59
   3 -12   9  282.97    5.68
   3 -12   8  119.50    7.03
   3 -12   8  131.18    6.83
   3 -12   7   65.35    6.47
   3 -12   7   65.89    4.81
   3 -12   6    3.73    6.20
   3 -12   6   -3.41    6.19
  -3 -12  -5  120.98    5.12
   3 -12   5  134.81    6.77
   3 -12   5  133.92    5.04
   3 -12   4  227.24    5.52
   3 -12   4  237.93    6.83
  -3 -12  -4  231.23    7.27
   3 -12   3   -1.62    6.25
  -3 -12  -3    8.02    4.54
   3 -12   3    7.95    5.91
   3 -12   2  875.04    9.08
   3 -12   2  897.35    8.80
  -3 -12  -2  821.09    7.48
   3 -12   1   22.83    5.92
  -3 -12  -1   20.45    6.27
   3 -12   1   23.27    4.33
   3 -12   0   14.61    5.93
  -3 -12   0    3.82    4.27
   3 -12   0    2.64    5.98
   3 -11  16   45.31    8.13
   3 -11  15   54.52    7.74
   3 -11  14  238.80    6.11
   3 -11  13   35.80    5.05
   3 -11  12  327.37    7.69
   3 -11  11  133.35    7.18
   3 -11  11  120.78    7.07
   3 -11  10   30.76    6.48
   3 -11  10   36.69    6.63
   3 -11   9   23.01    4.76
   3 -11   9   17.81    4.79
   3 -11   8  703.30    8.38
   3 -11   8  695.96    7.69
   3 -11   7   83.63    4.78
   3 -11   7   83.28    6.63
   3 -11   6  136.97    4.82
   3 -11   6  130.42    6.99
   3 -11   5    0.84    6.02
   3 -11   5   10.34    6.24
  -3 -11  -4  274.10    5.66
   3 -11   4  310.40    7.06
   3 -11   4  287.08    5.80
   3 -11   3  483.89    7.80
   3 -11   3  523.74    7.66
  -3 -11  -3  456.04    7.84
  -3 -11  -2   28.41    4.61
   3 -11   2   34.61    6.08
   3 -11   2   40.10    5.95
   3 -11   1   83.47    4.64
  -3 -11  -1   69.44    6.39
   3 -11   1   87.31    5.99
   3 -11   0   60.72    5.83
   3 -11   0   59.33    4.48
  -3 -11   0   50.01    4.76
   3 -10  16   62.61    7.65
   3 -10  15   61.73    5.45
   3 -10  14   27.52    7.25
   3 -10  13   -1.27    5.05
   3 -10  12   61.49    6.79
   3 -10  11  112.87    6.97
   3 -10  10  119.97    6.86
   3 -10   9   40.63    4.80
   3 -10   9   40.83    6.43
   3 -10   8  141.75    5.04
   3 -10   8  130.35    5.18
   3 -10   7  450.80    8.20
   3 -10   7  481.54    7.77
   3 -10   6   21.39    6.15
   3 -10   6    9.16    4.67
   3 -10   5   34.61    4.35
   3 -10   5   34.25    4.43
   3 -10   4  614.64    8.19
   3 -10   4  616.60    7.93
  -3 -10  -4  580.06    8.33
  -3 -10  -3  868.85    9.19
   3 -10   3  947.87    9.04
   3 -10   3  904.54    9.26
  -3 -10  -2   64.43    6.40
   3 -10   2   68.30    6.01
   3 -10   2   75.73    4.60
   3 -10   1   50.41    4.57
   3 -10   1   57.25    4.40
  -3 -10  -1   51.19    4.76
   3 -10   0  462.73    7.33
  -3 -10   0  419.74    7.60
   3 -10   0  439.63    7.62
   3  -9  17   34.67    5.65
   3  -9  16   10.23    5.34
   3  -9  15    9.39    5.06
   3  -9  14  100.05    7.27
   3  -9  13  111.68    5.19
   3  -9  12  101.18    6.93
   3  -9  11   14.58    6.34
   3  -9  10  103.88    6.87
   3  -9   9  284.97    7.13
   3  -9   8   17.24    6.36
   3  -9   7   40.88    4.56
   3  -9   7   41.26    4.65
   3  -9   6  585.61    6.75
   3  -9   6  591.54    8.51
   3  -9   5  332.99    6.06
   3  -9   5  337.97    5.88
   3  -9   4  363.61    7.08
   3  -9   4  359.79    7.34
   3  -9   3   52.18    6.05
  -3  -9  -3   37.02    6.53
   3  -9   3   39.90    6.06
   3  -9   2  604.63    8.04
   3  -9   2  608.61    7.93
  -3  -9  -2  557.11    8.20
  -3  -9  -1  275.59    7.19
   3  -9   1  297.77    6.79
   3  -9   1  289.73    7.02
   3  -9   0 2951.07   15.37
   3  -9   0 3085.96   14.65
  -3  -9   0 2762.92   13.62
   3  -8  17   -3.32    7.69
   3  -8  16  323.68    8.54
   3  -8  15   21.10    7.21
   3  -8  14  304.67    8.06
   3  -8  13   26.41    4.79
   3  -8  12  187.59    7.01
   3  -8  11   10.91    4.61
   3  -8  10 1377.26    9.26
   3  -8   9   44.03    4.72
   3  -8   8   13.86    4.53
   3  -8   7   97.64    6.67
   3  -8   6  597.76    8.74
   3  -8   6  600.32    6.81
   3  -8   5   21.73    6.15
   3  -8   5   24.16    4.38
   3  -8   4  136.36    6.36
   3  -8   4  146.96    5.11
   3  -8   3   19.31    4.22
   3  -8   3   15.57    4.24
   3  -8   2  127.26    6.16
  -3  -8  -2  123.73    4.95
   3  -8   2  130.86    6.15
   3  -8   1  496.48    7.55
   3  -8   1  496.29    7.78
  -3  -8  -1  462.63    6.57
  -3  -8   0  182.62    5.46
   3  -8   0  189.10    6.81
   3  -8   0  204.89    6.66
   3  -7  17   52.37    7.63
   3  -7  16   69.15    7.45
   3  -7  15   12.93    6.94
   3  -7  14   97.46    7.11
   3  -7  13  201.78    5.69
   3  -7  12  141.38    7.32
   3  -7  11   59.42    4.73
   3  -7  10   31.84    6.58
   3  -7   9  362.92    6.03
   3  -7   8   75.38    4.77
   3  -7   7  173.22    7.00
   3  -7   6  302.98    5.71
   3  -7   5  504.89    7.78
   3  -7   5  536.68    7.06
   3  -7   4  543.50    8.13
   3  -7   4  536.24    7.88
   3  -7   3  176.47    6.56
   3  -7   3  171.72    6.67
   3  -7   2 1518.01   11.17
  -3  -7  -2 1453.78   11.33
   3  -7   2 1551.54   11.35
   3  -7   1   69.10    6.30
   3  -7   1   64.96    4.71
  -3  -7  -1   57.03    6.70
  -3  -7   0 2254.01   13.81
   3  -7   0 2424.52   12.59
   3  -7   0 2406.20   14.56
   3  -6  18   20.12    7.88
   3  -6  17   17.02    5.29
   3  -6  16   29.24    5.09
   3  -6  15   66.43    5.34
   3  -6  14   35.17    4.88
   3  -6  13   29.98    4.86
   3  -6  12   41.88    4.80
   3  -6  11   51.14    6.49
   3  -6  10   98.41    4.97
   3  -6   9   19.51    6.53
   3  -6   8  149.11    6.97
   3  -6   7  734.39    8.74
   3  -6   6  100.65    6.57
   3  -6   5  132.58    4.86
   3  -6   4  344.43    7.53
   3  -6   4  343.29    6.04
   3  -6   3  235.95    7.06
   3  -6   3  244.58    7.26
   3  -6   2 1755.54   11.46
   3  -6   2 1733.75   11.51
  -3  -6  -1   42.97    5.12
   3  -6   1   48.51    6.60
   3  -6   1   47.45    6.26
   3  -6   0  422.08    6.81
  -3  -6   0  411.60    8.34
   3  -6   0  425.93    6.51
   3  -5  18  128.66    6.12
   3  -5  17   21.97    7.34
   3  -5  16   41.02    7.24
   3  -5  15    8.30    4.88
   3  -5  14  271.25    5.84
   3  -5  13  289.22    5.86
   3  -5  12  401.17    6.25
   3  -5  11   69.09    4.79
   3  -5  10  341.83    7.48
   3  -5   9   50.99    6.56
   3  -5   8 1783.44   11.73
   3  -5   7  170.41    5.40
   3  -5   6   47.88    4.73
   3  -5   5   77.71    6.51
   3  -5   4  172.08    7.01
   3  -5   3  453.67    6.86
   3  -5   3  477.84    8.09
   3  -5   2  213.12    7.48
   3  -5   2  220.72    5.82
   3  -5   1  658.73    9.09
   3  -5   1  634.09    7.71
   3  -5   0  238.94    7.68
  -3  -5   0  218.35    7.88
   3  -5   0  244.48    7.68
   3  -4  18   35.06    7.77
   3  -4  17   83.43    5.73
   3  -4  16    2.39    7.10
   3  -4  15  280.16    6.11
   3  -4  14   41.81    4.90
   3  -4  13   19.52    6.51
   3  -4  12   28.56    6.72
   3  -4  11  916.36    9.40
   3  -4  10   36.78    6.59
   3  -4   9  525.63    8.25
   3  -4   8  310.27    5.99
   3  -4   7  434.99    7.93
   3  -4   6   32.55    6.59
   3  -4   5  604.65    7.37
   3  -4   4  973.20    9.99
   3  -4   3   73.23    5.08
   3  -4   2 2930.57   16.07
   3  -4   2 2927.05   17.87
   3  -4   1 1265.45   10.36
   3  -4   1 1244.83   12.01
   3  -4   0  268.67    6.67
   3  -4   0  269.90    8.03
   3  -3  18   18.30    5.59
   3  -3  17   43.58    7.58
   3  -3  16   -1.54    6.92
   3  -3  15   25.88    6.95
   3  -3  14   13.03    4.85
   3  -3  13   -4.17    6.66
   3  -3  12   80.45    5.01
   3  -3  11  306.90    5.91
   3  -3  10   -0.63    4.69
   3  -3   9  307.23    6.08
   3  -3   8   19.13    4.71
   3  -3   7  528.67    6.90
   3  -3   6  152.10    7.03
   3  -3   5 2486.31   13.63
   3  -3   4  739.80    9.67
   3  -3   3  192.12    8.35
   3  -3   2  101.93    5.83
   3  -3   2  103.11    5.48
   3  -3   1 5344.92   25.76
   3  -3   1 5609.08   25.40
   3  -3   0 1498.18   11.18
   3  -3   0 1507.30   13.92
   3  -2  18   30.69    7.87
   3  -2  17   80.97    7.45
   3  -2  16  476.40    6.98
   3  -2  15  184.44    7.46
  -3  -2 -14   94.61    5.38
   3  -2  14   96.06    5.00
  -3  -2 -13   12.52    5.06
   3  -2  13   10.73    6.82
  -3  -2 -12  127.86    7.16
   3  -2  12  137.19    5.34
   3  -2  11  297.36    7.52
  -3  -2 -11  255.42    7.53
   3  -2  10  817.34    7.91
  -3  -2 -10  763.53    7.82
  -3  -2  -9  248.66    7.46
   3  -2   9  273.40    7.48
   3  -2   8  258.74    7.46
  -3  -2  -8  244.64    7.51
  -3  -2  -7   62.91    6.95
   3  -2   7   60.21    6.89
   3  -2   6 1058.53   10.20
  -3  -2  -6  982.37   10.14
  -3  -2  -5  815.82    9.94
   3  -2   5  887.51   10.05
   3  -2   4  240.12    6.24
  -3  -2  -4  225.72    8.09
  -3  -2  -3 1331.23   11.10
   3  -2   3 1458.66   12.77
   3  -2   2  181.96    6.33
   3  -2   1   74.00    5.38
   3  -2   1   82.88    7.79
   3  -2   0 1065.73    9.94
   3  -2   0 1076.06   11.49
   3  -1  18   28.69    5.46
   3  -1  17  235.50    6.11
   3  -1  16    9.18    7.13
  -3  -1 -16    7.68    5.23
   3  -1  15   66.41    7.02
  -3  -1 -15   49.04    5.31
   3  -1  14   65.81    4.89
  -3  -1 -14   71.34    7.26
   3  -1  13  467.88    6.71
  -3  -1 -13  448.75    8.43
   3  -1  12   54.04    6.62
  -3  -1 -12   54.59    6.87
  -3  -1 -11  180.87    5.70
   3  -1  11  198.80    5.32
  -3  -1 -10  199.83    5.57
   3  -1  10  208.02    7.20
   3  -1   9 1114.68    8.91
  -3  -1  -9 1054.65   10.06
  -3  -1  -8    4.50    4.77
   3  -1   8   18.77    6.69
  -3  -1  -7 2565.12   14.46
   3  -1   7 2738.42   14.07
  -3  -1  -6  260.87    7.78
   3  -1   6  286.78    7.78
  -3  -1  -5  102.43    5.40
   3  -1   5  112.16    7.27
   3  -1   4  399.67    7.16
  -3  -1  -4  375.50    8.69
   3  -1   3 1422.66   11.46
  -3  -1  -3 1296.76   11.10
   3  -1   2   62.95    5.84
  -3  -1  -2   67.78    7.98
   3  -1   1  621.42   10.54
  -3  -1  -1  578.31    8.77
   3  -1   0 2315.16   17.40
   3  -1   0 2276.79   15.89
  -3   0 -18    4.45    8.20
  -3   0 -17   -6.19    7.82
  -3   0 -16   -3.65    7.80
  -3   0 -15   41.71    5.19
  -3   0 -14    7.27    7.14
  -3   0 -13   15.70    6.81
  -3   0 -12    2.77    4.73
  -3   0 -11   81.71    5.11
  -3   0 -10   19.74    4.73
  -3   0  -9  389.10    8.00
  -3   0  -8   74.13    6.99
  -3   0  -7  105.30    7.29
  -3   0  -6   11.76    4.78
  -3   0  -5  562.77    8.99
  -3   0  -4    5.76    5.07
  -3   0  -3 1697.38   13.70
  -3   0  -2   34.11    5.66
  -3   0  -1  297.63    9.25
  -3   0   0   10.63    7.79
  -3   0   1  511.92   10.62
  -3   0   3  818.46    9.55
  -3   0   4    7.39    6.66
  -3   0   5  161.08    7.33
  -3   0   6   20.59    6.25
  -3   0   7 1741.09   13.15
  -3   0   8    7.28    4.26
  -3   0  11    4.07   10.29
  -3   0  12    6.97   10.89
  -3   0  13  391.88   13.70
  -3   0  14    8.98    8.71
  -3   0  14   12.07    9.83
  -3   0  15    1.90    9.84
  -3   0  15    8.01    9.85
  -3   0  16    3.46   10.26
  -3   0  16    1.08    9.87
  -3   0  17   20.60    8.87
  -3   0  17   17.65    8.98
  -3   0  18    5.40   10.68
  -3   0  18   14.03    9.01
  -3   0  19    2.99    9.91
  -3   0  19    0.91    9.23
  -3   0  20    1.82    9.83
  -3   0  20    4.05   10.19
  -3   0  21   44.08   13.23
  -3   0  21   51.27   12.01
   3   1  -1  118.65    7.56
  -3   1   1  109.39    8.56
   3   1  -1  111.01    8.27
   3   1  -1  112.68    8.44
   3   1  -2  140.49    7.85
  -3   1   2  127.95    8.79
  -3   1   2  130.99    7.54
   3   1  -2  138.82    8.65
   3   1  -2  130.86    9.04
   3   1  -3   24.72    7.07
  -3   1   3   16.67    6.90
   3   1  -3   19.25    7.85
   3   1  -3   20.73    7.88
  -3   1   4  873.87   10.25
   3   1  -4  890.59   14.95
   3   1  -4  818.89   13.58
   3   1  -4  956.57   11.66
   3   1  -5  449.04   12.49
  -3   1   5  480.06    8.59
   3   1  -5  510.43   11.58
   3   1  -6   66.41    8.60
  -3   1   6   62.02    4.66
  -3   1   7  334.83    7.41
   3   1  -7  339.40   11.87
   3   1  -8  183.91   11.69
  -3   1   8  189.74    5.58
   3   1  -9    5.19    8.66
   3   1 -10  178.07   11.04
   3   1 -11 1083.44   17.90
   3   1 -12   36.30    8.85
  -3   1  13   62.50   12.65
  -3   1  13   67.31   11.22
   3   1 -13   63.43    8.78
  -3   1  14   29.06   10.69
  -3   1  14   28.26   11.34
   3   1 -14   29.68    8.67
  -3   1  15   25.31    9.75
  -3   1  15   25.22   11.44
   3   1 -15   25.31    8.71
  -3   1  16   29.05    9.96
  -3   1  16   19.53   10.28
   3   1 -16   24.36    8.92
  -3   1  17  392.75   12.31
  -3   1  17  340.00   13.59
  -3   1  18   22.01   10.09
  -3   1  18   14.01   10.81
  -3   1  19   37.22   10.75
  -3   1  19   34.83   10.20
  -3   1  20    7.58   10.80
  -3   1  20    7.10   12.07
  -3   1  21   43.73   13.34
  -3   1  21   48.15   13.48
  -3   2   1   69.05    8.35
   3   2  -1   69.24    8.17
   3   2  -1   71.26    7.96
   3   2  -1   69.69    7.29
  -3   2   2  481.86    8.91
   3   2  -2  513.82   10.07
   3   2  -2  478.31   10.42
   3   2  -2  453.57   10.10
  -3   2   2  450.42   10.92
   3   2  -3  693.34   11.60
   3   2  -3  788.11   11.52
   3   2  -3  747.15   12.01
  -3   2   3  740.53    9.57
  -3   2   3  686.20   13.00
   3   2  -4   86.70    8.37
  -3   2   4   81.96    5.11
  -3   2   4   75.36    8.16
  -3   2   5  183.98    7.05
   3   2  -5  199.15    8.53
   3   2  -6  252.99    8.68
  -3   2   6  259.11    7.25
   3   2  -7  450.61   10.83
  -3   2   7  429.06    7.72
  -3   2   8   13.53    6.05
   3   2  -8    9.44    7.04
   3   2  -9 1211.67   15.79
   3   2 -10 1049.07   15.05
   3   2 -11   53.43    8.43
   3   2 -12   15.70    8.47
   3   2 -13  218.98   10.06
  -3   2  14  191.11   16.11
   3   2 -14  210.83   10.07
  -3   2  14  207.61   14.81
  -3   2  15  359.49   14.58
  -3   2  15  313.30   15.73
   3   2 -15  367.59   11.21
  -3   2  16  187.40   13.66
  -3   2  16  205.10   12.91
   3   2 -16  211.47   10.51
   3   2 -17  100.12    9.91
  -3   2  17   85.13   11.28
  -3   2  17   97.16   11.69
  -3   2  18   67.42   12.66
   3   2 -18   74.99   10.10
  -3   2  18   75.27   10.66
  -3   2  19   89.78   13.60
  -3   2  19  104.62   11.36
  -3   2  20  116.96   14.97
  -3   2  20  127.57   13.49
  -3   2  21  107.47   17.34
  -3   2  21  113.65   15.62
   3   3  -1 1832.48   16.50
   3   3  -1 1648.18   14.18
   3   3  -1 1784.08   14.82
  -3   3   1 1784.97   16.11
   3   3  -2  168.30    8.32
  -3   3   2  163.64    5.77
  -3   3   2  161.43    9.01
   3   3  -2  155.39    6.47
   3   3  -3 1052.15   13.32
  -3   3   3  964.93    9.19
  -3   3   3  933.19   14.17
   3   3  -3  988.13   12.45
  -3   3   4 1179.45    9.63
   3   3  -4 1213.97   13.62
  -3   3   4 1100.85   17.27
   3   3  -5 2440.98   18.46
  -3   3   5 2120.52   29.31
  -3   3   5 2367.14   13.18
  -3   3   6  424.08    7.80
   3   3  -6  423.34   10.28
  -3   3   7   24.56    6.14
   3   3  -7   29.90    6.24
  -3   3   8   69.17    4.54
   3   3  -8   62.47    7.76
   3   3  -9 1153.90   13.27
   3   3 -10  356.89    9.85
   3   3 -11  208.96    7.82
   3   3 -12  186.27    9.43
   3   3 -13   29.92    7.03
   3   3 -14   10.33    8.41
  -3   3  15    4.26   13.43
   3   3 -15    5.35    9.05
  -3   3  15    4.36   13.48
   3   3 -16   10.52    9.19
  -3   3  16    7.63   12.78
  -3   3  16    8.82   11.93
   3   3 -17   22.41    8.00
  -3   3  17   18.86   13.29
  -3   3  17   25.75   12.24
  -3   3  18   60.74   14.11
   3   3 -18   66.60    8.57
  -3   3  18   66.12   12.88
  -3   3  19   22.34   14.40
   3   3 -19   28.59    8.74
  -3   3  19   27.74   12.90
  -3   3  20    6.41   14.89
   3   3 -20    9.66   10.90
  -3   3  20    4.37   14.50
  -3   4   1   50.67    6.84
   3   4  -1   40.97    5.48
  -3   4   1   33.93    7.76
   3   4  -2 2396.98   19.45
  -3   4   2 2275.00   13.85
   3   4  -2 2291.48   16.05
  -3   4   2 2301.46   18.38
  -3   4   3  132.83    7.52
   3   4  -3  142.54    8.07
  -3   4   3  128.39    8.50
   3   4  -3  145.97    8.20
  -3   4   4   32.55    6.78
  -3   4   4   34.74    7.31
   3   4  -4   39.81    7.00
   3   4  -5  539.01    9.60
  -3   4   5  532.80    8.41
  -3   4   5  511.59   13.64
  -3   4   6 2250.27   36.78
  -3   4   6 2438.88   13.78
   3   4  -6 2472.09   17.05
   3   4  -7  278.96    7.80
  -3   4   7  275.98    5.75
   3   4  -8    6.89    6.03
  -3   4   8   11.09    5.95
   3   4  -9  379.60    9.22
   3   4 -10   31.44    6.04
   3   4 -11  479.12    9.10
   3   4 -12  253.59    9.23
   3   4 -13  123.59    7.40
   3   4 -14   -0.97    6.73
   3   4 -15  951.74   13.55
  -3   4  15  825.81   28.17
  -3   4  16   10.23   12.93
   3   4 -16   15.64    9.02
  -3   4  16   13.07   13.87
   3   4 -17    5.12    9.43
  -3   4  17    3.36   13.08
  -3   4  17    1.04   13.20
  -3   4  18    3.43   15.88
  -3   4  18    4.32   13.40
   3   4 -18   -0.03    8.04
   3   4 -19  217.40    9.95
  -3   4  19  175.17   19.98
  -3   4  19  190.54   17.95
   3   4 -20    3.35   11.09
  -3   4  21    0.30    6.41
   3   5  -1   -1.35    6.69
  -3   5   1    6.06    6.59
  -3   5   1    0.70    7.01
   3   5  -2   59.43    6.92
   3   5  -2   62.36    8.35
  -3   5   2   59.29    7.69
  -3   5   2   66.64    5.00
  -3   5   3   47.66    4.79
  -3   5   3   47.11    7.32
   3   5  -3   45.58    4.76
   3   5  -3   46.77    8.12
  -3   5   4  133.17    7.96
  -3   5   4  130.67    5.06
   3   5  -4  132.76    7.05
  -3   5   5 1179.93   16.49
   3   5  -5 1235.99   11.95
  -3   5   5 1148.60    9.91
  -3   5   6  116.48    5.01
  -3   5   6  118.67    8.96
   3   5  -6  123.75    6.64
  -3   5   7  408.20   16.38
  -3   5   7  432.53    7.45
   3   5  -7  436.99    8.23
   3   5  -8  537.94    8.86
  -3   5   8  567.67    7.96
   3   5  -9  146.25    6.72
   3   5 -10   72.76    6.15
   3   5 -11  179.80    8.04
   3   5 -12 1273.55   13.33
   3   5 -13   48.14    6.56
   3   5 -14  158.48    7.60
   3   5 -15   86.99    8.98
  -3   5  15   81.69   17.45
  -3   5  16  529.23   21.49
  -3   5  16  563.40   22.01
   3   5 -16  621.39   10.65
   3   5 -17  116.15    9.89
  -3   5  17  106.03   16.09
  -3   5  17  101.76   16.53
   3   5 -18  423.93   10.44
  -3   5  18  354.15   21.12
  -3   5  18  375.22   20.75
   3   5 -19   46.18    8.90
   3   5 -20   51.11    9.32
  -3   6   1 1220.23   12.13
  -3   6   1 1197.63   10.26
   3   6  -1 1235.19   10.24
  -3   6   2 1030.60   11.83
   3   6  -2 1006.77    9.47
  -3   6   2 1006.42    9.60
   3   6  -2 1047.34   14.95
  -3   6   3  643.43    8.49
   3   6  -3  701.53   14.21
  -3   6   3  667.01   10.47
   3   6  -3  684.42    9.30
  -3   6   4 1634.17   15.74
  -3   6   4 1580.00   10.21
   3   6  -4 1642.44   12.90
  -3   6   5   29.35    7.95
   3   6  -5   31.06    6.11
  -3   6   5   28.34    4.27
   3   6  -6  370.16    6.45
  -3   6   6  383.70    7.11
  -3   6   6  371.96   10.69
  -3   6   7  618.14    7.97
   3   6  -7  627.18    8.60
  -3   6   7  582.95   13.13
  -3   6   8  694.75    7.20
   3   6  -8  685.59    8.95
  -3   6   8  643.66   16.08
  -3   6   8  585.56   15.18
  -3   6   9   25.42   10.20
   3   6  -9   29.97    5.95
  -3   6   9   35.81    6.10
  -3   6   9   25.01   10.88
  -3   6  10   11.07   13.08
   3   6 -10   16.77    6.00
  -3   6  10   10.69   12.04
  -3   6  11  265.57   17.99
   3   6 -11  277.49    7.43
  -3   6  11  255.39   18.61
  -3   6  12  115.57   16.40
   3   6 -12  124.51    6.73
  -3   6  12  114.78   15.94
  -3   6  13   18.42   15.47
   3   6 -13   22.98    6.44
  -3   6  13   21.17   13.25
  -3   6  14   50.66   13.90
   3   6 -14   61.97    6.87
  -3   6  14   58.73   12.91
  -3   6  15  118.45   14.42
   3   6 -15  159.41    9.30
  -3   6  15  141.79   14.67
  -3   6  16   22.61   13.82
   3   6 -16   22.45    7.28
  -3   6  16   25.56   13.27
  -3   6  17   13.72   13.81
  -3   6  17   12.97   14.10
   3   6 -17   12.88    9.39
   3   6 -18   22.32    8.14
   3   6 -19   50.24    8.89
   3   6 -20   11.80    8.96
  -3   7   1   88.52    5.11
   3   7  -1   87.32    4.93
  -3   7   1   68.75    6.28
  -3   7   2  438.44    6.17
   3   7  -2  439.98   11.16
  -3   7   2  449.18    8.75
   3   7  -2  459.08    8.03
  -3   7   3   83.30    4.65
   3   7  -3  104.73   10.52
  -3   7   3  104.34    6.92
   3   7  -3   98.18    6.53
  -3   7   4 1430.58    9.59
   3   7  -4 1517.97   11.97
  -3   7   4 1492.06   14.23
   3   7  -5   10.46    5.95
  -3   7   5    9.16    6.14
  -3   7   5    7.22    5.74
  -3   7   6 1064.15    8.27
  -3   7   6 1064.35   14.40
   3   7  -6 1075.36   10.21
  -3   7   7  249.51    6.97
   3   7  -7  245.41    6.87
  -3   7   7  255.89    9.65
   3   7  -8   94.39    6.29
  -3   7   8   92.24    4.68
  -3   7   8   89.93    8.53
   3   7  -9  567.86    8.45
  -3   7   9  511.37   13.66
  -3   7   9  548.99   13.16
  -3   7   9  568.71    8.11
  -3   7  10  790.61   16.81
   3   7 -10  846.51    9.88
  -3   7  10  784.08   16.77
  -3   7  11   95.89   10.82
  -3   7  11   95.74   10.91
   3   7 -11  103.92    6.69
  -3   7  12  191.58   13.36
  -3   7  12  201.57   11.94
   3   7 -12  202.67    7.21
  -3   7  13  261.73   14.26
  -3   7  13  291.99   13.66
   3   7 -13  278.74    7.82
  -3   7  14   25.97   12.49
  -3   7  14   30.49   10.58
   3   7 -14   28.11    6.66
  -3   7  15   24.97   11.65
   3   7 -15   28.21    6.80
  -3   7  15   25.80   10.72
  -3   7  16  103.00   13.26
  -3   7  16  112.62   13.09
   3   7 -16  122.17    7.60
  -3   7  17  349.88   17.90
  -3   7  17  316.42   17.57
   3   7 -17  373.35    9.29
   3   7 -18   10.34    7.93
  -3   7  18    1.66   16.37
  -3   7  18    1.38   17.00
   3   7 -19    3.68    8.29
   3   7 -20    4.52    9.22
  -3   8   1  301.35    5.45
   3   8  -1  315.31    7.48
  -3   8   1  306.32    6.21
  -3   8   2  577.65    7.69
  -3   8   2  613.43    9.02
   3   8  -2  626.51    8.55
   3   8  -3   -0.96    5.91
  -3   8   3   -5.15    6.09
  -3   8   3   -3.82    4.11
  -3   8   4  517.54    9.01
   3   8  -4  529.78    8.06
  -3   8   4  501.66    7.42
   3   8  -5    7.82    5.88
  -3   8   5    6.42    3.95
  -3   8   5    8.24    6.57
   3   8  -6   63.03    6.27
  -3   8   6   68.20    6.04
  -3   8   6   70.75    6.82
  -3   8   7    5.23    5.93
   3   8  -7    3.52    5.86
  -3   8   7    7.25    6.35
  -3   8   8  381.56   10.75
   3   8  -8  388.47    7.63
  -3   8   8  403.94    6.06
  -3   8   9   25.62    6.29
  -3   8   9   26.44    8.53
   3   8  -9   25.17    4.20
  -3   8  10  905.32   15.26
  -3   8  10  961.28    8.25
  -3   8  10  849.87   14.75
   3   8 -10  952.27    9.89
  -3   8  11    5.75    9.53
   3   8 -11    9.34    6.05
  -3   8  11    6.82    8.43
  -3   8  12   49.79   10.41
  -3   8  12   52.80   10.22
   3   8 -12   49.32    6.40
  -3   8  13   32.00    8.72
  -3   8  13   37.55   10.05
   3   8 -13   35.56    6.42
  -3   8  14 1048.40   19.51
  -3   8  14  848.50   17.84
   3   8 -14 1011.28    9.59
  -3   8  15   15.10    9.45
  -3   8  15   10.16   10.09
   3   8 -15   14.41    6.78
   3   8 -16  406.00    9.05
  -3   8  16  325.06   14.37
  -3   8  16  366.69   13.71
   3   8 -17   51.49    7.61
  -3   8  17   47.98   12.87
  -3   8  17   53.11   11.59
  -3   8  18   88.03   15.27
  -3   8  18   82.01   16.42
   3   8 -18  102.46    8.49
   3   8 -19   15.72    8.48
   3   8 -20  152.45    9.85
  -3   9   1  526.51    7.45
  -3   9   1  548.96    7.31
   3   9  -1  543.23    6.86
  -3   9   2    3.66    5.45
   3   9  -2    6.89    5.90
  -3   9   2   10.21    5.82
  -3   9   3  524.18    7.37
   3   9  -3  552.71    8.12
  -3   9   3  530.42    8.60
  -3   9   4 1536.12   10.28
   3   9  -4 1625.37   11.57
  -3   9   4 1578.76   13.50
  -3   9   5   77.74    5.96
   3   9  -5   75.98    4.73
  -3   9   5   74.69    6.58
  -3   9   6 1170.26    9.41
   3   9  -6 1115.36    9.18
  -3   9   6 1150.07   12.74
  -3   9   7    1.89    6.26
   3   9  -7    6.36    4.20
  -3   9   7   -2.58    5.97
   3   9  -8  156.64    5.23
  -3   9   8  164.54    6.57
  -3   9   8  155.59    7.83
   3   9  -9  429.40    6.43
  -3   9   9  419.27   11.12
  -3   9   9  416.56    7.46
   3   9 -10  235.77    7.24
  -3   9  10  208.67    9.84
  -3   9  10  215.17    9.56
  -3   9  10  217.79    6.87
  -3   9  11   26.65    8.53
  -3   9  11   24.95    8.44
   3   9 -11   28.76    6.29
  -3   9  12   10.04    8.56
   3   9 -12   10.64    6.28
  -3   9  12   14.25    8.69
  -3   9  13   91.52   10.44
   3   9 -13  113.43    5.11
  -3   9  13  106.98    9.60
  -3   9  14   17.02   10.32
  -3   9  14   12.97   10.23
   3   9 -14   18.65    6.55
  -3   9  15    0.86   10.17
  -3   9  15    2.06    9.63
   3   9 -15    4.54    6.71
   3   9 -16   15.54    7.07
  -3   9  16   12.95   10.71
  -3   9  16   17.85    9.97
  -3   9  17  126.71   13.77
   3   9 -17  149.75    8.12
  -3   9  17  139.12   12.52
  -3   9  18   31.45   13.66
   3   9 -18   33.66    7.93
  -3   9  18   32.54   13.20
   3   9 -19    4.78    8.46
  -3  10   1  769.04    9.44
   3  10  -1  782.18    7.67
  -3  10   1  743.16    8.11
  -3  10   2 1414.85   10.13
   3  10  -2 1516.18   10.82
  -3  10   2 1501.98   11.36
   3  10  -3  586.63    7.01
  -3  10   3  559.90    6.39
  -3  10   3  607.44    9.00
  -3  10   4   91.23    5.94
   3  10  -4  106.05    4.55
  -3  10   4   99.77    6.70
   3  10  -5  108.67    6.36
  -3  10   5  107.61    6.12
  -3  10   5  116.29    6.92
  -3  10   6  196.22    7.55
  -3  10   6  209.32    6.55
   3  10  -6  198.45    6.59
  -3  10   7  719.44   11.54
  -3  10   7  721.64    8.35
   3  10  -7  734.49    8.49
   3  10  -8  571.03    6.95
  -3  10   8  592.46    7.88
  -3  10   8  584.50   10.24
  -3  10   9   53.65    7.18
  -3  10   9   60.23    4.73
   3  10  -9   52.89    6.21
  -3  10  10   75.78    7.54
   3  10 -10   94.62    4.63
  -3  10  10   93.94    6.58
   3  10 -11  395.73    7.77
  -3  10  11  361.95   10.84
  -3  10  11  369.42   10.74
  -3  10  11  378.06    6.01
  -3  10  12  161.08    9.82
   3  10 -12  168.83    6.98
  -3  10  12  144.76    9.63
  -3  10  13    3.09    8.39
   3  10 -13    9.14    6.35
  -3  10  13    3.57    8.85
  -3  10  14   84.72    9.66
   3  10 -14  107.35    5.26
  -3  10  14  107.29    9.98
  -3  10  15   99.40    9.93
  -3  10  15   87.39   11.11
   3  10 -15   95.10    6.93
  -3  10  16   24.50   10.44
  -3  10  16   20.44   11.01
   3  10 -16   20.06    7.20
  -3  10  17    4.85   11.29
  -3  10  17    6.67   10.37
   3  10 -17    0.44    7.41
  -3  10  18   24.75   13.69
  -3  10  18   25.66   10.85
   3  10 -18   27.38    8.05
  -3  10  19   21.85   18.52
   3  10 -19   28.46    8.68
  -3  10  19   21.51   15.35
  -3  11   1  144.33    6.15
   3  11  -1  151.07    6.46
  -3  11   1  155.25    6.70
  -3  11   2    4.37    3.92
   3  11  -2    3.25   10.45
   3  11  -2    8.57    4.32
  -3  11   2    5.23    6.15
   3  11  -3   40.78    4.31
  -3  11   3   38.93    5.68
  -3  11   3   38.38    6.49
   3  11  -4   92.21    4.62
  -3  11   4   95.63    6.82
  -3  11   4   86.11    4.30
   3  11  -5   15.94    5.88
  -3  11   5    3.85    5.67
  -3  11   5    4.43    6.30
  -3  11   6  441.77    8.93
   3  11  -6  433.00    7.77
  -3  11   6  442.61    7.22
  -3  11   7  135.71    8.83
  -3  11   7  136.86    6.35
   3  11  -7  141.38    6.51
  -3  11   8  409.58    9.17
  -3  11   8  401.63    7.53
   3  11  -8  423.62    6.22
   3  11  -9  164.79    5.30
  -3  11   9  169.19    5.17
  -3  11   9  163.90    7.78
  -3  11  10   40.49    4.60
   3  11 -10   36.98    6.30
  -3  11  10   34.05    7.01
  -3  11  11  129.79    7.77
  -3  11  11  149.65    6.90
  -3  11  11  140.45    8.91
   3  11 -11  164.28    6.82
  -3  11  12  556.73   12.10
  -3  11  12  586.39    8.40
  -3  11  12  495.75   10.44
   3  11 -12  599.46    8.52
  -3  11  13   53.37    8.95
   3  11 -13   66.29    6.67
  -3  11  13   64.10    9.45
  -3  11  14   22.83    8.99
  -3  11  14   27.66    9.30
   3  11 -14   23.88    6.81
  -3  11  15    3.76    9.06
   3  11 -15   10.50    6.72
  -3  11  15    4.41   10.91
  -3  11  16  224.26   11.29
  -3  11  16  256.44   13.00
   3  11 -16  270.67    8.35
   3  11 -17   59.48    5.86
  -3  11  17   60.34   12.07
  -3  11  17   63.68   11.51
  -3  11  18  103.33   13.33
  -3  11  18  100.76   12.03
   3  11 -18  129.86    8.57
  -3  12   1   13.96    4.31
   3  12  -1    3.70    6.12
  -3  12   1   19.23    6.30
   3  12  -2 1435.74   24.45
  -3  12   2 1370.86   10.42
  -3  12   2 1339.78    9.89
   3  12  -2 1390.46    9.34
  -3  12   3  171.39    7.31
  -3  12   3  166.24    4.75
   3  12  -3  166.51    6.68
   3  12  -4  225.24    6.98
  -3  12   4  211.63    4.94
  -3  12   4  220.51    7.76
  -3  12   5  251.23    7.86
   3  12  -5  241.65    5.37
  -3  12   5  236.32    5.11
  -3  12   6  556.18    9.36
  -3  12   6  536.36    7.61
   3  12  -6  578.23    7.85
   3  12  -7   25.21    5.98
  -3  12   7   23.71    6.76
  -3  12   7   22.84    5.98
   3  12  -8  672.85    8.53
  -3  12   8  637.42    6.86
  -3  12   8  646.20   11.23
   3  12  -9  212.69    5.40
  -3  12   9  208.28    6.97
  -3  12   9  197.98    8.06
  -3  12  10    1.92    8.44
   3  12 -10   -4.01    6.15
  -3  12  10   -2.57    6.29
  -3  12  11  137.85    9.39
  -3  12  11  159.55    7.03
   3  12 -11  152.04    6.83
  -3  12  12  104.66    4.93
  -3  12  12   79.74    7.70
   3  12 -12  104.21    6.81
  -3  12  12   95.73    9.27
  -3  12  13  102.96    9.15
   3  12 -13  126.86    5.16
  -3  12  13  124.20    9.74
  -3  12  13  122.57    5.14
  -3  12  14    2.69    8.92
  -3  12  14    1.95    9.36
  -3  12  14    9.56    4.75
   3  12 -14   -4.70    6.78
  -3  12  15  100.61    9.97
   3  12 -15  120.66    7.55
  -3  12  15  125.55   10.58
  -3  12  16    2.51   11.02
   3  12 -16    4.54    7.13
  -3  12  16    1.28    9.87
  -3  12  17   17.72   10.31
   3  12 -17   12.12    7.80
  -3  12  17   15.40   11.78
  -3  12  18    4.74   12.74
   3  12 -18    1.48    8.32
  -3  12  18    5.54   11.54
  -3  13   1  392.20    7.11
   3  13  -1  412.36    7.39
  -3  13   1  418.03    7.97
  -3  13   2   -4.88    4.27
   3  13  -2   -2.12    5.93
   3  13  -2    3.07   11.32
  -3  13   2   10.55    4.58
   3  13  -3  704.24    7.05
  -3  13   3  721.02    9.33
  -3  13   3  689.05    8.05
   3  13  -4   98.36    4.80
  -3  13   4   89.94    6.06
  -3  13   4   98.69    7.07
  -3  13   5  869.39   10.36
   3  13  -5  897.49    9.04
  -3  13   5  834.02    7.30
  -3  13   6   82.19    7.06
   3  13  -6   87.53    6.47
  -3  13   6   84.25    4.62
  -3  13   7   35.46    4.42
  -3  13   7   28.89    6.75
   3  13  -7   32.88    4.30
  -3  13   8   37.42    7.07
   3  13  -8   52.37    6.29
  -3  13   8   41.12    4.51
   3  13  -9  477.65    6.53
  -3  13   9  454.03    9.44
  -3  13   9  485.64    6.30
   3  13 -10  263.52    7.09
  -3  13  10  236.00    8.50
  -3  13  10  248.62    5.39
   3  13 -11  101.39    5.11
  -3  13  11   86.22    9.00
  -3  13  11  106.89    5.07
  -3  13  12  113.97    7.87
  -3  13  12  141.73    7.00
  -3  13  12  126.26    8.03
   3  13 -12  132.12    7.06
  -3  13  13   81.28    7.86
  -3  13  13  107.12    6.99
   3  13 -13  110.20    5.29
  -3  13  13   99.31    8.13
   3  13 -14   26.22    6.99
  -3  13  14   23.94    7.73
  -3  13  14   29.37    6.89
  -3  13  14   30.06    9.69
  -3  13  15    7.37   10.10
  -3  13  15    6.85    9.45
  -3  13  15    1.32    7.16
   3  13 -15    5.66    7.20
  -3  13  16   23.76   10.18
   3  13 -16   26.28    7.49
  -3  13  16   24.62    5.38
  -3  13  16   28.71   10.45
  -3  13  17   44.04   10.83
   3  13 -17   60.02    8.13
  -3  13  17   47.08   10.92
   3  14  -1   16.95    4.41
   3  14  -1   20.98    7.62
  -3  14   1   18.42    4.35
  -3  14   1   23.38    6.38
   3  14  -2   52.17    6.29
   3  14  -2   51.79   12.97
  -3  14   2   54.29    6.27
  -3  14   2   54.76    6.60
   3  14  -3   10.32    4.62
  -3  14   3   14.18    4.55
  -3  14   3    2.32    5.97
   3  14  -4   12.01    6.38
  -3  14   4   10.72    6.73
  -3  14   4   19.87    6.09
  -3  14   5  146.34    7.41
   3  14  -5  147.53    6.74
  -3  14   5  131.77    6.48
   3  14  -6  230.75    6.91
  -3  14   6  227.03    6.84
  -3  14   6  226.39    7.79
   3  14  -7   12.33    6.24
  -3  14   7   20.97    6.11
  -3  14   7   25.85    6.86
  -3  14   8  128.91    7.62
   3  14  -8  134.26    4.95
  -3  14   8  134.61    6.61
   3  14  -9  679.18    8.52
  -3  14   9  587.12   10.01
  -3  14   9  648.78    8.33
   3  14 -10  312.30    7.42
  -3  14  10  277.91    8.58
  -3  14  10  333.59    7.38
  -3  14  11  131.72    7.87
  -3  14  11  153.56    7.06
   3  14 -11  146.23    6.96
   3  14 -12   75.78    4.94
  -3  14  12   72.13    9.01
  -3  14  12   65.76    7.67
  -3  14  12   81.33    5.14
  -3  14  13  100.50    8.07
  -3  14  13  112.76    7.15
   3  14 -13  123.28    7.22
  -3  14  13  103.16    8.20
  -3  14  14  269.35   11.46
  -3  14  14  234.94   10.91
   3  14 -14  281.61    8.03
  -3  14  14  305.92    8.11
  -3  14  15  113.56    8.80
  -3  14  15  127.90   11.21
  -3  14  15  129.70    5.79
   3  14 -15  139.79    7.79
  -3  14  16   37.22   10.44
   3  14 -16   49.59    5.59
  -3  14  16   40.25   11.10
  -3  14  16   47.17    7.72
  -3  14  17    4.47   10.85
   3  14 -17    4.65    5.61
  -3  14  17    3.11   10.81
  -3  14  17    6.00    7.84
   3  15  -1    7.73    8.76
   3  15  -1    6.19    4.33
  -3  15   1   17.96    5.99
  -3  15   1    3.53    4.68
   3  15  -2   26.75    6.27
  -3  15   2   26.94    4.79
  -3  15   2   28.36    5.94
   3  15  -3   72.81    6.40
  -3  15   3   73.98    6.25
  -3  15   3   68.31    6.78
  -3  15   4  851.31    7.54
  -3  15   4  845.61   10.01
   3  15  -4  921.62    8.99
  -3  15   5   95.01    7.16
   3  15  -5  111.65    4.85
  -3  15   5   96.34    6.51
  -3  15   6   66.51    7.12
  -3  15   6   74.99    6.34
   3  15  -6   75.08    6.49
   3  15  -7  167.07    6.59
  -3  15   7  151.20    6.73
  -3  15   7  154.85    7.67
   3  15  -8  643.56    8.39
  -3  15   8  615.73    6.97
  -3  15   8  560.87    8.11
   3  15  -9   -2.06    6.40
  -3  15   9   -0.25    6.93
  -3  15   9    9.14    6.49
  -3  15  10  172.78    8.08
   3  15 -10  214.00    7.00
  -3  15  10  194.42    5.38
  -3  15  11   86.28    7.59
  -3  15  11  110.64    5.37
   3  15 -11  109.72    6.87
  -3  15  12  121.88    7.09
   3  15 -12  127.75    6.97
  -3  15  12  102.89    8.03
  -3  15  13   66.85    7.96
  -3  15  13  103.22    7.47
   3  15 -13   84.92    7.33
  -3  15  13   87.20    9.68
  -3  15  14   53.10    8.27
  -3  15  14   64.75    5.62
   3  15 -14   58.78    7.33
  -3  15  14   57.47   10.11
  -3  15  15   14.22    7.81
  -3  15  15   20.41   10.06
   3  15 -15   19.21    5.31
  -3  15  15   16.08   10.73
  -3  15  16   13.00    8.19
   3  15 -16   23.24    5.61
  -3  15  16   19.53   10.73
  -3  15  16   19.69   11.18
   3  16  -1  641.51   13.06
  -3  16   1  623.45    8.14
   3  16  -1  646.20    8.24
  -3  16   1  639.16    8.93
  -3  16   2  144.95    7.11
   3  16  -2  155.86    6.90
  -3  16   2  155.59    6.58
  -3  16   3  850.99    8.79
   3  16  -3  904.39    8.93
  -3  16   3  861.80    9.95
   3  16  -4   16.11    6.30
  -3  16   4    7.97    4.55
  -3  16   4    9.99    7.00
  -3  16   5  268.61    7.92
   3  16  -5  268.22    7.10
  -3  16   5  256.10    7.10
  -3  16   6  204.54    7.82
  -3  16   6  207.33    6.94
   3  16  -6  217.81    7.11
  -3  16   7  943.09   11.18
  -3  16   7  966.88    8.06
   3  16  -7 1045.00    9.54
  -3  16   8   14.33    7.12
  -3  16   8   12.45    6.68
   3  16  -8   19.16    4.67
   3  16  -9   58.20    5.06
  -3  16   9   79.42    8.99
  -3  16   9   77.17    6.92
   3  16 -10   35.55    6.75
  -3  16  10   34.70    7.62
  -3  16  10   41.82    6.87
   3  16 -11  163.04    7.20
  -3  16  11  143.55    8.04
  -3  16  11  169.30    7.63
  -3  16  12   -2.51    7.60
  -3  16  12    4.51    5.18
   3  16 -12    1.32    6.74
  -3  16  13   10.80    9.60
  -3  16  13    3.49    9.45
  -3  16  13    6.87    5.30
   3  16 -13   11.85    7.05
  -3  16  14   30.62    8.57
  -3  16  14   39.01    7.81
  -3  16  14   40.69    8.29
   3  16 -14   48.80    7.43
  -3  16  15    9.49    8.42
  -3  16  15    9.76    5.76
  -3  16  15   12.93    8.93
   3  16 -15   10.99    7.76
  -3  17   1    9.47    6.26
  -3  17   1   16.13    6.64
   3  17  -1   12.08    4.50
   3  17  -1   11.94    7.93
  -3  17   2  104.15    7.17
  -3  17   2  100.48    6.56
   3  17  -2   99.76    4.82
   3  17  -3   97.05    5.07
  -3  17   3   94.67    6.61
  -3  17   3  102.20    7.16
  -3  17   4  230.12    7.16
   3  17  -4  238.22    7.11
  -3  17   4  218.84    7.77
  -3  17   5   10.64    4.99
  -3  17   5    0.72    4.46
   3  17  -5   12.56    6.28
  -3  17   6   20.18    7.15
   3  17  -6    2.20    4.55
  -3  17   6    7.11    4.67
  -3  17   7  264.70    8.41
   3  17  -7  310.53    7.51
  -3  17   7  296.03    7.52
   3  17  -8   69.76    4.92
  -3  17   8   56.11    5.01
  -3  17   8   58.74    7.38
  -3  17   9   22.81    4.78
   3  17  -9   31.76    6.59
  -3  17   9   25.58    7.42
   3  17 -10   19.24    4.86
  -3  17  10    8.12    4.98
  -3  17  10   17.81    7.40
  -3  17  11  152.84    8.34
  -3  17  11  167.69    5.67
   3  17 -11  156.05    5.70
  -3  17  12   50.37    8.16
   3  17 -12   57.57    7.20
  -3  17  12   69.29    7.60
  -3  17  13  330.75    8.79
   3  17 -13  314.97    8.49
  -3  17  13  282.88    9.57
  -3  17  13  275.36    9.63
  -3  17  14    8.19   10.22
  -3  17  14   25.00    8.01
  -3  17  14   11.96   10.51
   3  17 -14   10.82    5.43
   3  18  -1  147.60   11.76
   3  18  -1  159.42    5.13
  -3  18   1  144.65    7.11
  -3  18   1  146.35    6.93
  -3  18   2  135.33    7.37
   3  18  -2  126.68    5.21
  -3  18   2  138.90    6.61
   3  18  -3   33.60    6.78
  -3  18   3   35.48    4.88
  -3  18   3   28.76    5.34
  -3  18   4   24.85    6.58
   3  18  -4   31.17    6.70
  -3  18   4   32.80    5.00
  -3  18   5   11.12    7.10
   3  18  -5   14.24    6.52
  -3  18   5    8.41    6.62
  -3  18   6  119.93    7.77
   3  18  -6  110.75    5.21
  -3  18   6  107.86    6.89
  -3  18   7  146.18    7.84
   3  18  -7  169.79    7.18
  -3  18   7  146.65    5.39
   3  18  -8   13.52    6.78
  -3  18   8    5.39    7.45
  -3  18   8    6.67    6.83
   3  18  -9  119.39    5.43
  -3  18   9  106.75    7.89
  -3  18   9  120.82    7.40
   3  18 -10  146.47    7.46
  -3  18  10  117.41    8.25
  -3  18  10  147.67    7.64
  -3  18  11    2.85    7.90
  -3  18  11   10.35    7.55
   3  18 -11    9.55    5.00
  -3  18  12   48.12    8.35
  -3  18  12   61.24    7.99
   3  18 -12   61.52    7.61
  -3  18  13   79.92    8.73
  -3  18  13   76.18    8.83
   3  18 -13  106.20    8.03
  -3  18  13   79.52    6.10
  -3  19   1  545.48    8.52
   3  19  -1  572.65   16.23
   3  19  -1  577.49    6.87
  -3  19   1  571.47    9.08
  -3  19   2   37.01    6.85
  -3  19   2   33.64    5.22
   3  19  -2   45.99    6.59
  -3  19   3   65.61    7.39
  -3  19   3   64.52    6.99
   3  19  -3   79.39    6.76
   3  19  -4   89.64    5.26
  -3  19   4   94.98    5.19
  -3  19   4   89.59    7.58
  -3  19   5  303.58    6.73
   3  19  -5  318.35    6.08
  -3  19   5  304.49    6.20
   3  19  -6   30.29    4.94
  -3  19   6   23.87    7.43
  -3  19   6   23.30    4.88
  -3  19   7    2.68    7.47
   3  19  -7    8.18    6.83
  -3  19   7    1.77    7.04
   3  19  -8   15.46    7.03
  -3  19   8   15.28    5.13
  -3  19   8   16.95    7.64
  -3  19   9  162.75    8.56
   3  19  -9  182.29    7.77
  -3  19   9  187.85    5.96
   3  19 -10   14.51    5.23
  -3  19  10   10.36    5.29
  -3  19  10   15.33    7.77
  -3  19  11   13.49    5.81
  -3  19  11   29.79    7.68
   3  19 -11   24.67    7.56
  -3  19  12    8.46    5.67
  -3  19  12    3.91    8.31
   3  19 -12   -6.55    5.50
   3  20  -1   84.18    5.05
  -3  20   1   93.72    5.63
   3  20  -2  146.77    7.30
  -3  20   2  135.55    5.39
  -3  20   2  144.74    7.83
   3  20  -3   50.65    4.97
  -3  20   3   36.29    7.03
  -3  20   3   30.96    7.57
  -3  20   4   53.67    7.25
  -3  20   4   44.40    5.42
   3  20  -4   46.64    7.10
  -3  20   5   26.08    7.14
   3  20  -5   35.51    7.01
  -3  20   5   35.86    7.72
   3  20  -6   86.19    7.35
  -3  20   6   85.28    7.42
  -3  20   6   88.49    8.05
  -3  20   7    9.19    5.14
  -3  20   7   12.11    5.49
   3  20  -7    6.33    5.08
  -3  20   8   51.84    8.18
  -3  20   8   49.59    7.46
   3  20  -8   56.34    7.40
   3  20  -9   34.58    7.62
  -3  20   9   32.23    7.54
  -3  20   9   24.78    8.21
   3  20 -10    4.02    7.58
  -3  20  10   15.02    7.72
  -3  20  10   16.20    8.22
  -3  20  11   20.21    6.01
  -3  20  11   27.39    5.83
   3  20 -11   26.04    5.59
   3  21  -1   46.98    7.42
  -3  21   1   30.50    7.76
  -3  21   2    5.65    7.23
   3  21  -2    3.58    5.11
  -3  21   2   14.54    7.81
  -3  21   3   56.20    7.99
  -3  21   3   54.35    5.43
   3  21  -3   50.89    7.45
   3  21  -4   73.95    5.42
  -3  21   4   71.64    7.58
  -3  21   4   69.93    8.07
   3  21  -5   52.84    7.56
  -3  21   5   49.16    5.52
  -3  21   5   58.18    8.12
  -3  21   6   21.42    5.67
   3  21  -6   21.16    7.62
  -3  21   6   27.50    5.24
  -3  21   7   12.50    5.91
  -3  21   7   20.09    7.63
   3  21  -7   21.65    7.78
  -3  21   8   32.11    8.34
   3  21  -8   46.80    7.71
  -3  21   8   39.05    7.84
  -3  21   9    7.12    8.31
  -3  21   9    8.68    7.96
   3  21  -9    4.02    7.71
   3  22  -1  151.43    7.97
  -3  22   1  147.28    6.53
   3  22  -2  234.87    8.25
  -3  22   2  228.56    8.46
  -3  22   2  239.29    9.04
  -3  22   3  166.09    6.71
  -3  22   3  204.76    8.42
   3  22  -3  188.66    6.02
  -3  22   4   45.65    8.31
  -3  22   4   49.66    7.84
   3  22  -4   43.63    7.63
   3  22  -5   28.85    5.58
  -3  22   5   29.02    5.94
  -3  22   5   22.86    7.96
  -3  22   6   62.32    8.14
   3  22  -6   49.32    7.83
  -3  22   6   47.93    6.17
  -3  22   7   39.71    8.73
  -3  22   7   37.71    8.04
   3  22  -7   40.52    7.83
   3  23  -1    9.06    5.71
  -3  23   1    1.83    8.53
   3  23  -2    2.25    8.14
  -3  23   2   10.78    6.14
  -3  23   3    9.48    8.08
  -3  23   3   11.67    8.72
   3  23  -3    7.09    7.99
   3  23  -4   52.28    5.82
  -3  23   4   69.68    5.94
  -3  23   4   52.12    9.11
  -2 -23  -4   43.73    8.11
   2 -23   4   38.87    5.69
   2 -23   3   17.59    5.43
  -2 -23  -3   21.12    5.71
  -2 -23  -2   25.25    7.77
   2 -23   2   25.58    5.42
  -2 -23  -1   12.74    7.59
   2 -23   1    9.54    5.30
   2 -23   0  197.10    8.05
  -2 -23   0  178.02    6.00
   2 -22   7    4.63    8.14
  -2 -22  -7    8.73    8.00
   2 -22   6   48.68    5.78
  -2 -22  -6   42.69    5.82
  -2 -22  -5    0.50    5.47
   2 -22   5    2.87    7.35
  -2 -22  -4   22.78    7.68
   2 -22   4   36.33    5.37
  -2 -22  -3   13.30    7.54
   2 -22   3    4.30    5.10
  -2 -22  -2    4.28    5.20
   2 -22   2    8.95    5.13
   2 -22   1   25.25    7.22
  -2 -22  -1   20.02    7.42
   2 -22   0   88.27    7.39
  -2 -22   0   83.81    5.57
   2 -21   9   68.04    8.11
   2 -21   9   67.58    8.36
  -2 -21  -8    9.37    8.15
   2 -21   8    9.66    7.82
  -2 -21  -7   17.94    7.82
   2 -21   7   15.79    7.43
  -2 -21  -6   35.13    7.79
   2 -21   6   48.01    7.39
  -2 -21  -5  316.18    8.35
   2 -21   5  337.35    8.09
  -2 -21  -4   12.46    5.23
   2 -21   4    3.94    4.92
   2 -21   3    7.10    4.88
  -2 -21  -3    9.39    4.99
  -2 -21  -2    0.79    7.13
   2 -21   2   16.09    4.84
  -2 -21  -1  222.49    5.89
   2 -21   1  266.56    7.74
  -2 -21   0   46.32    6.83
   2 -21   0   39.71    5.00
   2 -20  10   12.66    7.79
   2 -20  10   10.42    7.78
   2 -20   9   41.42    7.50
   2 -20   9   39.69    5.47
  -2 -20  -8  258.80    8.44
   2 -20   8  273.01    8.44
   2 -20   8  278.93    6.22
   2 -20   7   33.62    7.24
   2 -20   7   29.74    5.35
  -2 -20  -7   43.02    7.50
  -2 -20  -6  106.23    7.61
   2 -20   6  104.90    7.04
   2 -20   5    7.01    4.85
  -2 -20  -5    5.65    7.14
  -2 -20  -4  272.61    7.55
   2 -20   4  284.97    5.80
  -2 -20  -3    9.81    6.83
   2 -20   3    3.67    4.69
  -2 -20  -2  291.42    5.74
   2 -20   2  288.85    5.87
  -2 -20  -1   82.32    6.76
   2 -20   1   94.63    6.83
  -2 -20   0   17.08    6.69
   2 -20   0   27.67    4.73
   2 -19  11    4.39    7.70
   2 -19  11    1.33    7.84
   2 -19  10   10.29    5.46
   2 -19  10   12.86    7.58
   2 -19   9   42.86    7.21
   2 -19   9   45.17    7.33
  -2 -19  -8  233.72    8.21
   2 -19   8  229.44    7.98
   2 -19   8  234.90    7.68
  -2 -19  -7    1.92    7.20
   2 -19   7   13.61    6.74
   2 -19   7  -14.01    4.90
   2 -19   6   38.62    6.72
  -2 -19  -6   37.76    7.14
   2 -19   6   41.52    6.76
  -2 -19  -5    4.22    7.15
   2 -19   5    3.74    4.76
  -2 -19  -4   10.71    6.68
   2 -19   4   18.52    6.44
  -2 -19  -3   37.70    6.53
   2 -19   3   55.40    6.40
  -2 -19  -2   40.54    6.54
   2 -19   2   45.02    4.73
  -2 -19  -1    4.65    6.33
   2 -19   1   14.05    6.27
   2 -19   0   38.79    4.84
  -2 -19   0   33.46    4.62
   2 -18  12    5.45    7.75
   2 -18  12    3.37    7.88
   2 -18  11  117.25    5.84
   2 -18  11  122.26    5.97
   2 -18  10   24.57    7.39
   2 -18  10   22.73    5.23
   2 -18   9   11.99    6.97
   2 -18   9   -6.06    6.97
   2 -18   8  128.83    7.36
   2 -18   8  157.76    7.11
  -2 -18  -8  125.53    5.65
   2 -18   7  328.61    7.81
   2 -18   7  340.58    7.70
  -2 -18  -7  320.86    7.86
  -2 -18  -6  240.66    7.63
   2 -18   6  238.27    5.37
   2 -18   6  243.09    5.77
   2 -18   5    9.76    4.57
   2 -18   5   10.74    6.34
  -2 -18  -5    4.49    6.90
   2 -18   4   62.22    6.43
  -2 -18  -4   73.85    6.87
  -2 -18  -3  482.33    7.84
   2 -18   3  508.85    7.85
   2 -18   2  261.71    6.83
  -2 -18  -2  231.66    6.99
   2 -18   1   50.11    6.32
  -2 -18  -1   47.75    6.25
  -2 -18   0   11.71    6.14
   2 -18   0    3.84    6.14
   2 -17  13   42.93    7.81
   2 -17  13   49.80    8.23
   2 -17  12   50.67    7.64
   2 -17  12   48.90    5.49
   2 -17  11   12.10    7.21
   2 -17  11   10.42    7.34
   2 -17  10   88.18    5.18
   2 -17  10   84.75    7.35
   2 -17   9  131.24    5.37
   2 -17   9  142.10    7.44
   2 -17   8    8.60    6.40
  -2 -17  -8   -4.43    7.07
   2 -17   8   -0.64    6.52
  -2 -17  -7   60.64    5.17
   2 -17   7   63.61    4.73
   2 -17   7   57.94    6.72
  -2 -17  -6  709.26    7.29
   2 -17   6  785.22    8.55
   2 -17   6  765.92    9.20
  -2 -17  -5  267.96    7.29
   2 -17   5  291.92    5.66
   2 -17   5  287.80    7.27
  -2 -17  -4  385.07    7.82
   2 -17   4  400.10    6.30
   2 -17   4  394.39    6.16
  -2 -17  -3   26.28    6.37
   2 -17   3   31.77    4.41
  -2 -17  -2  410.29    5.94
   2 -17   2  463.27    7.67
   2 -17   1  237.52    6.96
  -2 -17  -1  215.06    5.33
   2 -17   0  546.88    6.45
  -2 -17   0  558.85    6.46
   2 -16  14  243.15    8.96
   2 -16  14  236.74    6.36
   2 -16  13   -4.30    5.43
   2 -16  13    8.97    5.29
   2 -16  12   44.15    7.40
   2 -16  12   48.14    7.46
   2 -16  11   -2.54    4.99
   2 -16  11   -0.24    7.05
   2 -16  10  369.69    7.93
   2 -16  10  363.96    8.20
   2 -16   9   62.77    6.66
   2 -16   9   69.48    6.84
   2 -16   8   93.61    6.87
   2 -16   8  101.63    6.68
  -2 -16  -8   83.02    5.42
  -2 -16  -7   38.75    6.60
   2 -16   7   27.89    6.36
   2 -16   7   34.13    4.69
   2 -16   6  187.85    5.10
   2 -16   6  171.98    5.29
  -2 -16  -6  161.75    7.00
   2 -16   5   -0.90    6.27
   2 -16   5    7.73    6.12
  -2 -16  -5    5.88    4.66
  -2 -16  -4   14.56    6.36
   2 -16   4   14.02    6.14
   2 -16   4   11.88    6.14
   2 -16   3  284.79    6.98
   2 -16   3  281.73    6.87
  -2 -16  -3  279.63    7.00
  -2 -16  -2   92.35    4.77
   2 -16   2   83.90    4.61
   2 -16   1    6.62    4.21
  -2 -16  -1    7.70    6.08
   2 -16   0  213.26    5.19
  -2 -16   0  218.66    6.70
   2 -15  15   -1.26    7.80
   2 -15  15    3.78    7.89
   2 -15  14    2.59    5.29
   2 -15  14    1.87    7.65
   2 -15  13   53.04    7.39
   2 -15  13   65.61    7.48
   2 -15  12   84.51    5.24
   2 -15  12   87.00    7.52
   2 -15  11   43.69    7.12
   2 -15  11   32.86    6.88
   2 -15  10  114.77    4.90
   2 -15  10  113.40    7.17
   2 -15   9  250.99    7.19
   2 -15   9  217.08    7.47
   2 -15   8   47.27    6.66
   2 -15   8   35.04    6.39
  -2 -15  -7   13.57    6.80
   2 -15   7    2.83    6.25
   2 -15   7    3.46    6.28
  -2 -15  -6  299.88    5.85
   2 -15   6  321.07    5.63
   2 -15   6  295.35    7.45
  -2 -15  -5  167.24    6.86
   2 -15   5  175.33    4.95
   2 -15   5  183.17    6.80
   2 -15   4  131.72    6.54
   2 -15   4  134.47    4.87
  -2 -15  -4  130.18    4.81
  -2 -15  -3   63.56    6.26
   2 -15   3   61.46    6.14
   2 -15   3   61.74    4.53
  -2 -15  -2   89.56    4.68
   2 -15   2   99.51    6.00
   2 -15   2   89.70    4.77
  -2 -15  -1  323.60    7.07
   2 -15   1  326.32    6.89
  -2 -15   0  325.34    7.16
   2 -15   0  328.76    5.72
   2 -14  15   14.39    5.34
   2 -14  15    7.90    7.45
   2 -14  14   32.94    5.32
   2 -14  14   39.85    7.56
   2 -14  13   29.14    7.00
   2 -14  13   28.20    5.03
   2 -14  12   46.82    5.13
   2 -14  12   47.68    5.13
   2 -14  11    2.98    6.80
   2 -14  11   -7.87    6.52
   2 -14  10   -0.05    6.66
   2 -14  10    8.58    4.59
   2 -14   9  394.38    6.57
   2 -14   9  400.30    7.42
   2 -14   8  492.85    7.75
   2 -14   8  441.44    8.20
  -2 -14  -7  249.89    7.43
   2 -14   7  254.55    7.25
   2 -14   7  267.77    5.44
  -2 -14  -6   74.89    6.80
   2 -14   6   84.70    6.15
   2 -14   6   63.55    6.43
  -2 -14  -5    4.52    4.56
   2 -14   5    9.17    4.29
   2 -14   5   -1.46    6.17
  -2 -14  -4  762.36    8.51
   2 -14   4  815.47    7.20
   2 -14   4  803.59    7.85
   2 -14   3 1095.75    9.15
  -2 -14  -3 1010.34    7.93
   2 -14   3 1090.95    8.84
  -2 -14  -2 1413.38   10.11
   2 -14   2 1464.33    9.24
   2 -14   2 1486.59   11.07
   2 -14   1    8.82    5.78
  -2 -14  -1   -1.55    6.11
   2 -14   0   -1.49    5.92
  -2 -14   0    1.13    5.99
   2 -13  16   28.86    5.58
   2 -13  16   29.78    7.72
   2 -13  15    7.72    7.24
   2 -13  15    6.49    5.10
   2 -13  14  157.31    7.61
   2 -13  14  155.68    7.70
   2 -13  13   21.10    7.01
   2 -13  13   17.93    5.04
   2 -13  12  112.89    7.20
   2 -13  12  116.36    6.89
   2 -13  11   -2.30    6.68
   2 -13  11   -3.85    6.64
   2 -13  10   46.76    6.41
   2 -13  10   57.38    6.75
   2 -13   9   70.29    5.01
   2 -13   9   63.77    4.78
   2 -13   8  232.44    7.19
   2 -13   8  234.00    5.39
   2 -13   7   33.41    4.49
  -2 -13  -7   34.27    6.69
   2 -13   7   41.28    6.46
  -2 -13  -6   39.84    6.78
   2 -13   6   45.84    6.23
   2 -13   6   38.44    4.71
   2 -13   5  448.38    7.67
  -2 -13  -5  431.05    6.32
   2 -13   5  457.70    6.04
  -2 -13  -4   78.58    6.57
   2 -13   4   85.89    6.30
   2 -13   4   83.14    4.47
   2 -13   3  240.21    6.79
  -2 -13  -3  231.48    7.03
   2 -13   3  250.63    6.67
  -2 -13  -2  152.84    6.57
   2 -13   2  137.54    6.34
   2 -13   2  149.80    4.82
   2 -13   1  367.46    7.16
  -2 -13  -1  345.75    5.71
   2 -13   1  366.27    7.19
   2 -13   0   36.58    6.16
  -2 -13   0   35.17    6.17
   2 -12  17   54.53    5.88
   2 -12  16    0.10    7.52
   2 -12  15  250.24    6.10
   2 -12  14   -0.15    6.95
   2 -12  13   11.91    6.98
   2 -12  12  130.82    7.18
   2 -12  12  132.48    7.09
   2 -12  11  193.33    5.72
   2 -12  11  192.13    5.39
   2 -12  10   97.40    6.68
   2 -12  10   95.80    5.15
   2 -12   9   40.14    4.82
   2 -12   9   33.98    4.57
   2 -12   8  256.36    5.39
   2 -12   8  261.59    7.30
   2 -12   7  152.76    7.03
   2 -12   7  160.78    5.06
  -2 -12  -6   26.68    4.71
   2 -12   6   24.30    6.18
   2 -12   6   31.96    4.64
   2 -12   5   63.55    4.58
   2 -12   5   60.29    6.19
  -2 -12  -5   65.43    4.72
   2 -12   4  461.82    6.32
   2 -12   4  473.43    6.10
  -2 -12  -4  430.32    6.17
  -2 -12  -3   59.38    6.39
   2 -12   3   52.63    6.04
   2 -12   3   57.46    6.01
   2 -12   2  246.39    6.54
   2 -12   2  267.13    5.46
  -2 -12  -2  253.40    6.92
   2 -12   1  238.10    6.47
   2 -12   1  227.99    6.56
  -2 -12  -1  213.07    6.81
   2 -12   0   14.77    5.63
   2 -12   0   11.85    5.78
  -2 -12   0   13.73    6.02
   2 -11  17   14.65    7.74
   2 -11  16   -1.86    5.15
   2 -11  15   37.03    7.26
   2 -11  14    4.31    4.92
   2 -11  13   33.62    4.71
   2 -11  12    3.96    6.39
   2 -11  11  559.93    6.54
   2 -11  10   34.73    6.39
   2 -11  10   27.17    4.80
   2 -11   9  644.07    8.24
   2 -11   9  633.38    8.88
   2 -11   8   40.29    6.48
   2 -11   8   34.67    6.57
   2 -11   7  718.77    8.39
   2 -11   7  699.18    8.99
  -2 -11  -6  281.03    7.35
   2 -11   6  270.22    5.55
   2 -11   6  282.83    5.82
  -2 -11  -5 2161.90   12.49
   2 -11   5 2344.40   12.26
   2 -11   5 2264.07   13.18
   2 -11   4   53.61    6.08
   2 -11   4   54.39    6.05
  -2 -11  -4   48.25    6.34
  -2 -11  -3   50.85    6.42
   2 -11   3   70.88    6.09
   2 -11   3   76.72    6.07
   2 -11   2  398.71    5.79
  -2 -11  -2  371.28    7.31
   2 -11   2  394.01    7.23
   2 -11   1 2740.26   13.83
   2 -11   1 2768.86   14.68
  -2 -11  -1 2552.50   12.24
  -2 -11   0  553.66    6.62
   2 -11   0  576.76    6.66
   2 -11   0  575.08    7.90
   2 -10  17   13.03    5.37
   2 -10  16  211.86    7.89
   2 -10  15  313.47    7.96
   2 -10  14   82.37    6.99
   2 -10  13   46.48    4.86
   2 -10  12  307.50    5.93
   2 -10  11   16.54    4.78
   2 -10  10  165.05    5.05
   2 -10   9  139.49    6.62
   2 -10   8  229.21    5.39
   2 -10   8  217.19    5.65
   2 -10   7  160.16    5.10
   2 -10   7  169.70    6.97
   2 -10   6   88.06    4.99
   2 -10   6   81.16    6.31
   2 -10   5  162.33    5.26
   2 -10   5  162.56    5.05
  -2 -10  -5  149.40    6.97
   2 -10   4   87.01    6.37
   2 -10   4   85.55    4.48
  -2 -10  -4   73.07    4.75
  -2 -10  -3  517.97    6.59
   2 -10   3  549.31    7.76
   2 -10   3  539.65    7.82
   2 -10   2  431.19    7.37
   2 -10   2  419.82    7.42
  -2 -10  -2  404.74    7.60
   2 -10   1  486.91    7.67
  -2 -10  -1  439.94    6.38
   2 -10   1  473.02    7.39
   2 -10   0  152.87    6.43
   2 -10   0  154.85    6.17
  -2 -10   0  153.01    6.62
   2  -9  18    6.08    7.83
   2  -9  17  206.18    8.03
   2  -9  16    0.13    6.98
   2  -9  15   11.38    4.77
   2  -9  14  118.34    6.91
   2  -9  13  410.08    6.25
   2  -9  12   39.50    6.74
   2  -9  11  219.35    6.78
   2  -9  10  170.70    6.91
   2  -9   9  142.84    5.04
   2  -9   8  153.65    6.58
   2  -9   7  212.39    5.62
   2  -9   7  242.19    7.00
   2  -9   6  358.08    7.24
   2  -9   6  364.60    6.54
   2  -9   5   98.41    6.46
  -2  -9  -5  112.08    6.64
   2  -9   5  117.57    4.79
   2  -9   4   87.94    6.25
  -2  -9  -4   71.66    4.73
   2  -9   4   84.48    6.16
  -2  -9  -3   -1.29    6.20
   2  -9   3    3.26    5.75
   2  -9   3   -1.55    5.63
  -2  -9  -2  481.52    6.70
   2  -9   2  523.77    7.91
   2  -9   2  520.10    8.06
  -2  -9  -1  126.93    7.05
   2  -9   1  149.03    6.36
   2  -9   1  146.84    6.36
   2  -9   0 1121.15    9.89
   2  -9   0 1077.13    8.93
  -2  -9   0 1060.25    8.99
   2  -8  18    9.03    5.34
   2  -8  17   41.23    7.24
   2  -8  16   12.43    6.91
   2  -8  15   23.05    4.60
   2  -8  14    2.71    6.47
   2  -8  13  319.76    5.91
   2  -8  12    4.92    6.40
   2  -8  11   42.39    6.40
   2  -8  10  143.67    6.72
   2  -8   9 1107.80    9.56
   2  -8   8   66.54    4.65
   2  -8   7 1413.69   10.32
   2  -8   6  144.63    6.63
   2  -8   5   66.59    4.50
   2  -8   5   70.06    6.25
   2  -8   4    4.26    4.35
  -2  -8  -4   -1.69    6.55
   2  -8   4    5.68    6.05
   2  -8   3 1866.20   12.80
  -2  -8  -3 1823.11   11.33
   2  -8   3 1947.34   12.21
  -2  -8  -2   52.87    6.87
   2  -8   2   49.39    4.51
   2  -8   2   55.36    6.61
   2  -8   1  570.09    8.66
   2  -8   1  572.18    8.39
  -2  -8  -1  563.39    8.93
  -2  -8   0   16.09    7.47
   2  -8   0   18.12    4.41
   2  -8   0   13.30    6.19
   2  -7  18   21.30    5.32
   2  -7  17   48.04    5.28
   2  -7  16   12.60    4.90
   2  -7  15   10.87    6.50
   2  -7  14  194.56    7.16
   2  -7  13  245.59    7.12
   2  -7  12    7.23    4.42
   2  -7  11  145.68    5.05
   2  -7  10  608.42    8.09
   2  -7   9   20.28    6.21
   2  -7   8   35.61    4.59
   2  -7   7  242.62    7.06
   2  -7   6  232.02    6.92
   2  -7   5  177.98    6.92
   2  -7   4  498.28    8.17
   2  -7   4  496.35    7.12
  -2  -7  -4  467.78    8.70
   2  -7   3   73.05    7.08
  -2  -7  -3   60.78    5.25
   2  -7   3   58.88    6.43
   2  -7   2  245.10    7.54
  -2  -7  -2  237.82    6.31
   2  -7   2  254.43    7.74
  -2  -7  -1  501.32    9.43
   2  -7   1  539.96    8.78
   2  -7   1  531.23    8.78
   2  -7   0 2302.39   14.72
   2  -7   0 2333.89   14.46
  -2  -7   0 2181.28   14.38
   2  -6  19   22.38    5.55
   2  -6  18    5.22    7.20
   2  -6  17   87.47    7.30
   2  -6  16  323.43    6.18
   2  -6  15  153.11    5.27
   2  -6  14  104.23    6.69
   2  -6  13  116.24    6.86
   2  -6  12  108.14    6.76
   2  -6  11  409.48    5.97
   2  -6  10  314.56    5.73
   2  -6   9  267.76    6.99
   2  -6   8   85.65    6.55
   2  -6   7  201.21    5.61
   2  -6   6   63.94    6.40
   2  -6   5  137.31    7.05
   2  -6   4    0.97    5.32
  -2  -6  -3  563.06    9.75
   2  -6   3  600.32    7.93
   2  -6   3  595.00    9.27
   2  -6   2  241.89    6.41
   2  -6   2  239.98    6.48
  -2  -6  -2  223.35    6.56
  -2  -6  -1 1071.00   11.67
   2  -6   1 1171.04   10.44
   2  -6   1 1146.98   10.12
  -2  -6   0   28.28    5.75
   2  -6   0   28.37    7.16
   2  -6   0   27.24    7.12
   2  -5  19    2.40    7.68
   2  -5  18   50.70    5.34
   2  -5  17   22.51    7.03
   2  -5  16   28.62    6.62
   2  -5  15  139.63    5.07
   2  -5  14   10.14    4.83
   2  -5  13    2.90    4.44
   2  -5  12  217.48    6.99
   2  -5  11  601.44    8.28
   2  -5  10  175.10    5.05
   2  -5   9  856.23    9.01
   2  -5   8   37.44    6.22
   2  -5   7  462.67    7.74
   2  -5   6  308.27    7.69
   2  -5   5 1899.09   12.81
   2  -5   4  627.11    9.73
   2  -5   3  670.87   10.20
   2  -5   2 2351.28   15.53
   2  -5   2 2265.93   15.65
  -2  -5  -2 2130.42   15.10
  -2  -5  -1 2197.06   14.37
   2  -5   1 2402.45   14.76
   2  -5   1 2394.74   15.91
   2  -5   0 1459.68   13.29
   2  -5   0 1447.91   11.42
  -2  -5   0 1342.69   12.74
   2  -4  19   48.30    5.74
   2  -4  18   10.34    7.15
   2  -4  17   92.23    5.19
   2  -4  16   19.60    6.58
   2  -4  15  239.90    5.68
   2  -4  14   47.81    4.56
   2  -4  13   94.26    6.53
   2  -4  12   95.82    6.51
   2  -4  11  284.38    7.17
   2  -4  10   41.11    4.40
   2  -4   9  237.35    5.62
   2  -4   8  851.24    9.17
   2  -4   7    7.01    6.40
   2  -4   6  383.39    8.10
   2  -4   5  420.64    8.88
   2  -4   4 1203.89   11.90
   2  -4   3  118.09    8.09
   2  -4   2 2505.70   16.85
   2  -4   2 2557.74   16.60
   2  -4   1 3983.67   21.14
   2  -4   1 4083.03   21.75
  -2  -4  -1 3781.07   19.83
  -2  -4   0  469.56    9.36
   2  -4   0  500.69    8.86
   2  -4   0  494.15    8.14
   2  -3  19   23.59    7.58
   2  -3  18  312.11    8.21
   2  -3  17  110.24    5.40
   2  -3  16   40.27    6.65
   2  -3  15    3.07    4.59
   2  -3  14  374.30    7.69
   2  -3  13  143.01    6.71
   2  -3  12  554.99    6.94
  -2  -3 -11   94.49    5.08
   2  -3  11  105.83    4.89
  -2  -3 -10   91.28    6.87
   2  -3  10   98.51    6.62
  -2  -3  -9   34.84    6.51
   2  -3   9   18.87    6.43
   2  -3   8  344.11    6.04
  -2  -3  -8  308.70    7.63
   2  -3   7  456.42    8.31
  -2  -3  -7  420.59    6.87
   2  -3   6  -20.43    5.42
   2  -3   5  300.80    8.90
   2  -3   4   97.77    6.17
   2  -3   3   23.27    7.77
   2  -3   2  115.78    7.66
   2  -3   1  847.31    9.52
   2  -3   1  839.61   11.38
   2  -3   0  242.12    7.72
   2  -3   0  244.61    8.25
  -2  -3   0  227.17    6.73
   2  -2  19   17.63    7.74
   2  -2  18   11.78    5.12
   2  -2  17   82.25    7.13
   2  -2  16   33.76    6.66
  -2  -2 -15   67.96    7.21
   2  -2  15   75.08    4.98
  -2  -2 -14  264.13    7.69
   2  -2  14  301.77    7.25
   2  -2  13   24.90    6.20
  -2  -2 -13   15.76    6.92
  -2  -2 -12    6.90    6.74
   2  -2  12    6.07    6.26
   2  -2  11  340.40    6.10
  -2  -2 -11  331.83    7.87
   2  -2  10  425.12    7.71
  -2  -2 -10  385.18    6.42
   2  -2   9  290.47    7.30
  -2  -2  -9  264.35    7.38
  -2  -2  -8 1194.45   10.90
   2  -2   8 1271.34    9.69
  -2  -2  -7 1810.20   13.14
   2  -2   7 1960.88   12.27
  -2  -2  -6   27.61    5.72
   2  -2   6   24.02    5.53
   2  -2   5    3.26    8.02
  -2  -2  -5    2.90    8.16
   2  -2   4 3336.42   18.98
  -2  -2  -4 3022.20   17.53
   2  -2   3 1108.25   12.20
  -2  -2  -3  999.82   10.79
   2  -2   2  217.70    8.45
   2  -2   1 1214.25   13.55
   2  -2   0 1087.46   13.51
   2  -2   0 1096.45   11.20
   2  -1  19   86.74    7.81
   2  -1  18   15.32    7.16
  -2  -1 -17   91.33    5.61
   2  -1  17  101.43    7.15
   2  -1  16   80.63    6.84
  -2  -1 -16   79.76    7.47
  -2  -1 -15  126.46    7.63
   2  -1  15  122.64    6.80
   2  -1  14   11.38    4.51
  -2  -1 -14   10.68    4.71
  -2  -1 -13  100.63    7.04
   2  -1  13  109.90    6.67
   2  -1  12  249.88    7.05
  -2  -1 -12  224.90    7.60
   2  -1  11   84.44    4.81
  -2  -1 -11   84.77    6.99
   2  -1  10  864.75    9.34
  -2  -1 -10  796.32    9.40
   2  -1   9  557.90    8.57
  -2  -1  -9  540.04    7.22
   2  -1   8   73.41    4.96
  -2  -1  -8   62.62    6.95
   2  -1   7   13.00    6.98
  -2  -1  -7   12.20    4.84
  -2  -1  -6 5156.13   22.56
   2  -1   6 5547.78   23.26
   2  -1   5  248.98    9.04
  -2  -1  -5  223.45    6.88
   2  -1   4 2345.39   16.65
  -2  -1  -4 2082.42   14.82
   2  -1   3  152.54    8.27
  -2  -1  -3  130.50    6.35
   2  -1   2   86.80    7.81
  -2  -1  -2   80.39    7.96
  -2  -1  -1 1461.18   15.09
   2  -1   1 1603.16   15.73
   2  -1   0 6825.16   35.87
   2  -1   0 6767.18   34.42
  -2   0 -19   14.56    8.15
  -2   0 -18   -3.42    7.93
  -2   0 -17    3.91    5.21
  -2   0 -16  864.11   10.08
  -2   0 -15    6.20    6.95
  -2   0 -14  396.25    8.07
  -2   0 -13    9.78    4.99
  -2   0 -12  350.42    8.01
  -2   0 -11    3.48    6.50
  -2   0 -10  622.85    7.43
  -2   0  -9    3.50    4.48
  -2   0  -8  -10.86    4.81
  -2   0  -7   10.15    6.71
  -2   0  -6  198.72    8.65
  -2   0  -5   17.64    8.28
  -2   0  -4   19.35    8.42
  -2   0  -3   13.21    5.53
  -2   0  -2   -3.01    5.48
  -2   0  -1   89.10    6.20
  -2   0   0 3284.17   24.01
  -2   0   1   10.88    7.53
  -2   0   2  177.38    6.36
  -2   0   3   10.17    6.31
  -2   0   4   12.77    4.37
  -2   0   5   16.65   11.68
  -2   0   6  727.64   21.13
  -2   0   7  102.80   11.54
  -2   0   8 1077.03   17.01
  -2   0   9   49.89    7.93
  -2   0  10 4816.46   31.99
  -2   0  11    6.93    7.31
  -2   0  12  271.39    9.07
  -2   0  13   35.94    6.33
  -2   0  14  882.75   12.58
  -2   0  15   12.69    6.13
  -2   0  16  358.34    8.69
  -2   0  17    3.98    6.47
  -2   0  18   93.43    7.21
  -2   0  19    4.30    6.92
  -2   0  19    6.85    9.76
  -2   0  20   89.91    7.86
  -2   0  20   87.73    9.04
  -2   0  21    4.24    8.94
  -2   0  21    0.99    7.74
  -2   1   1  317.81   10.15
  -2   1   1  320.39    8.93
   2   1  -1  307.62    9.57
   2   1  -1  327.27    7.67
   2   1  -1  323.03    9.61
   2   1  -2  336.70    9.96
   2   1  -2  381.08    9.28
  -2   1   2  366.48    7.59
  -2   1   2  357.18   11.35
   2   1  -2  371.78   10.12
   2   1  -3  920.87   14.98
  -2   1   3  891.63   11.13
  -2   1   4  167.56    7.21
   2   1  -4  173.65    9.27
   2   1  -5  164.76    9.93
   2   1  -6 1980.84   22.25
  -2   1   7  192.80   14.64
  -2   1   7  176.38   14.39
   2   1  -7  187.61   10.27
  -2   1   8  858.22   16.71
   2   1  -8  824.80   14.09
  -2   1   9   61.09    8.96
   2   1  -9   61.33    8.27
   2   1 -10   51.71    7.04
  -2   1  10   56.28    8.10
   2   1 -11  142.70    7.46
  -2   1  11  136.20    8.44
   2   1 -12  398.46   10.48
  -2   1  12  364.37    9.07
   2   1 -13  134.16    7.58
  -2   1  13  129.90    8.23
   2   1 -14  213.58    8.32
  -2   1  14  223.02    8.88
  -2   1  15  110.29    8.19
   2   1 -15  104.88    9.17
  -2   1  16  128.78    7.22
  -2   1  16  134.34    8.14
   2   1 -16  117.62    7.97
  -2   1  17  202.48    9.22
   2   1 -17  198.84    8.63
  -2   1  17  228.40    8.77
  -2   1  18   31.82    8.28
   2   1 -18   33.75    7.73
  -2   1  18   38.54    7.81
   2   1 -19   24.57    8.01
  -2   1  19   33.64    7.94
  -2   1  19   18.34    7.02
  -2   1  20  138.99   10.83
  -2   1  20  123.67    8.03
  -2   1  21   45.64    9.86
  -2   1  21   65.35    9.14
   2   2  -1 1677.11   17.59
  -2   2   1 1643.10   14.19
   2   2  -1 1648.45   15.48
  -2   2   1 1647.41   17.69
   2   2  -2  247.89    8.59
  -2   2   2  237.06    7.84
  -2   2   2  224.17    9.55
   2   2  -2  239.02    8.48
   2   2  -3  831.16   12.68
  -2   2   3  784.31   17.56
  -2   2   3  822.50    9.45
  -2   2   4  252.51    7.72
   2   2  -4  252.95    8.43
   2   2  -5  624.85   12.50
   2   2  -6  223.93    9.04
   2   2  -7  886.79   13.62
  -2   2   7  919.80   26.15
  -2   2   7  894.04   27.25
   2   2  -8  625.48   10.83
  -2   2   8  633.87   15.96
  -2   2   8  610.46   16.14
  -2   2   9    8.01    7.54
   2   2  -9    7.33    6.19
  -2   2   9    2.06    7.87
   2   2 -10  471.57   10.62
  -2   2  10  432.84   11.42
  -2   2  10  460.83   11.36
  -2   2  11  149.54    8.82
  -2   2  11  146.53    7.54
   2   2 -11  154.04    7.43
  -2   2  12   52.09    8.29
   2   2 -12   61.15    6.82
  -2   2  12   54.77    6.60
  -2   2  13  306.42    9.93
   2   2 -13  293.97    8.62
  -2   2  13  284.53    9.53
  -2   2  14   40.78    6.50
   2   2 -14   47.53    7.15
  -2   2  14   45.39    7.09
  -2   2  15  300.14    8.64
   2   2 -15  288.81    8.78
  -2   2  15  286.22    9.32
   2   2 -16  102.48    7.66
  -2   2  16  107.54    7.59
  -2   2  16  103.70    8.36
  -2   2  17  140.11    9.57
   2   2 -17  138.78    9.88
  -2   2  17  136.84    8.69
  -2   2  18   53.58    7.66
  -2   2  18   46.63    8.41
   2   2 -18   51.06    9.90
  -2   2  19   93.71   10.09
   2   2 -19  100.71    8.67
  -2   2  19   89.22    7.64
  -2   2  20   34.81    8.35
   2   2 -20   35.83    8.85
  -2   2  20   37.70    9.11
  -2   2  21   37.72    8.93
  -2   2  21   38.06    8.02
  -2   3   1   19.00    6.82
  -2   3   1   15.99    6.52
   2   3  -1   25.12    6.87
  -2   3   2 1322.55   12.15
  -2   3   2 1421.47   16.92
   2   3  -2 1454.32   14.58
   2   3  -2 1486.47   18.95
  -2   3   3  203.80    7.30
  -2   3   3  205.62    9.17
   2   3  -3  212.34    7.95
  -2   3   4  385.01    8.39
   2   3  -4  403.25    9.33
  -2   3   4  396.02   14.80
   2   3  -5   35.18    7.10
  -2   3   5   31.67   12.24
  -2   3   6 1347.89   29.84
  -2   3   6 1250.40   29.25
   2   3  -6 1360.04   14.55
   2   3  -7 1247.56   13.41
  -2   3   7 1251.57   24.60
  -2   3   7 1211.56   23.75
   2   3  -8 4573.11   25.39
  -2   3   8 4641.27   38.75
  -2   3   8 4601.54   38.51
  -2   3   9   15.56    9.18
  -2   3   9   18.00    7.83
   2   3  -9   17.02    6.20
   2   3 -10   54.99    6.21
  -2   3  10   55.24    8.02
  -2   3  10   59.97    8.15
   2   3 -11  297.68    7.99
  -2   3  11  284.98    9.80
  -2   3  11  290.35    8.91
   2   3 -12 2063.59   16.37
  -2   3  12 1931.12   18.35
  -2   3  12 2022.77   19.24
  -2   3  13  247.16    9.41
  -2   3  13  228.97    9.39
   2   3 -13  240.98    7.97
  -2   3  14  404.51   10.48
   2   3 -14  396.62    8.97
  -2   3  14  383.76    9.06
  -2   3  15   21.92    8.16
   2   3 -15   18.09    7.15
  -2   3  15   16.11    7.96
  -2   3  16 1103.81   13.50
   2   3 -16 1082.78   12.64
  -2   3  16 1027.10   13.25
  -2   3  17   67.54    7.31
  -2   3  17   65.65    8.36
   2   3 -17   69.17    7.79
  -2   3  18  214.76    8.82
   2   3 -18  207.60    8.92
  -2   3  18  205.91    8.28
  -2   3  19   44.66    9.60
  -2   3  19   42.48    8.94
   2   3 -19   42.71    8.49
  -2   3  20   20.87    9.19
   2   3 -20   21.40    8.74
  -2   3  20   25.68    9.87
   2   3 -21   17.50   11.69
  -2   3  21   21.20    9.51
  -2   3  21   13.92   10.66
  -2   4   1  100.72    6.81
  -2   4   1  100.19    7.30
   2   4  -1  104.77    7.40
   2   4  -2 1503.67   13.99
   2   4  -2 1561.36   21.60
  -2   4   2 1490.69   15.79
  -2   4   2 1448.81   12.14
   2   4  -3  547.82    9.93
  -2   4   3  548.14    8.87
  -2   4   3  532.83   11.16
  -2   4   4  649.64    8.22
   2   4  -4  657.04   10.41
  -2   4   4  645.03   14.16
  -2   4   5  879.44    9.08
  -2   4   5  845.56   17.66
   2   4  -5  840.41   10.30
   2   4  -6    9.36    5.07
  -2   4   6   12.75    9.13
   2   4  -7   60.81    6.65
  -2   4   7   60.73   10.21
  -2   4   7   55.13    8.83
  -2   4   8   19.77    8.75
  -2   4   8   24.10    7.99
   2   4  -8   23.99    5.99
   2   4  -9 1378.30   12.40
  -2   4   9 1441.95   18.46
  -2   4   9 1324.97   17.50
  -2   4  10  178.68    9.07
  -2   4  10  184.66    9.45
   2   4 -10  167.26    6.70
  -2   4  11 1186.74   15.48
   2   4 -11 1218.33   11.80
  -2   4  11 1219.66   15.00
   2   4 -12   70.05    6.52
  -2   4  12   66.59    8.44
  -2   4  12   67.09    6.86
   2   4 -13   61.18    6.85
  -2   4  13   57.79    8.31
  -2   4  13   62.46    6.79
  -2   4  14   36.73    6.78
  -2   4  14   35.18    7.87
   2   4 -14   37.19    6.78
   2   4 -15  435.14    8.95
  -2   4  15  414.95    9.40
  -2   4  15  454.24   11.02
   2   4 -16   38.09    7.51
  -2   4  16   41.26    6.92
  -2   4  16   36.65    8.70
   2   4 -17    3.30    7.30
  -2   4  17   -0.74    6.88
  -2   4  17   -2.69    6.62
  -2   4  18  175.40    8.26
   2   4 -18  186.34    8.78
  -2   4  18  192.20    8.70
  -2   4  19   89.21    7.63
  -2   4  19  100.84    8.18
   2   4 -19  102.14    8.76
  -2   4  20    3.28    7.42
   2   4 -20    6.32    8.74
  -2   4  20    2.98    9.74
  -2   4  21    5.96    9.69
   2   4 -21    2.24    9.38
  -2   4  21   12.20   10.23
  -2   5   1 2855.19   16.35
  -2   5   1 2817.24   19.25
   2   5  -1 2843.28   16.88
   2   5  -2  595.37   16.98
  -2   5   2  585.21    7.75
   2   5  -2  579.29    8.53
  -2   5   2  577.72   10.59
  -2   5   3  396.11    8.61
   2   5  -3  406.67    7.65
  -2   5   3  411.54   10.09
  -2   5   4    5.34    7.67
  -2   5   4    7.62    7.14
   2   5  -4    6.27    7.24
   2   5  -5 2594.00   16.74
  -2   5   5 2585.74   14.49
  -2   5   5 2590.70   23.33
  -2   5   6 1060.12   15.44
   2   5  -6 1046.97   11.16
   2   5  -7   34.75    6.26
  -2   5   7   37.06    6.92
  -2   5   8   17.90    7.70
  -2   5   8   16.15    6.62
   2   5  -8   22.40    5.82
  -2   5   9  499.25   11.50
  -2   5   9  550.09   12.41
   2   5  -9  508.70    7.19
   2   5 -10  280.27    7.36
  -2   5  10  271.60    9.80
  -2   5  10  297.64   10.25
   2   5 -11   61.39    4.47
  -2   5  11   61.39    8.44
  -2   5  11   58.77    8.04
  -2   5  12   79.47    8.47
   2   5 -12   87.10    6.43
  -2   5  12   97.03    7.55
   2   5 -13   15.30    6.40
  -2   5  13   16.33    8.11
  -2   5  13   16.36    6.55
  -2   5  14   39.83    6.86
   2   5 -14   30.64    6.64
  -2   5  14   39.78    6.80
  -2   5  15  343.10    9.16
   2   5 -15  335.70    8.25
  -2   5  15  369.59   10.61
  -2   5  16   11.18    6.81
   2   5 -16    5.55    7.01
  -2   5  16    6.12    6.71
   2   5 -17  112.58    7.86
  -2   5  17  106.66    8.86
  -2   5  17  118.78    7.55
   2   5 -18   69.00    7.92
  -2   5  18   67.18    7.39
  -2   5  18   75.22    7.73
  -2   5  19  141.21    9.77
  -2   5  19  162.32   10.12
   2   5 -19  144.65    8.72
  -2   5  20   70.89    9.67
   2   5 -20   76.17    9.26
  -2   5  20   79.81    8.59
  -2   5  21  108.78   10.63
  -2   5  21  125.27   11.19
   2   5 -21  129.01    9.95
  -2   6   1   96.53    7.34
   2   6  -1  104.18    7.92
  -2   6   1   98.27    7.83
  -2   6   2  279.10    7.80
   2   6  -2  277.58    8.53
  -2   6   2  277.77    8.99
  -2   6   3 2148.52   13.80
  -2   6   3 2175.95   17.82
   2   6  -3 2196.16   15.14
  -2   6   4 1671.17   12.39
  -2   6   4 1713.22   16.57
   2   6  -4 1689.03   13.45
  -2   6   5 2210.02   19.13
   2   6  -5 2125.10   13.68
  -2   6   5 2222.66   14.00
   2   6  -6 1552.82   11.45
  -2   6   6 1606.68   17.44
  -2   6   7  242.79    8.52
   2   6  -7  242.55    5.74
  -2   6   8   25.56    7.79
  -2   6   8   22.24    6.75
   2   6  -8   22.53    5.83
  -2   6   9 1330.23   15.91
  -2   6   9 1466.72   16.63
   2   6  -9 1483.49   11.67
  -2   6  10  955.57   13.83
   2   6 -10 1012.21   10.20
  -2   6  10 1081.33   14.62
   2   6 -11   65.98    6.23
  -2   6  11   66.88    8.20
  -2   6  11   69.71    6.95
   2   6 -12   93.30    6.76
  -2   6  12   89.90    7.26
  -2   6  12   85.22    7.05
  -2   6  13   51.07    8.34
  -2   6  13   52.46    8.42
   2   6 -13   48.33    6.26
   2   6 -14  486.54    8.69
  -2   6  14  488.61   10.07
  -2   6  14  539.45   11.32
   2   6 -15  389.45    8.45
  -2   6  15  387.89   10.67
  -2   6  15  416.02   10.75
  -2   6  16  257.31   10.10
   2   6 -16  248.07    8.09
  -2   6  16  277.29    8.83
  -2   6  17   26.55    7.13
   2   6 -17   28.72    7.41
  -2   6  17   29.72    8.69
   2   6 -18   40.86    7.89
  -2   6  18   34.21    9.16
  -2   6  18   40.09    9.04
   2   6 -19   16.17    8.14
  -2   6  19    5.81    9.11
  -2   6  19   17.88    7.68
  -2   6  20   23.30    8.15
  -2   6  20   22.97    9.55
   2   6 -20   22.31    8.71
  -2   7   1 1339.37   10.37
   2   7  -1 1358.97   10.93
  -2   7   1 1353.82   11.61
  -2   7   2   97.99    7.50
  -2   7   2  102.81    7.23
   2   7  -2   94.46    7.73
  -2   7   3  161.62    7.54
   2   7  -3  152.13    7.47
  -2   7   3  165.22    6.46
  -2   7   4  226.68    8.46
  -2   7   4  205.00    7.45
   2   7  -4  210.86    7.19
  -2   7   5  378.03    7.63
  -2   7   5  390.58    9.28
   2   7  -5  377.03    6.35
   2   7  -6   69.98    6.25
  -2   7   6   75.18    7.12
  -2   7   7  908.23   12.32
   2   7  -7  925.84    9.41
   2   7  -8  552.52    8.01
  -2   7   8  561.75   10.47
  -2   7   9  139.78    7.46
  -2   7   9  126.59    7.21
   2   7  -9  144.35    6.56
  -2   7  10  102.54    8.35
  -2   7  10  117.41    8.60
   2   7 -10  117.23    6.49
  -2   7  11    7.58    7.85
   2   7 -11   15.39    5.85
  -2   7  11   13.00    7.68
  -2   7  12    3.99    7.98
   2   7 -12    9.25    6.20
  -2   7  12    6.34    8.10
   2   7 -13  575.53    8.82
  -2   7  13  607.74   10.64
  -2   7  13  564.38   10.63
   2   7 -14    6.89    6.33
  -2   7  14   -0.20    8.40
  -2   7  14   -0.42    8.13
  -2   7  15   13.24    6.42
  -2   7  15   17.94    7.10
   2   7 -15   11.93    4.72
  -2   7  16  144.57    9.58
  -2   7  16  148.08    7.72
   2   7 -16  147.42    7.44
  -2   7  17  255.58    9.04
  -2   7  17  241.64    8.72
   2   7 -17  236.16    8.32
  -2   7  18   31.43    9.58
   2   7 -18   35.56    7.58
  -2   7  18   27.88    7.64
   2   7 -19   88.78    8.56
  -2   7  19   97.47   10.03
  -2   7  19   92.07    8.30
   2   7 -20   57.04    9.01
  -2   7  20   62.95    8.52
  -2   7  20   63.86    8.42
  -2   8   1 2570.92   14.69
   2   8  -1 2683.76   15.23
  -2   8   1 2740.49   16.30
  -2   8   2   32.21    6.71
   2   8  -2   29.51    7.09
  -2   8   2   29.19    4.50
   2   8  -2   28.77   11.26
  -2   8   3 4434.04   18.09
  -2   8   3 4601.63   22.58
   2   8  -3 4553.57   20.15
  -2   8   4  318.44    8.58
   2   8  -4  308.60    7.27
  -2   8   4  310.13    7.24
  -2   8   5   87.27    4.60
  -2   8   5   82.08    7.05
   2   8  -5   89.52    6.19
   2   8  -6   16.87    5.78
  -2   8   6   17.53    7.80
  -2   8   6   20.54    4.17
  -2   8   7  910.50   12.74
   2   8  -7  891.55    9.15
   2   8  -8  109.90    6.44
  -2   8   8  104.31    7.08
  -2   8   9   52.93    6.72
   2   8  -9   62.68    5.96
  -2   8  10   23.37    6.60
  -2   8  10   23.45    6.44
   2   8 -10   25.53    6.11
  -2   8  11  183.14    7.75
   2   8 -11  177.69    6.78
  -2   8  11  158.47    7.59
  -2   8  12  246.81    9.83
   2   8 -12  254.23    7.11
  -2   8  12  258.36    8.31
   2   8 -13   14.07    6.26
  -2   8  13   10.65    6.86
  -2   8  13   16.73    6.71
  -2   8  14    2.01    6.63
   2   8 -14    4.95    6.49
  -2   8  14    7.11    7.05
  -2   8  15   81.35    9.15
   2   8 -15   79.80    7.06
  -2   8  15   83.74    7.27
   2   8 -16    3.28    6.97
  -2   8  16    8.73    6.66
  -2   8  16    7.75    7.35
  -2   8  17  144.20   10.22
  -2   8  17  140.90    8.21
   2   8 -17  132.10    7.81
  -2   8  18    7.70    9.39
   2   8 -18    2.93    7.59
  -2   8  18    5.84    7.13
   2   8 -19   68.72    8.54
  -2   8  19   64.44    8.28
  -2   8  19   62.74    9.62
   2   8 -20    6.10    6.02
  -2   8  20    2.72   10.07
  -2   8  20    5.93    9.58
  -2   9   1 2834.07   15.96
  -2   9   1 2666.32   13.63
   2   9  -1 2802.08   14.67
  -2   9   2   39.00    6.50
  -2   9   2   30.46    5.88
   2   9  -2   36.12    8.84
   2   9  -2   30.52    6.38
  -2   9   3 2081.48   11.69
  -2   9   3 2169.29   14.10
   2   9  -3 2134.29   12.29
  -2   9   4  230.48    7.51
   2   9  -4  225.46    5.29
  -2   9   4  220.81    5.32
   2   9  -5  140.23    6.42
  -2   9   5  145.45    6.12
  -2   9   5  153.96    6.98
  -2   9   6   12.47    5.64
   2   9  -6    8.49    5.59
  -2   9   6   11.75    6.07
   2   9  -7 2884.93   14.66
  -2   9   7 2916.65   19.13
  -2   9   8  360.30    8.71
   2   9  -8  365.88    7.37
  -2   9   9  180.31    7.59
   2   9  -9  191.05    6.53
  -2   9  10   55.73    6.69
   2   9 -10   59.74    6.21
  -2   9  10   54.52    7.93
  -2   9  11  590.85   11.14
  -2   9  11  620.32   11.23
   2   9 -11  620.63    8.24
  -2   9  12  100.85    7.19
   2   9 -12   96.56    6.50
  -2   9  12   93.69    7.20
   2   9 -13  421.67    6.58
  -2   9  13  457.42    9.65
  -2   9  13  416.41    9.68
   2   9 -14   16.85    6.45
  -2   9  14   20.44    7.94
  -2   9  14   13.74    7.40
   2   9 -15   -0.77    4.67
  -2   9  15    4.50    7.24
  -2   9  15    2.39    6.67
  -2   9  16   31.65    7.74
  -2   9  16   32.95    8.52
   2   9 -16   31.60    7.04
   2   9 -17  199.13    8.08
  -2   9  17  203.77   10.77
  -2   9  17  195.39    8.36
  -2   9  18   30.97    9.78
   2   9 -18   28.50    7.82
  -2   9  18   24.73    7.34
  -2   9  19   62.86   10.47
  -2   9  19   65.58    9.76
   2   9 -19   67.99    8.47
  -2   9  20   19.99   10.07
  -2   9  20   28.39    8.63
  -2  10   1   43.13    4.39
   2  10  -1   47.58    4.51
  -2  10   1   40.03    5.83
  -2  10   2  801.83    8.38
   2  10  -2  800.40   16.51
   2  10  -2  784.50    8.69
  -2  10   2  762.72    8.52
  -2  10   3  417.08    8.05
  -2  10   3  395.26    5.90
   2  10  -3  393.28    5.99
  -2  10   4  468.39    8.27
  -2  10   4  460.99    6.07
   2  10  -4  454.53    6.30
  -2  10   5  591.29    8.98
   2  10  -5  587.45    7.87
  -2  10   5  582.01    7.72
   2  10  -6 2177.63   12.65
  -2  10   6 2178.38   15.56
  -2  10   6 2184.26   11.85
  -2  10   7   14.65    6.42
   2  10  -7   17.75    4.20
  -2  10   7   15.08    5.98
   2  10  -8  101.65    6.31
  -2  10   8   96.62    6.98
   2  10  -9  331.08    7.14
  -2  10   9  322.84    8.16
  -2  10  10  578.91   10.95
   2  10 -10  573.43    8.14
  -2  10  11  293.61    8.43
  -2  10  11  332.56    8.57
   2  10 -11  334.24    7.43
  -2  10  12   -0.26    6.82
  -2  10  12   -0.81    8.09
   2  10 -12    6.32    6.21
  -2  10  13   66.39    7.39
  -2  10  13   80.65    7.22
   2  10 -13   75.08    4.92
   2  10 -14  353.38    7.97
  -2  10  14  346.17    9.42
  -2  10  14  362.24    8.89
  -2  10  15  159.35    8.60
   2  10 -15  160.71    7.44
  -2  10  15  168.90    7.91
   2  10 -16   56.86    7.11
  -2  10  16   61.37    8.74
  -2  10  16   55.90    8.12
  -2  10  17  131.75   10.53
   2  10 -17  104.29    5.83
  -2  10  17  119.09    8.01
   2  10 -18   31.98    5.60
  -2  10  18   33.73    7.63
  -2  10  18   41.40    8.60
  -2  10  19   15.86    9.59
   2  10 -19   14.59    8.26
  -2  10  19   12.97    8.64
  -2  11   1 2583.77   13.87
  -2  11   1 2502.42   13.61
   2  11  -1 2778.54   22.13
   2  11  -1 2606.21   13.25
   2  11  -2  296.01   11.34
  -2  11   2  287.01    5.50
   2  11  -2  283.24    6.74
  -2  11   2  295.44    7.38
  -2  11   3  375.36    6.47
   2  11  -3  370.69    7.06
  -2  11   3  359.98    5.65
  -2  11   4   11.53    6.31
  -2  11   4   13.11    5.44
   2  11  -4    3.59    4.05
  -2  11   5 1137.06   10.18
   2  11  -5 1123.79    8.61
  -2  11   5 1136.36    9.50
  -2  11   6   45.80    5.94
  -2  11   6   37.56    6.60
   2  11  -6   44.86    4.41
   2  11  -7   21.98    4.27
  -2  11   7   53.19    6.12
  -2  11   7   49.24    6.72
   2  11  -8    1.19    4.10
  -2  11   8    3.98    4.21
  -2  11   8    3.17    6.78
   2  11  -9   28.05    5.94
  -2  11   9   23.04    6.78
  -2  11  10    3.49    6.71
   2  11 -10   16.02    6.04
  -2  11  11   45.82    8.20
  -2  11  11   43.15    6.96
   2  11 -11   41.21    6.20
  -2  11  12   27.88    6.81
  -2  11  12   32.23    8.33
   2  11 -12   32.13    6.37
  -2  11  13   41.52    6.96
   2  11 -13   42.48    6.40
  -2  11  13   34.55    7.31
  -2  11  14   10.23    8.88
   2  11 -14    6.79    6.45
  -2  11  14    3.12    8.19
   2  11 -15  186.70    7.39
  -2  11  15  169.53    8.48
  -2  11  15  179.29    9.34
   2  11 -16    4.36    4.91
  -2  11  16    7.83    7.90
  -2  11  16   14.24    7.01
   2  11 -17    2.16    7.36
  -2  11  17    7.16   10.23
  -2  11  17   10.04    7.34
   2  11 -18   10.53    8.07
  -2  11  18   16.23    8.61
  -2  11  18   14.23    7.53
  -2  11  19   93.70   11.41
  -2  11  19   89.49   10.10
   2  11 -19   82.89    8.77
  -2  12   1  445.09    7.77
   2  12  -1  461.36    7.48
  -2  12   1  430.69    7.33
   2  12  -1  469.64   10.75
   2  12  -2 1067.05    9.16
  -2  12   2 1096.35   10.26
   2  12  -2 1093.39   16.82
  -2  12   2 1013.39    8.43
   2  12  -3  219.56    5.19
  -2  12   3  216.12    5.55
  -2  12   3  214.28    4.97
   2  12  -4   53.51    5.79
  -2  12   4   41.58    6.02
  -2  12   4   48.58    6.39
  -2  12   5  618.48    9.12
  -2  12   5  605.65    7.89
   2  12  -5  607.52    6.72
   2  12  -6   41.82    5.69
  -2  12   6   41.44    6.82
  -2  12   6   35.60    5.93
  -2  12   7   12.87    4.19
  -2  12   7   14.64    6.65
   2  12  -7   15.83    4.10
  -2  12   8   26.59    6.00
   2  12  -8   21.92    5.98
  -2  12   8   22.58    6.73
   2  12  -9  760.77    8.29
  -2  12   9  742.55   10.16
  -2  12  10   18.18    6.91
   2  12 -10   19.13    6.06
  -2  12  11  376.22    8.61
   2  12 -11  405.52    7.59
  -2  12  11  353.61    8.62
  -2  12  12   20.33    7.12
  -2  12  12   31.77    6.86
   2  12 -12   29.69    6.26
   2  12 -13   49.68    6.65
  -2  12  13   43.11    7.33
  -2  12  13   38.90    6.92
  -2  12  14    7.79    6.84
   2  12 -14    4.47    4.76
  -2  12  14    9.81    7.20
  -2  12  15  105.88    8.39
   2  12 -15  103.99    5.37
  -2  12  15  111.82    7.52
   2  12 -16   61.18    7.53
  -2  12  16   70.97    8.47
  -2  12  16   74.50    7.52
   2  12 -17   12.29    5.38
  -2  12  17   25.09    7.37
  -2  12  17   20.95    8.45
  -2  12  18   40.58    9.08
  -2  12  18   39.35    7.79
   2  12 -18   32.70    7.96
  -2  13   1   60.67    6.43
  -2  13   1   56.00    4.52
   2  13  -1   63.95    6.18
   2  13  -1   55.83    7.72
  -2  13   2  358.63    7.50
   2  13  -2  341.85   10.58
  -2  13   2  331.49    5.78
   2  13  -2  344.84    7.02
  -2  13   3   12.42    5.72
  -2  13   3   12.06    4.57
   2  13  -3   12.40    5.79
  -2  13   4  242.87    7.46
   2  13  -4  244.09    6.55
  -2  13   4  235.07    5.24
   2  13  -5  435.84    7.29
  -2  13   5  423.42    7.44
  -2  13   5  446.99    8.38
  -2  13   6  185.12    4.94
  -2  13   6  199.72    7.29
   2  13  -6  206.36    5.13
   2  13  -7  286.12    6.91
  -2  13   7  263.63    5.55
  -2  13   7  259.36    6.22
   2  13  -8  768.00    8.40
  -2  13   8  804.80    8.73
  -2  13   8  789.42   10.20
   2  13  -9   18.79    4.25
  -2  13   9   15.60    4.77
  -2  13   9   16.33    4.50
  -2  13  10   50.66    6.81
   2  13 -10   48.84    6.09
   2  13 -11  190.88    6.79
  -2  13  11  193.16    7.68
   2  13 -12  455.09    7.95
  -2  13  12  411.55    8.99
  -2  13  12  436.32    9.00
  -2  13  13   34.36    7.30
  -2  13  13   32.10    6.96
   2  13 -13   37.07    6.57
  -2  13  14    1.10    8.59
   2  13 -14    6.24    6.55
  -2  13  14    5.13    7.47
  -2  13  15    1.74    7.88
   2  13 -15    4.09    7.01
  -2  13  15   11.97    7.00
   2  13 -16  112.93    7.71
  -2  13  16  102.47   10.58
  -2  13  16  101.21    7.65
  -2  13  17   19.50    7.61
  -2  13  17   18.70    8.80
   2  13 -17   21.96    7.79
  -2  13  18   73.50    9.67
   2  13 -18   62.58    8.58
  -2  13  18   63.34    8.52
  -2  14   1  381.26    7.66
   2  14  -1  381.19   10.25
  -2  14   1  369.34    6.04
   2  14  -1  373.70    7.10
   2  14  -2  675.78    6.81
  -2  14   2  663.31    8.31
   2  14  -2  660.06   12.89
  -2  14   2  683.75    8.80
  -2  14   3  156.76    6.38
   2  14  -3  162.43    4.81
  -2  14   3  166.37    6.97
  -2  14   4  151.52    5.22
  -2  14   4  145.49    6.52
   2  14  -4  162.10    6.44
  -2  14   5  256.50    7.79
   2  14  -5  261.56    6.89
  -2  14   5  253.88    5.44
   2  14  -6   60.17    6.17
  -2  14   6   51.56    6.84
  -2  14   6   68.04    6.13
   2  14  -7   36.82    6.00
  -2  14   7   29.44    6.66
  -2  14   7   41.49    6.22
  -2  14   8  129.72    5.57
  -2  14   8  141.64    5.08
   2  14  -8  141.82    6.66
   2  14  -9    6.05    4.20
  -2  14   9    9.64    6.74
  -2  14   9    5.17    4.54
  -2  14  10  166.55    5.30
  -2  14  10  156.39    7.55
   2  14 -10  152.15    5.11
  -2  14  11    5.16    6.78
   2  14 -11   -0.64    4.40
  -2  14  12    7.90    7.08
   2  14 -12    4.59    4.68
  -2  14  12    7.09    6.74
   2  14 -13   82.84    6.88
  -2  14  13   78.79    7.28
  -2  14  13   72.81    7.70
  -2  14  14    1.98    7.64
   2  14 -14    2.85    6.81
  -2  14  14    3.87    7.10
  -2  14  15    7.01    7.21
   2  14 -15    9.73    7.21
  -2  14  15    8.41    8.17
  -2  14  16   13.80    8.60
   2  14 -16   17.58    7.68
  -2  14  16   17.95    7.51
   2  14 -17    1.38    8.05
  -2  14  17   14.50    7.72
  -2  14  17   10.48   10.88
  -2  15   1   22.27    6.34
   2  15  -1   22.93    7.66
  -2  15   1   29.40    4.45
   2  15  -1   26.61    6.07
  -2  15   2  178.32    6.64
   2  15  -2  184.42    9.17
   2  15  -2  177.77    5.11
  -2  15   2  198.74    6.95
   2  15  -3  643.78    7.84
  -2  15   3  613.31    7.41
  -2  15   3  608.03    6.97
  -2  15   4   31.17    6.65
   2  15  -4   39.04    4.38
  -2  15   4   35.60    4.40
  -2  15   5    0.95    6.57
   2  15  -5   -4.87    5.89
  -2  15   5    9.54    6.00
  -2  15   6   49.63    6.22
   2  15  -6   55.61    6.20
  -2  15   6   44.19    6.89
  -2  15   7  603.38    7.99
   2  15  -7  605.23    6.71
  -2  15   7  581.05    9.07
   2  15  -8  140.16    4.94
  -2  15   8  144.50    5.16
  -2  15   8  134.43    7.33
  -2  15   9  175.50    6.98
  -2  15   9  175.35    7.43
   2  15  -9  183.88    5.08
  -2  15  10    9.25    4.67
  -2  15  10    7.72    6.83
   2  15 -10   12.41    6.08
  -2  15  11  242.27    7.89
  -2  15  11  251.44    7.63
   2  15 -11  252.30    7.13
  -2  15  12  133.11    5.35
  -2  15  12  126.84    7.83
  -2  15  12  127.34    7.75
   2  15 -12  129.60    6.91
  -2  15  13  292.76    8.90
  -2  15  13  306.22    8.63
   2  15 -13  299.23    6.05
  -2  15  14  119.90    7.85
  -2  15  14  106.10   10.16
   2  15 -14  114.86    5.55
  -2  15  15   40.45    7.61
   2  15 -15   30.88    7.64
  -2  15  15   45.43    8.44
  -2  15  16    5.48    8.59
  -2  15  16    7.93    7.68
   2  15 -16    0.13    7.81
  -2  16   1   67.21    6.73
  -2  16   1   60.41    6.28
   2  16  -1   72.97    6.16
   2  16  -1   61.71    7.81
   2  16  -2  226.05   10.61
  -2  16   2  224.07    6.76
   2  16  -2  217.40    6.65
  -2  16   2  228.95    5.57
  -2  16   3    8.61    6.58
   2  16  -3    9.47    5.91
  -2  16   3    2.83    6.16
  -2  16   4  660.64    9.02
  -2  16   4  664.11    8.34
   2  16  -4  664.67    6.85
  -2  16   5    4.44    4.65
   2  16  -5   15.87    6.03
  -2  16   5    4.95    4.34
   2  16  -6  298.76    5.79
  -2  16   6  298.10    6.39
  -2  16   6  298.77    5.53
   2  16  -7   18.82    6.35
  -2  16   7   22.37    4.85
  -2  16   7   24.56    4.74
   2  16  -8  231.55    7.01
  -2  16   8  217.09    6.04
  -2  16   8  233.91    5.43
  -2  16   9   19.32    6.45
   2  16  -9   19.91    4.55
  -2  16   9   10.06    6.96
  -2  16  10 1063.64   10.06
  -2  16  10 1026.84   11.39
   2  16 -10 1067.97    9.62
  -2  16  11   15.80    4.85
  -2  16  11   10.73    7.10
   2  16 -11   15.14    6.55
  -2  16  12   44.83    7.32
  -2  16  12   50.39    7.10
   2  16 -12   47.82    4.96
  -2  16  13    5.14    7.20
  -2  16  13    5.21    7.18
   2  16 -13    1.37    6.97
  -2  16  13    3.67    7.67
  -2  16  14  256.39    9.33
   2  16 -14  272.16    8.29
  -2  16  14  279.61    9.06
  -2  16  15    9.68    7.57
   2  16 -15   -2.43    5.49
  -2  16  15    2.16    8.50
  -2  16  16   99.39    9.62
   2  16 -16   98.84    8.43
  -2  16  16   96.30    8.55
  -2  17   1   36.93    4.59
  -2  17   1   30.59    6.24
   2  17  -1   23.77    6.47
   2  17  -1   24.17    4.47
   2  17  -2   25.93    4.31
  -2  17   2   18.06    4.41
  -2  17   2   20.95    6.39
   2  17  -3   81.26    4.78
  -2  17   3   82.22    4.72
  -2  17   3   74.44    6.81
  -2  17   4  276.83    7.04
   2  17  -4  262.92    7.10
  -2  17   4  261.97    6.04
  -2  17   5   44.34    5.00
   2  17  -5   42.23    6.42
  -2  17   5   39.75    4.66
   2  17  -6  221.69    5.45
  -2  17   6  225.73    7.75
  -2  17   6  223.68    6.87
   2  17  -7   45.73    6.39
  -2  17   7   52.31    7.16
  -2  17   7   50.36    4.73
  -2  17   8   40.57    6.78
   2  17  -8   58.24    6.59
  -2  17   8   37.72    7.17
   2  17  -9   36.03    6.46
  -2  17   9   34.11    7.21
  -2  17   9   48.14    6.62
  -2  17  10   -2.16    6.74
  -2  17  10    4.64    7.09
   2  17 -10   -0.06    6.47
  -2  17  11    7.58    7.36
  -2  17  11    0.18    4.83
   2  17 -11   11.50    6.60
  -2  17  12   32.39    7.36
  -2  17  12   26.81    7.45
   2  17 -12   24.75    7.03
  -2  17  13   12.63    7.59
  -2  17  13   16.92    7.94
  -2  17  13   15.25    7.47
   2  17 -13   12.06    7.11
  -2  17  14   30.39    7.91
  -2  17  14   41.37    7.87
   2  17 -14   33.88    5.67
  -2  17  14   25.28    8.42
  -2  17  15   13.94    7.87
  -2  17  15   28.75    5.77
  -2  17  15   15.69    8.76
   2  17 -15    9.83    7.99
  -2  18   1  209.11    7.15
  -2  18   1  196.55    7.01
   2  18  -1  199.01    9.34
   2  18  -1  203.90    5.07
  -2  18   2   96.52    6.94
  -2  18   2   99.21    6.71
   2  18  -2   88.04    6.40
  -2  18   3   67.29    6.61
   2  18  -3   87.83    6.45
  -2  18   3   81.04    5.17
  -2  18   4  293.68    6.09
   2  18  -4  280.09    7.12
  -2  18   4  282.48    5.78
  -2  18   5  186.59    5.75
   2  18  -5  191.88    6.86
  -2  18   5  175.71    6.92
  -2  18   6    4.96    6.39
   2  18  -6    1.79    4.55
  -2  18   6    1.17    6.84
   2  18  -7   61.27    4.82
  -2  18   7   66.56    7.07
  -2  18   7   47.25    4.82
   2  18  -8   93.32    6.85
  -2  18   8  106.12    5.72
  -2  18   8  106.45    7.00
   2  18  -9   10.66    6.66
  -2  18   9   10.44    7.18
  -2  18   9   24.68    6.90
  -2  18  10  108.94    7.25
  -2  18  10  100.71    7.71
   2  18 -10  105.92    5.45
  -2  18  11   58.74    5.56
  -2  18  11   64.93    5.33
   2  18 -11   59.68    7.24
  -2  18  12   12.94    7.52
  -2  18  12   11.47    5.59
   2  18 -12   14.56    7.30
  -2  18  13   79.04    8.42
  -2  18  13   91.63    7.84
   2  18 -13   81.45    5.76
  -2  18  13   88.04    8.28
  -2  18  14   30.34    8.16
  -2  18  14   25.12    8.07
  -2  18  14   32.68    8.89
   2  18 -14   29.39    8.00
  -2  19   1   16.64    4.92
   2  19  -1   19.87    7.98
  -2  19   1   17.06    4.68
   2  19  -1   25.19    6.30
  -2  19   2  212.76    5.95
  -2  19   2  200.87    5.68
   2  19  -2  200.07    5.32
  -2  19   3   34.29    4.91
  -2  19   3   30.21    6.60
   2  19  -3   39.41    4.74
  -2  19   4   19.68    5.01
   2  19  -4   25.07    4.82
  -2  19   4   31.82    6.65
  -2  19   5   36.13    6.71
  -2  19   5   25.78    5.01
   2  19  -5   29.90    6.29
   2  19  -6  355.78    7.60
  -2  19   6  356.71    8.40
  -2  19   6  355.96    7.86
  -2  19   7   34.06    7.45
  -2  19   7   52.19    6.91
   2  19  -7   49.94    6.74
   2  19  -8  227.62    5.63
  -2  19   8  228.12    8.18
  -2  19   8  228.46    7.53
   2  19  -9    4.21    4.88
  -2  19   9   -6.66    5.31
  -2  19   9    9.17    6.85
  -2  19  10    9.11    7.12
  -2  19  10    5.77    7.09
   2  19 -10    2.70    7.03
   2  19 -11   25.68    7.23
  -2  19  11   21.94    7.59
  -2  19  11   18.94    5.17
  -2  19  12  206.05    8.82
  -2  19  12  229.95    8.25
   2  19 -12  191.86    8.17
  -2  19  13   49.61    8.07
  -2  19  13   32.04    8.19
   2  19 -13   46.01    5.70
  -2  19  13   31.81    8.69
  -2  20   1   12.20    7.20
   2  20  -1   22.55    8.39
  -2  20   1   32.43    6.75
   2  20  -1   16.87    6.63
  -2  20   2  373.34    8.29
   2  20  -2  381.84    7.87
  -2  20   2  358.92    8.03
  -2  20   3   86.89    7.34
   2  20  -3   83.30    6.83
  -2  20   3   84.41    7.00
   2  20  -4   87.98    5.10
  -2  20   4   82.99    7.12
  -2  20   4   73.96    5.39
  -2  20   5  100.21    7.75
   2  20  -5   95.65    4.99
  -2  20   5   99.56    5.41
  -2  20   6   49.74    7.18
  -2  20   6   58.44    7.76
   2  20  -6   67.09    7.02
   2  20  -7  100.96    7.29
  -2  20   7   92.50    7.21
  -2  20   7  108.25    7.85
   2  20  -8   29.75    7.12
  -2  20   8   27.89    7.63
  -2  20   8   25.20    7.18
   2  20  -9   57.27    7.33
  -2  20   9   62.03    8.03
  -2  20   9   61.50    5.44
  -2  20  10    1.26    7.87
  -2  20  10   -6.13    7.39
   2  20 -10   10.09    7.34
  -2  20  11   47.04    8.41
  -2  20  11   45.60    7.94
   2  20 -11   45.08    5.50
  -2  20  12    6.12    8.34
  -2  20  12    2.16    7.94
   2  20 -12    6.56    5.50
  -2  21   1   36.12    7.28
   2  21  -1   37.79    4.90
  -2  21   1   33.29    5.11
  -2  21   2   45.16    7.65
   2  21  -2   54.26    6.91
  -2  21   2   39.12    7.29
  -2  21   3  108.98    7.73
  -2  21   3  102.37    7.43
   2  21  -3  116.21    7.23
  -2  21   4   20.10    5.42
   2  21  -4   18.12    7.15
  -2  21   4   27.08    5.20
   2  21  -5   89.44    5.25
  -2  21   5   96.19    7.98
  -2  21   5   93.42    5.55
   2  21  -6   33.40    7.21
  -2  21   6   22.04    5.68
  -2  21   6   22.78    5.34
   2  21  -7   37.93    7.29
  -2  21   7   31.64    7.91
  -2  21   7   32.16    7.46
  -2  21   8   76.24    8.31
  -2  21   8   90.53    7.69
   2  21  -8   89.06    7.68
  -2  21   9   16.28    8.08
  -2  21   9   15.02    5.51
   2  21  -9   15.60    7.42
  -2  21  10   -0.83    8.12
  -2  21  10    6.89    7.73
   2  21 -10    0.42    7.83
  -2  22   1   24.92    7.40
   2  22  -1   38.90    7.15
  -2  22   1   27.02    7.82
  -2  22   2   25.68    7.80
   2  22  -2   18.35    7.30
  -2  22   2   39.26    7.41
  -2  22   3   22.79    5.67
   2  22  -3   37.30    5.07
  -2  22   3   19.26    7.53
  -2  22   4  223.22    8.77
   2  22  -4  241.70    8.06
  -2  22   4  213.11    6.49
  -2  22   5  200.68    8.69
   2  22  -5  200.77    6.14
  -2  22   5  204.28    8.18
  -2  22   6   38.06    5.62
  -2  22   6   32.92    8.14
   2  22  -6   34.73    7.45
   2  22  -7  -13.20    7.55
  -2  22   7    9.20    5.79
  -2  22   7   -6.91    7.72
   2  22  -8   34.40    5.58
  -2  22   8   38.08    8.32
  -2  22   8   28.09    5.78
  -2  22   9  103.67    8.98
  -2  22   9  100.92    8.42
   2  22  -9   94.87    6.05
   2  23  -1   74.63    5.74
  -2  23   1   71.56    6.09
  -2  23   2   19.51    7.74
   2  23  -2   10.11    5.54
  -2  23   2   28.73    8.17
  -2  23   3   14.91    5.88
   2  23  -3   22.62    7.72
  -2  23   3   18.87    5.63
  -2  23   4  156.20    8.48
  -2  23   4  172.20    8.86
   2  23  -4  164.54    6.33
  -2  23   5  103.50    6.53
   2  23  -5  122.55    8.30
  -2  23   5  107.58    8.31
  -2  23   6    6.59    5.59
   2  23  -6    4.76    7.97
  -2  23   6    8.71    8.53
  -2  24   2    3.95    8.52
   1 -24   3   53.05    5.78
   1 -24   2   32.47    5.58
  -1 -24  -2   28.88    7.96
  -1 -24  -1   14.90    5.56
   1 -24   1    8.12    5.50
   1 -24   0  148.45    6.01
  -1 -24   0  143.66    8.24
  -1 -23  -6   51.50    8.21
   1 -23   6   48.30    5.63
  -1 -23  -5   15.26    7.87
   1 -23   5   18.17    7.82
  -1 -23  -4   27.65    7.73
   1 -23   4   35.89    7.66
  -1 -23  -3   64.25    5.44
   1 -23   3   73.58    5.50
   1 -23   2    9.62    5.44
  -1 -23  -2    5.93    7.69
  -1 -23  -1   77.59    5.58
   1 -23   1   69.49    7.56
   1 -23   0   41.01    7.62
  -1 -23   0   61.76    7.45
  -1 -22  -8   87.10    6.14
   1 -22   8  111.18    8.28
  -1 -22  -7  142.06    6.20
   1 -22   7  172.91    8.18
  -1 -22  -6   83.48    5.74
   1 -22   6   91.21    5.61
  -1 -22  -5   24.04    5.42
   1 -22   5   32.06    7.45
  -1 -22  -4  124.99    5.65
   1 -22   4  140.88    7.48
  -1 -22  -3   20.86    7.33
   1 -22   3   21.90    7.27
   1 -22   2  101.32    7.32
  -1 -22  -2   95.69    7.39
  -1 -22  -1    7.37    5.15
   1 -22   1    9.16    7.10
   1 -22   0    7.06    4.99
  -1 -22   0   -2.83    7.17
   1 -21  10    4.61    7.42
  -1 -21  -9   69.42    8.15
   1 -21   9   80.77    8.00
  -1 -21  -8    7.05    5.46
   1 -21   8   16.07    7.74
   1 -21   7    9.50    7.14
  -1 -21  -7   10.03    7.57
  -1 -21  -6   56.83    7.45
   1 -21   6   60.01    5.33
  -1 -21  -5  159.12    7.64
   1 -21   5  156.87    7.41
  -1 -21  -4   61.81    7.32
   1 -21   4   56.53    7.03
  -1 -21  -3   51.21    6.96
   1 -21   3   45.00    6.77
   1 -21   2  245.29    7.44
  -1 -21  -2  226.58    7.51
   1 -21   1   33.95    4.94
  -1 -21  -1   27.84    4.97
   1 -21   0   23.31    6.87
  -1 -21   0   19.43    6.71
   1 -20  11   11.50    8.02
   1 -20  11    6.36    7.53
   1 -20  10   16.41    5.48
   1 -20  10   18.82    7.72
   1 -20   9   41.73    5.46
   1 -20   9   41.79    7.45
  -1 -20  -9   38.70    8.00
  -1 -20  -8   56.84    5.60
   1 -20   8   67.08    7.41
  -1 -20  -7   31.14    7.37
   1 -20   7   30.99    7.06
  -1 -20  -6    3.14    7.03
   1 -20   6    5.04    4.69
  -1 -20  -5  177.20    5.58
   1 -20   5  187.67    7.22
   1 -20   4   76.84    6.95
  -1 -20  -4   59.24    5.12
   1 -20   3  124.56    6.95
  -1 -20  -3  113.10    5.09
   1 -20   2   21.28    4.68
  -1 -20  -2    7.16    4.64
   1 -20   1  197.12    7.15
  -1 -20  -1  194.88    5.55
   1 -20   0   37.34    4.92
  -1 -20   0   39.30    6.78
   1 -19  12   34.11    7.99
   1 -19  12   39.16    7.85
   1 -19  11  282.01    8.95
   1 -19  11  285.97    8.37
   1 -19  10  174.48    5.82
   1 -19  10  180.19    9.70
   1 -19   9  219.39    5.82
   1 -19   9  215.86    7.96
  -1 -19  -9  215.01    8.15
   1 -19   8   -0.19    6.76
   1 -19   8    0.33    4.74
  -1 -19  -8    0.59    5.12
  -1 -19  -7  136.86    7.33
   1 -19   7  135.41    6.93
  -1 -19  -6  192.50    5.63
   1 -19   6  200.69    5.47
  -1 -19  -5  599.83    6.85
   1 -19   5  638.25    8.22
  -1 -19  -4   53.18    6.83
   1 -19   4   47.16    6.62
   1 -19   3   54.10    6.59
  -1 -19  -3   70.98    6.66
   1 -19   2  178.72    5.03
  -1 -19  -2  177.99    6.88
  -1 -19  -1  176.74    6.82
   1 -19   1  178.90    6.93
   1 -19   0   60.48    6.37
  -1 -19   0   59.47    6.45
   1 -18  13  133.18    8.63
   1 -18  13  137.69    6.01
   1 -18  12  178.66    7.93
   1 -18  12  167.24    8.40
   1 -18  11   14.35    7.22
   1 -18  11   20.10    5.12
   1 -18  10   32.81    7.11
   1 -18  10   25.42    7.27
   1 -18   9   12.24    6.73
   1 -18   9   38.30    6.92
  -1 -18  -9   16.20    7.21
  -1 -18  -8  143.12    7.52
   1 -18   8  171.29    5.21
   1 -18   8  155.61    7.34
  -1 -18  -7  203.29    7.49
   1 -18   7  215.03    7.20
   1 -18   7  211.02    5.26
  -1 -18  -6    9.69    4.79
   1 -18   6    8.25    6.22
   1 -18   5   27.47    6.33
  -1 -18  -5   36.00    6.47
  -1 -18  -4  200.37    7.20
   1 -18   4  221.83    6.78
   1 -18   3  146.80    6.78
  -1 -18  -3  134.45    4.90
   1 -18   2    7.29    4.74
  -1 -18  -2   11.46    6.66
   1 -18   1  334.65    5.51
  -1 -18  -1  319.91    7.26
   1 -18   0  189.77    6.95
  -1 -18   0  187.55    6.80
   1 -17  14   36.37    7.79
   1 -17  14   28.05    8.12
   1 -17  13   94.85    8.05
   1 -17  13  110.95    7.87
   1 -17  12    7.35    7.42
   1 -17  12    4.86    4.99
   1 -17  11    9.34    7.10
   1 -17  11   13.62    7.07
   1 -17  10  104.45    7.20
   1 -17  10   97.59    7.19
  -1 -17  -9   14.60    7.09
   1 -17   9   14.39    6.56
   1 -17   9    8.61    6.62
  -1 -17  -8   11.17    6.86
   1 -17   8   18.41    6.46
   1 -17   8    8.88    6.25
   1 -17   7   88.60    4.78
   1 -17   7   71.90    6.53
  -1 -17  -7   92.86    6.98
  -1 -17  -6  176.75    6.94
   1 -17   6  196.56    6.94
   1 -17   6  162.65    6.72
  -1 -17  -5   56.33    6.52
   1 -17   5   57.94    6.25
  -1 -17  -4   24.32    4.42
   1 -17   4    7.84    6.10
  -1 -17  -3  178.25    6.76
   1 -17   3  201.72    6.69
   1 -17   2  127.59    6.35
  -1 -17  -2  122.22    4.80
   1 -17   1   28.53    4.31
  -1 -17  -1   39.98    4.36
   1 -17   0   37.89    4.55
  -1 -17   0   35.48    4.57
   1 -16  15   11.97    5.67
   1 -16  15   16.23    5.67
   1 -16  14    3.48    5.36
   1 -16  14    3.58    7.67
   1 -16  13  357.66    8.42
   1 -16  13  328.60    8.84
   1 -16  12   -8.83    7.03
   1 -16  12   10.85    7.18
   1 -16  11   43.16    5.01
   1 -16  11   35.72    7.04
   1 -16  10   36.18    6.69
   1 -16  10   32.80    4.67
   1 -16   9  180.10    5.41
  -1 -16  -9  167.58    5.73
   1 -16   9  169.60    7.17
  -1 -16  -8   33.96    4.82
   1 -16   8   33.33    6.33
   1 -16   8   33.51    4.61
   1 -16   7  666.90    9.02
   1 -16   7  694.18    8.11
  -1 -16  -7  654.21    8.56
  -1 -16  -6   21.31    6.70
   1 -16   6   30.49    6.17
   1 -16   6   16.11    6.07
  -1 -16  -5   27.33    6.53
   1 -16   5   26.46    6.09
   1 -16   5   21.97    4.44
  -1 -16  -4   15.39    4.71
   1 -16   4   22.16    4.22
   1 -16   3  434.47    7.26
  -1 -16  -3  411.51    7.35
  -1 -16  -2   39.99    5.99
   1 -16   2   30.41    6.05
   1 -16   1  391.93    7.23
  -1 -16  -1  371.59    7.27
   1 -16   0   24.39    5.89
  -1 -16   0   24.90    4.33
   1 -15  16   15.34    7.94
   1 -15  16   12.67    8.01
   1 -15  15   20.61    7.53
   1 -15  15   29.30    7.79
   1 -15  14  175.44    8.16
   1 -15  14  187.50    7.81
   1 -15  13   45.71    7.24
   1 -15  13   55.83    7.21
   1 -15  12   63.66    4.87
   1 -15  12   67.58    7.17
   1 -15  11   72.66    6.49
   1 -15  11   59.79    6.83
   1 -15  10  330.72    7.88
   1 -15  10  334.02    7.59
   1 -15   9   66.02    6.42
  -1 -15  -9   75.05    6.93
   1 -15   9   63.32    6.47
   1 -15   8   19.06    6.25
  -1 -15  -8   31.79    6.63
   1 -15   8   26.15    6.23
   1 -15   7   15.03    4.38
  -1 -15  -7   -0.59    4.80
   1 -15   7    5.09    6.02
   1 -15   6   60.59    6.25
   1 -15   6   57.83    4.53
  -1 -15  -6   46.70    4.75
   1 -15   5   74.46    6.22
  -1 -15  -5   71.72    4.88
   1 -15   5   76.70    6.35
  -1 -15  -4  112.90    5.05
   1 -15   4  128.46    6.35
   1 -15   4  114.16    4.74
   1 -15   3  753.77    8.20
  -1 -15  -3  704.50    6.97
   1 -15   2   79.79    4.64
  -1 -15  -2  100.61    6.40
   1 -15   1   66.60    6.09
  -1 -15  -1   52.93    4.53
  -1 -15   0  211.49    6.77
   1 -15   0  211.04    6.45
   1 -14  16   62.77    7.91
   1 -14  16   63.64    7.86
   1 -14  15   90.65    7.75
   1 -14  15   71.92    5.54
   1 -14  14   51.55    5.41
   1 -14  14   52.74    7.43
   1 -14  13   20.30    4.95
   1 -14  13   22.62    6.89
   1 -14  12   30.54    6.65
   1 -14  12   23.65    6.67
   1 -14  11   47.71    6.77
   1 -14  11   50.68    4.74
   1 -14  10    7.48    6.42
   1 -14  10    7.80    4.42
   1 -14   9   10.47    4.53
   1 -14   9   10.87    6.34
  -1 -14  -8  121.20    7.25
   1 -14   8  124.55    4.79
   1 -14   8  120.54    6.78
   1 -14   7   22.96    6.21
  -1 -14  -7   28.98    6.65
   1 -14   7   15.17    6.26
  -1 -14  -6   29.50    6.32
   1 -14   6   23.39    6.00
   1 -14   6   21.35    4.46
  -1 -14  -5  128.41    6.52
   1 -14   5  123.18    6.37
   1 -14   5  129.18    6.29
  -1 -14  -4   90.00    6.35
   1 -14   4   77.75    6.15
   1 -14   4   83.35    6.29
   1 -14   3   41.77    4.41
  -1 -14  -3   34.47    4.33
   1 -14   3   39.35    6.04
   1 -14   2  555.14    6.32
  -1 -14  -2  536.13    7.76
   1 -14   1  407.22    7.26
  -1 -14  -1  411.59    7.36
  -1 -14   0  814.44    8.51
   1 -14   0  795.12    7.23
   1 -13  17   17.07    7.90
   1 -13  16   53.87    5.51
   1 -13  15  283.73    7.91
   1 -13  14   20.94    6.91
   1 -13  14   17.55    7.06
   1 -13  13   33.47    6.74
   1 -13  13   45.11    6.78
   1 -13  12   57.91    6.82
   1 -13  12   62.07    4.98
   1 -13  11  802.73    8.78
   1 -13  11  777.77    9.73
   1 -13  10   38.12    4.60
   1 -13  10   41.07    6.57
   1 -13   9  383.09    8.05
   1 -13   9  401.86    5.87
   1 -13   8  203.40    5.59
  -1 -13  -8  202.35    5.56
   1 -13   8  204.58    6.79
  -1 -13  -7  719.33    8.92
   1 -13   7  766.37    8.27
   1 -13   7  711.93    9.17
   1 -13   6  101.44    4.83
   1 -13   6  119.95    6.30
  -1 -13  -6   99.71    6.70
   1 -13   5 1306.66   11.32
   1 -13   5 1370.65    9.75
  -1 -13  -5 1274.15    8.97
  -1 -13  -4  385.92    7.29
   1 -13   4  386.35    7.59
   1 -13   4  382.27    5.82
   1 -13   3  111.15    6.24
  -1 -13  -3   91.27    6.30
   1 -13   3  106.42    6.09
   1 -13   2   81.94    4.67
   1 -13   2   81.55    5.90
  -1 -13  -2   79.25    6.09
  -1 -13  -1  376.12    5.81
   1 -13   1  383.13    5.81
   1 -13   0   51.33    4.33
  -1 -13   0   44.08    4.31
   1 -12  17   19.07    7.56
   1 -12  16   62.15    7.47
   1 -12  15  124.20    5.49
   1 -12  14  292.14    6.00
   1 -12  13    4.32    4.52
   1 -12  12  842.64    9.06
   1 -12  11    4.04    4.51
   1 -12  11   11.78    6.47
   1 -12  10   10.43    6.30
   1 -12  10    8.31    6.43
   1 -12   9   28.85    4.48
   1 -12   9   22.50    6.35
   1 -12   8 1660.76   12.90
  -1 -12  -8 1625.42   11.75
   1 -12   8 1702.44   10.94
  -1 -12  -7   51.29    4.87
   1 -12   7   58.94    4.78
   1 -12   7   60.12    4.46
   1 -12   6  324.52    7.45
  -1 -12  -6  315.13    7.52
   1 -12   6  335.27    7.12
   1 -12   5  508.20    7.52
   1 -12   5  490.78    8.09
  -1 -12  -5  482.12    6.41
  -1 -12  -4 1467.63   10.54
   1 -12   4 1509.94    9.24
   1 -12   4 1529.49   11.90
   1 -12   3   88.30    4.46
  -1 -12  -3   88.98    4.74
   1 -12   3   92.07    4.49
   1 -12   2  856.87    9.31
   1 -12   2  862.12    8.42
  -1 -12  -2  829.38    8.59
   1 -12   1 1111.17    8.38
  -1 -12  -1 1072.16    8.34
   1 -12   0   17.98    4.00
  -1 -12   0   22.24    5.96
   1 -11  18   97.78    5.99
   1 -11  17   80.47    7.60
   1 -11  16   18.92    5.11
   1 -11  15   31.75    7.16
   1 -11  14  153.13    7.08
   1 -11  13   59.05    4.84
   1 -11  12   10.55    6.51
   1 -11  11   11.64    4.53
   1 -11  10  155.85    6.75
   1 -11   9   54.54    6.77
   1 -11   9   61.23    6.38
   1 -11   8   20.15    6.36
   1 -11   8    9.37    6.07
   1 -11   7  424.65    7.37
   1 -11   7  407.44    7.88
  -1 -11  -7  395.35    7.94
   1 -11   6   31.69    6.17
   1 -11   6   27.18    6.05
  -1 -11  -6   24.14    4.44
   1 -11   5   30.76    5.96
  -1 -11  -5   21.18    6.14
   1 -11   5   25.43    5.98
  -1 -11  -4  120.05    6.43
   1 -11   4  118.42    6.23
   1 -11   4  124.15    4.64
   1 -11   3  956.32    8.83
   1 -11   3  933.13    7.65
  -1 -11  -3  913.00    8.96
   1 -11   2 2189.90   13.83
   1 -11   2 2161.98   12.10
  -1 -11  -2 2088.78   12.11
   1 -11   1   80.33    6.16
   1 -11   1   94.97    6.04
  -1 -11  -1   61.76    4.67
   1 -11   0   24.01    4.21
  -1 -11   0   29.76    6.10
   1 -10  18  108.38    8.03
   1 -10  17  194.72    7.80
   1 -10  16    9.39    6.99
   1 -10  15   37.37    6.95
   1 -10  14  187.95    7.13
   1 -10  13  155.39    7.01
   1 -10  12  160.33    6.94
   1 -10  11   40.78    6.49
   1 -10  10   -0.43    6.29
   1 -10   9  609.80    6.75
   1 -10   8 1366.81    9.14
  -1 -10  -7  989.18   10.15
   1 -10   7 1041.29    9.22
   1 -10   7 1042.10   10.70
   1 -10   6 1552.50   12.57
  -1 -10  -6 1498.40   11.13
   1 -10   6 1493.75    9.38
   1 -10   5   15.14    5.85
   1 -10   5    3.28    5.81
  -1 -10  -5    9.96    4.28
   1 -10   4  177.88    6.45
   1 -10   4  177.89    4.98
  -1 -10  -4  180.49    6.68
   1 -10   3 1516.87   12.07
   1 -10   3 1570.65    9.79
  -1 -10  -3 1484.29   11.00
   1 -10   2  557.35    8.34
   1 -10   2  583.76    8.02
  -1 -10  -2  555.38    8.19
   1 -10   1  272.18    7.02
   1 -10   1  261.22    5.61
  -1 -10  -1  276.19    7.44
   1 -10   0  686.32    8.56
  -1 -10   0  672.80    8.66
   1  -9  19   37.07    5.99
   1  -9  18   48.43    5.47
   1  -9  17    5.35    4.97
   1  -9  16  140.00    7.35
   1  -9  15  117.07    5.12
   1  -9  14  147.54    6.90
   1  -9  13   89.17    6.55
   1  -9  12   52.05    6.43
   1  -9  11   80.85    6.51
   1  -9  10 1687.14   10.39
   1  -9   9  246.03    6.88
   1  -9   8   91.90    6.17
   1  -9   7  369.64    5.85
   1  -9   6 2361.59   15.65
  -1  -9  -6 2212.06   12.67
   1  -9   6 2378.13   12.74
  -1  -9  -5  906.36    9.48
   1  -9   5  948.37    9.12
   1  -9   5  891.80   10.05
  -1  -9  -4 1103.81   10.30
   1  -9   4 1106.60   10.87
   1  -9   4 1180.26    9.93
  -1  -9  -3  196.44    5.63
   1  -9   3  205.56    7.11
   1  -9   3  201.98    6.86
   1  -9   2  488.60    8.41
   1  -9   2  457.41    8.01
  -1  -9  -2  463.65    8.73
   1  -9   1  169.60    6.92
   1  -9   1  161.23    5.74
  -1  -9  -1  157.46    5.63
  -1  -9   0  955.20   10.20
   1  -9   0  946.58    9.94
   1  -8  19    9.05    7.77
   1  -8  18   -5.61    7.42
   1  -8  17   12.36    7.06
   1  -8  16   98.15    7.13
   1  -8  15    7.24    4.60
   1  -8  14   93.42    6.56
   1  -8  13   30.99    6.34
   1  -8  12    4.04    4.54
   1  -8  11   53.33    4.52
   1  -8  10   95.94    6.46
   1  -8   9  131.73    4.97
   1  -8   8  277.89    5.60
   1  -8   7  266.90    5.43
  -1  -8  -6  402.44    8.05
   1  -8   6  418.31    7.56
   1  -8   5  273.88    7.58
   1  -8   5  281.51    5.84
  -1  -8  -5  270.92    7.53
   1  -8   4  970.87   10.70
   1  -8   4  999.39    9.94
  -1  -8  -4  932.77   10.36
  -1  -8  -3   19.56    5.43
   1  -8   3   60.59    7.29
   1  -8   3   16.01    6.39
   1  -8   2  482.83    7.46
   1  -8   2  483.50    7.23
  -1  -8  -2  472.21    7.47
   1  -8   1   40.16    4.95
   1  -8   1   49.11    7.26
  -1  -8  -1   38.79    5.39
   1  -8   0 4552.46   21.59
   1  -8   0 4606.09   20.79
  -1  -8   0 4568.78   20.13
   1  -7  19   51.67    5.67
   1  -7  18   17.17    7.45
   1  -7  17   32.78    6.99
   1  -7  16  238.88    7.50
   1  -7  15  113.75    5.17
   1  -7  14  210.57    6.93
   1  -7  13   32.87    4.54
   1  -7  12  435.88    7.75
   1  -7  11   25.39    6.32
   1  -7  10 1995.30   12.41
   1  -7   9  252.89    5.47
   1  -7   8   65.08    6.14
   1  -7   7  589.23    6.92
   1  -7   6 1364.04   10.82
   1  -7   5  276.68    8.05
  -1  -7  -5  263.04    7.85
  -1  -7  -4 2523.75   15.45
   1  -7   4 2644.62   14.06
   1  -7   4 2572.09   17.46
   1  -7   3  661.94    9.60
   1  -7   3  647.91    9.96
  -1  -7  -3  608.02    9.94
   1  -7   2  238.44    8.16
   1  -7   2  202.69    6.23
  -1  -7  -2  201.82    6.33
   1  -7   1 3466.05   17.96
   1  -7   1 3297.37   18.37
  -1  -7  -1 3314.76   17.80
   1  -7   0 1649.89   13.41
   1  -7   0 1660.40   12.16
  -1  -7   0 1630.15   13.14
   1  -6  19   25.47    7.74
   1  -6  18   42.80    5.27
   1  -6  17  110.68    5.42
   1  -6  16   61.84    4.88
   1  -6  15   59.80    4.75
   1  -6  14  110.85    6.53
   1  -6  13  151.83    6.75
   1  -6  12  678.38    7.33
   1  -6  11   22.34    6.14
   1  -6  10    0.65    6.27
   1  -6   9  757.98    7.49
   1  -6   8 1998.14   12.48
   1  -6   7 1773.34   11.96
   1  -6   6  430.69    8.42
   1  -6   5   26.65    7.36
   1  -6   4  823.04    8.92
  -1  -6  -4  767.90   10.64
  -1  -6  -3 1291.03   11.18
   1  -6   3 1341.19   12.23
   1  -6   3 1417.73   12.39
  -1  -6  -2 1726.61   12.78
   1  -6   2 1719.30   14.33
   1  -6   2 1833.97   13.57
   1  -6   1   55.94    4.94
   1  -6   1   47.57    6.50
  -1  -6  -1   57.25    7.13
   1  -6   0  621.59    8.42
  -1  -6   0  621.31    8.41
   1  -6   0  625.89    8.42
   1  -5  20    0.33    8.20
   1  -5  19   11.81    7.43
   1  -5  18  230.94    7.91
   1  -5  17   18.79    4.69
   1  -5  16   13.84    4.63
   1  -5  15    4.43    6.26
   1  -5  14   -0.48    4.24
   1  -5  13   30.12    4.75
   1  -5  12  103.11    6.57
   1  -5  11  148.97    5.16
   1  -5  10   83.11    6.31
   1  -5   9  102.58    6.19
   1  -5   8    4.72    4.31
   1  -5   7   46.77    6.74
   1  -5   6   74.61    7.43
   1  -5   5  355.10    6.93
  -1  -5  -4  613.42    8.82
   1  -5   4  662.01   10.05
  -1  -5  -3  139.83    8.03
   1  -5   3  147.53    7.39
  -1  -5  -2 1315.26   11.81
   1  -5   2 1404.31   11.66
   1  -5   2 1346.52   13.24
  -1  -5  -1    5.56    6.84
   1  -5   1   25.91    6.62
   1  -5   1    4.37    6.42
   1  -5   0  213.52    6.41
   1  -5   0  218.53    6.41
  -1  -5   0  210.24    6.40
   1  -4  20   -1.69    7.98
   1  -4  19  127.06    5.84
   1  -4  18   59.92    7.13
   1  -4  17   21.62    4.73
   1  -4  16   13.91    6.50
   1  -4  15  168.20    6.92
   1  -4  14   95.88    6.54
   1  -4  13  131.59    6.55
   1  -4  12  540.51    8.03
   1  -4  11  108.83    4.70
   1  -4  10   38.75    6.12
   1  -4   9  146.38    4.89
   1  -4   8  834.60    8.26
   1  -4   7   52.10    4.79
   1  -4   6   48.86    7.61
   1  -4   5  790.97    9.05
   1  -4   4  696.83   10.18
  -1  -4  -3 1080.08   11.29
   1  -4   3 1142.68   11.83
  -1  -4  -2 2670.30   18.29
   1  -4   2 2747.01   19.97
   1  -4   2 2824.19   18.28
  -1  -4  -1 1766.27   15.48
   1  -4   1 1894.26   15.89
   1  -4   1 1827.11   16.26
   1  -4   0  836.39   12.17
  -1  -4   0  798.28   12.11
   1  -4   0  815.60   10.70
   1  -3  20   -2.10    5.65
   1  -3  19   28.05    7.52
   1  -3  18    5.39    7.05
   1  -3  17   61.43    5.05
   1  -3  16  115.20    6.76
   1  -3  15  474.80    8.10
   1  -3  14   31.57    4.69
   1  -3  13   15.44    5.91
   1  -3  12   47.53    6.33
   1  -3  11  840.39    9.06
  -1  -3 -10  639.82    7.87
   1  -3  10  706.52    8.56
  -1  -3  -9  922.57   10.10
   1  -3   9 1014.53    8.88
  -1  -3  -8  186.93    5.74
   1  -3   8  205.00    7.09
   1  -3   7   52.34    7.05
   1  -3   6  173.58    8.31
   1  -3   5 1371.86   11.59
   1  -3   4 1403.56   12.00
   1  -3   3 6027.45   27.61
   1  -3   2  481.01   10.12
  -1  -3  -2  447.28   10.53
  -1  -3  -1  841.68   13.48
   1  -3   1  876.87   11.76
   1  -3   1  900.04   11.93
   1  -3   0  296.46   10.04
   1  -3   0  291.44   10.63
  -1  -3   0  275.90   10.72
   1  -2  20   90.19    8.23
   1  -2  19  112.33    7.92
   1  -2  18   -0.76    4.86
   1  -2  17    2.78    4.75
   1  -2  16  380.31    7.93
  -1  -2 -15  447.28    8.68
   1  -2  15  468.02    7.97
  -1  -2 -14   24.80    4.76
   1  -2  14   25.44    6.03
   1  -2  13  172.64    5.17
  -1  -2 -13  176.95    5.59
   1  -2  12   10.57    6.22
  -1  -2 -12    6.95    6.70
  -1  -2 -11   92.95    4.96
   1  -2  11   86.49    4.78
  -1  -2 -10   27.20    6.71
   1  -2  10   31.03    4.54
  -1  -2  -9  110.69    5.42
   1  -2   9  109.33    4.79
  -1  -2  -8   78.38    6.92
   1  -2   8   83.95    4.97
  -1  -2  -7  515.10    9.49
   1  -2   7  519.76    7.92
  -1  -2  -6   14.59    7.76
   1  -2   6    6.83    7.74
   1  -2   5  986.35   11.59
  -1  -2  -5  912.82   11.84
   1  -2   4   96.90    7.45
  -1  -2  -4   92.36    8.19
   1  -2   3 1748.71   15.65
   1  -2   2  602.09   12.05
  -1  -2  -1 4063.34   28.09
   1  -2   1 4328.32   27.93
  -1  -2   0 2847.95   24.64
   1  -2   0 2971.71   23.93
   1  -2   0 3058.04   26.59
   1  -1  20   24.97    5.77
   1  -1  19   51.91    5.51
   1  -1  18   71.10    5.36
  -1  -1 -17  284.47    8.25
   1  -1  17  296.05    6.17
  -1  -1 -16  196.76    7.85
   1  -1  16  212.99    7.26
  -1  -1 -15    7.92    6.93
   1  -1  15   10.04    6.10
  -1  -1 -14  251.90    7.60
   1  -1  14  263.04    7.13
   1  -1  13  101.66    4.86
  -1  -1 -13  113.13    7.03
   1  -1  12   38.23    6.35
  -1  -1 -12   34.42    5.09
  -1  -1 -11   40.36    4.96
   1  -1  11   52.47    6.29
  -1  -1 -10 1452.10   11.06
   1  -1  10 1460.92   10.67
  -1  -1  -9   31.08    6.66
   1  -1   9   33.27    6.12
   1  -1   8  101.64    5.14
  -1  -1  -8  107.90    5.45
   1  -1   7   33.66    7.26
  -1  -1  -7   34.39    7.65
   1  -1   6  988.41   11.70
  -1  -1  -6  981.09   12.14
   1  -1   5   93.47    5.83
  -1  -1  -5   88.85    8.08
   1  -1   4   80.31    7.59
  -1  -1  -4   79.67    8.12
   1  -1   3  572.86   11.10
  -1  -1  -3  543.42   11.81
   1  -1   2 4198.91   27.72
  -1  -1  -2 3888.75   27.61
   1  -1   1  737.10   13.41
  -1  -1  -1  671.86   15.30
   1  -1   0 1668.91   22.79
   1  -1   0 1525.74   19.11
  -1   0 -19   38.33    8.10
  -1   0 -18    1.56    7.62
  -1   0 -17  473.06    9.11
  -1   0 -16    6.12    5.03
  -1   0 -15   93.81    7.28
  -1   0 -14    2.78    6.68
  -1   0 -13 1277.80   10.29
  -1   0 -12   -0.40    6.68
  -1   0 -11  687.03    8.02
  -1   0 -10    4.04    6.62
  -1   0  -9 2371.67   14.48
  -1   0  -8   32.41    6.81
  -1   0  -7 2153.54   15.58
  -1   0  -6    6.94    7.90
  -1   0  -5   19.32    7.52
  -1   0  -4   19.26    7.66
  -1   0  -3  459.99   11.06
  -1   0  -2   23.70    7.35
  -1   0  -1 3213.94   28.35
  -1   0   0   11.18   10.99
  -1   0   1 1171.55   17.65
  -1   0   2    8.25   14.71
  -1   0   2    5.41    6.53
  -1   0   3  492.75   20.44
  -1   0   4    4.64    8.55
  -1   0   5 1281.20   17.79
  -1   0   6    5.29    7.86
  -1   0   7   38.60    7.95
  -1   0   8  122.17    8.15
  -1   0   9 1536.94   14.55
  -1   0  10   64.36    6.55
  -1   0  11  982.67   11.18
  -1   0  12    9.81    6.07
  -1   0  13  338.49    6.49
  -1   0  14   21.30    6.39
  -1   0  15    2.83    6.36
  -1   0  16   67.71    6.86
  -1   0  17  640.37    9.78
  -1   0  18    5.89    6.82
  -1   0  19    4.83    7.11
  -1   0  20    1.44    7.70
  -1   0  21   90.00    9.56
  -1   0  21   69.48    8.53
   1   1  -1 6173.05   48.61
  -1   1   1 5799.52   51.66
  -1   1   1 5717.18   35.32
   1   1  -1 5551.22   41.78
  -1   1   2  355.18    9.69
   1   1  -2  351.10   13.65
   1   1  -3 5105.90   39.33
  -1   1   4  453.65   16.73
   1   1  -4  444.99   11.43
  -1   1   5    8.79    6.35
   1   1  -5    8.78    6.24
   1   1  -6 2079.66   19.00
  -1   1   6 2052.33   20.88
   1   1  -7 3538.16   24.19
  -1   1   7 3563.22   25.67
  -1   1   8  597.23   11.06
   1   1  -8  600.31   10.64
  -1   1   9 2958.85   20.51
   1   1  -9 2934.21   19.83
  -1   1  10 1002.78   12.51
   1   1 -10  984.41   11.42
   1   1 -11  454.16    7.56
  -1   1  11  475.89    8.66
   1   1 -12  272.76    7.84
  -1   1  12  265.63    7.67
  -1   1  13  833.55   10.41
   1   1 -13  843.51   10.73
  -1   1  14  212.56    7.51
   1   1 -14  220.71    7.86
  -1   1  15   45.11    6.77
   1   1 -15   51.50    5.20
   1   1 -16  343.15    8.72
  -1   1  16  339.03    8.16
  -1   1  17   58.35    8.46
   1   1 -17   62.60    7.55
  -1   1  18   32.53    7.25
   1   1 -18   31.81    7.64
  -1   1  19   49.47    8.12
   1   1 -19   47.55    8.28
  -1   1  19   49.36    7.41
  -1   1  20   51.58    8.71
   1   1 -20   49.23    8.63
  -1   1  20   50.11    7.71
  -1   1  21    9.58    5.73
  -1   1  21   11.03    8.92
   1   2  -1 1374.28   27.91
  -1   2   1 1294.82   16.18
  -1   2   1 1338.89   20.78
   1   2  -1 1337.59   17.43
  -1   2   2 3498.53   37.48
   1   2  -2 3645.72   28.77
  -1   2   2 3490.51   24.35
   1   2  -3 2129.34   20.79
  -1   2   3 2092.57   30.94
   1   2  -4 2258.86   19.89
  -1   2   4 2099.04   28.27
  -1   2   4 2150.38   27.68
  -1   2   5 3001.76   27.77
  -1   2   5 3024.97   29.44
   1   2  -5 3128.90   22.27
  -1   2   6 2580.28   23.45
   1   2  -6 2590.68   19.30
  -1   2   6 2529.39   24.07
   1   2  -7  115.63    8.07
  -1   2   7  118.37   10.01
  -1   2   8  809.33   12.22
   1   2  -8  832.19   11.50
   1   2  -9 1353.96   13.03
  -1   2   9 1398.47   14.96
   1   2 -10 3143.12   18.95
  -1   2  10 3123.61   20.57
  -1   2  11  448.69    8.67
   1   2 -11  443.05    8.46
   1   2 -12    3.84    6.43
  -1   2  12    2.43    6.04
   1   2 -13   71.62    7.12
  -1   2  13   70.39    6.64
   1   2 -14  223.25    7.79
  -1   2  14  214.37    7.53
  -1   2  15   14.10    7.00
  -1   2  15   13.14    6.62
   1   2 -15   19.06    6.96
  -1   2  16   26.93    7.10
  -1   2  16   20.83    6.87
   1   2 -16   22.13    7.16
  -1   2  17   17.55    7.19
   1   2 -17   21.30    7.39
  -1   2  17   17.97    6.77
  -1   2  18   38.71    7.62
   1   2 -18   41.57    7.73
  -1   2  18   31.78    7.08
  -1   2  19   23.75    7.32
  -1   2  19   16.41    7.84
   1   2 -19   27.06    8.18
   1   2 -20   16.72    8.57
  -1   2  20   12.70    8.33
  -1   2  20   11.91    7.81
   1   2 -21    1.21    9.23
  -1   2  21   -3.79    8.71
  -1   2  21   -0.11    8.15
  -1   3   1  476.13   12.48
  -1   3   1  472.20    9.45
   1   3  -1  477.33   11.82
  -1   3   2  342.50    9.72
   1   3  -2  346.08   10.55
  -1   3   2  344.96   13.12
   1   3  -3  661.37   11.23
  -1   3   3  639.42   13.91
   1   3  -4  509.76    9.74
  -1   3   4  506.65   12.42
   1   3  -5  101.06    6.90
  -1   3   5   91.54    7.73
  -1   3   5  102.72    7.74
  -1   3   6  196.98   10.61
   1   3  -6  200.89    8.05
  -1   3   6  195.95    8.91
  -1   3   7  227.13    9.49
  -1   3   7  224.18    9.49
   1   3  -7  234.19    8.52
  -1   3   8   53.42    7.35
   1   3  -8   49.26    4.98
  -1   3   8   49.33    7.28
  -1   3   9  667.47   10.52
   1   3  -9  636.77    9.35
  -1   3   9  633.46   10.30
  -1   3  10   32.49    6.11
   1   3 -10   34.27    5.96
  -1   3  10   36.50    6.32
  -1   3  11  724.12   10.18
  -1   3  11  693.79    9.98
   1   3 -11  701.70    9.55
  -1   3  12   40.48    6.30
   1   3 -12   33.67    6.61
  -1   3  12   38.28    6.54
  -1   3  13  295.21    7.92
  -1   3  13  288.93    7.92
   1   3 -13  284.64    7.88
  -1   3  14   35.08    6.65
   1   3 -14   33.28    6.71
  -1   3  14   33.40    6.68
  -1   3  15 1220.99   12.57
   1   3 -15 1142.22   11.61
  -1   3  15 1169.44   12.38
   1   3 -16  207.31    8.01
  -1   3  16  218.07    7.82
  -1   3  16  231.48    8.07
  -1   3  17   34.67    7.21
  -1   3  17   23.70    6.90
   1   3 -17   30.14    7.48
  -1   3  18    9.41    7.25
   1   3 -18    3.74    7.59
  -1   3  18    5.50    6.97
  -1   3  19  289.33    9.30
   1   3 -19  247.07    9.25
  -1   3  19  256.75    8.78
  -1   3  20   43.92    8.41
  -1   3  20   49.14    8.10
   1   3 -20   53.60    8.50
  -1   3  21  141.69    9.52
   1   3 -21  118.03    9.59
  -1   3  21  123.97    8.94
  -1   4   1 1232.35   14.71
  -1   4   1 1208.56   13.33
   1   4  -1 1236.98   14.03
  -1   4   2 2358.11   17.38
  -1   4   2 2363.50   19.79
   1   4  -2 2366.61   17.48
   1   4  -3 2297.60   16.60
  -1   4   3 2328.96   21.04
   1   4  -4 1302.32   12.06
  -1   4   4 1304.80   16.04
  -1   4   5 5518.59   33.31
   1   4  -5 5450.11   26.06
  -1   4   6  297.77   10.20
  -1   4   6  321.94   10.19
   1   4  -6  318.66    8.66
  -1   4   7  311.69    9.85
   1   4  -7  331.16    8.14
  -1   4   7  331.25    9.74
  -1   4   8  215.69    8.23
  -1   4   8  203.33    8.19
   1   4  -8  206.65    7.17
  -1   4   9 1746.75   14.99
   1   4  -9 1669.14   12.81
  -1   4   9 1669.37   15.16
  -1   4  10   46.04    6.15
   1   4 -10   35.39    5.76
  -1   4  10   40.48    6.24
  -1   4  11  741.03   10.06
   1   4 -11  755.11    9.43
  -1   4  11  723.46   10.18
  -1   4  12  343.65    8.17
  -1   4  12  359.41    8.15
   1   4 -12  356.11    7.98
  -1   4  13    7.17    4.47
  -1   4  13   10.70    6.35
   1   4 -13   12.02    6.44
  -1   4  14  155.16    7.27
  -1   4  14  155.76    7.32
   1   4 -14  136.48    5.44
  -1   4  15  607.77    9.70
   1   4 -15  563.42    9.23
  -1   4  15  571.19    9.57
  -1   4  16  162.56    7.60
  -1   4  16  175.77    7.81
   1   4 -16  169.89    7.55
   1   4 -17    1.68    5.08
  -1   4  17    7.83    6.88
  -1   4  17   -0.76    6.82
  -1   4  18  268.93    8.65
  -1   4  18  255.61    8.58
   1   4 -18  255.39    8.67
  -1   4  19   -3.68    7.88
   1   4 -19    1.40    8.03
  -1   4  19    5.44    7.56
  -1   4  20   27.14    8.36
   1   4 -20   23.99    8.87
  -1   4  20   29.53    8.16
  -1   4  21    5.13    8.50
  -1   4  21    8.35    8.58
   1   4 -21    6.09    8.89
  -1   5   1 2752.24   18.68
  -1   5   1 2755.64   17.96
   1   5  -1 2743.12   17.33
  -1   5   2 1864.68   13.92
  -1   5   2 1804.89   16.25
   1   5  -2 1807.84   14.68
   1   5  -3  879.85   10.77
  -1   5   3  899.55   11.52
  -1   5   4  915.32   12.74
   1   5  -4  909.47   10.69
   1   5  -5 1091.07   11.55
  -1   5   5 1123.67   14.37
  -1   5   6 2506.88   20.01
   1   5  -6 2460.14   15.92
   1   5  -7  662.01    9.15
  -1   5   7  630.89   11.04
  -1   5   7  678.71   11.30
  -1   5   8 1094.88   12.77
   1   5  -8 1124.33   10.77
  -1   5   8 1203.09   13.07
  -1   5   9  129.39    7.04
   1   5  -9  135.78    6.32
  -1   5   9  146.89    6.99
   1   5 -10   13.06    5.85
  -1   5  10   18.05    6.07
  -1   5  10   21.56    7.27
  -1   5  11   32.85    6.23
   1   5 -11   30.48    6.01
  -1   5  11   35.79    6.54
  -1   5  12  589.48    9.19
   1   5 -12  584.52    7.55
  -1   5  12  570.08    9.45
  -1   5  13   77.51    6.72
  -1   5  13   72.38    6.77
   1   5 -13   75.36    4.89
  -1   5  14    8.87    8.13
  -1   5  14   14.61    4.63
   1   5 -14    7.50    6.55
  -1   5  15    6.67    6.73
   1   5 -15   14.80    6.83
  -1   5  15    6.72    6.52
  -1   5  16  118.83    7.21
  -1   5  16  122.62    7.53
   1   5 -16  106.32    5.40
  -1   5  17   -2.92    6.63
  -1   5  17   -5.47    6.93
   1   5 -17   10.96    7.26
   1   5 -18   26.19    7.73
  -1   5  18   26.48    7.59
  -1   5  18   33.59    7.30
  -1   5  19   14.62    7.79
  -1   5  19    9.43    7.83
   1   5 -19   13.45    7.99
   1   5 -20   -1.87    8.38
  -1   5  20    4.18    8.14
  -1   5  20    7.03    8.17
   1   5 -21   19.64    9.18
  -1   5  21   19.15   10.63
  -1   5  21   18.07    8.88
  -1   6   1 3070.54   18.80
  -1   6   1 2916.88   17.71
   1   6  -1 3005.22   17.06
   1   6  -2  584.37   17.07
  -1   6   2  558.81    9.79
   1   6  -2  559.75    7.99
  -1   6   2  562.96    9.16
   1   6  -3  188.69    7.58
  -1   6   3  193.32    8.24
   1   6  -4 1887.50   13.86
  -1   6   4 1897.62   16.54
  -1   6   5  114.97    8.80
   1   6  -5  109.63    7.21
   1   6  -6 1017.56   10.41
  -1   6   6 1054.39   12.98
  -1   6   7  162.52    7.83
   1   6  -7  147.62    5.02
  -1   6   8  189.72    7.69
   1   6  -8  144.35    4.97
  -1   6   8  139.71    7.46
   1   6  -9   93.42    6.14
  -1   6   9   70.98    6.49
  -1   6   9  102.12    6.57
   1   6 -10  221.35    6.93
  -1   6  10  230.20    7.56
  -1   6  10  218.75    7.55
   1   6 -11   23.52    5.92
  -1   6  11   20.44    6.39
  -1   6  11   22.35    6.17
   1   6 -12  335.68    6.12
  -1   6  12  333.13    9.20
  -1   6  12  358.57    8.27
   1   6 -13  171.14    7.03
  -1   6  13  191.39    7.32
  -1   6  13  177.22    7.43
  -1   6  14   61.50    7.00
   1   6 -14   60.62    4.83
  -1   6  14   72.10    6.83
  -1   6  15   18.74    6.91
   1   6 -15   29.52    6.61
  -1   6  15   24.43    6.78
   1   6 -16  139.62    7.46
  -1   6  16  134.37    7.37
  -1   6  16  136.11    7.55
  -1   6  17  260.64    8.68
   1   6 -17  243.10    8.25
  -1   6  17  261.05    8.36
   1   6 -18  308.85    8.79
  -1   6  18  314.04    9.19
  -1   6  18  319.49    9.12
  -1   6  19   62.59    8.21
   1   6 -19   62.04    8.14
  -1   6  19   64.19    8.23
  -1   6  20    0.90    8.41
  -1   6  20   -0.60    8.21
   1   6 -20    2.22    8.31
  -1   7   1 1741.43   13.91
   1   7  -1 1775.59   20.14
   1   7  -1 1700.04   13.24
  -1   7   1 1680.42   13.31
  -1   7   2 1863.67   14.84
  -1   7   2 1850.36   13.78
   1   7  -2 1840.78   13.63
   1   7  -2 1877.77   23.74
   1   7  -3 1108.12   11.24
  -1   7   3 1114.81   11.23
  -1   7   3 1145.53   11.45
  -1   7   4   25.48    7.93
   1   7  -4   21.90    5.13
   1   7  -5   75.59    6.76
  -1   7   5   83.47    7.76
  -1   7   6  234.97    8.22
   1   7  -6  215.07    6.88
   1   7  -7 1056.32    9.79
  -1   7   7 1132.00   12.37
  -1   7   8  166.00    5.74
   1   7  -8  160.90    4.99
  -1   7   9   42.69    6.23
   1   7  -9   38.44    5.95
  -1   7   9   42.89    6.26
  -1   7  10  260.07    7.81
   1   7 -10  273.78    6.88
  -1   7  10  296.51    7.88
  -1   7  11  130.95    7.05
   1   7 -11  146.34    6.41
  -1   7  11  166.57    7.30
  -1   7  12    8.36    6.31
  -1   7  12    9.09    6.31
   1   7 -12    3.08    5.99
   1   7 -13  133.22    6.85
  -1   7  13  127.58    7.25
  -1   7  13  143.21    7.19
   1   7 -14  638.73    8.78
  -1   7  14  648.59    9.97
  -1   7  14  691.51    9.92
   1   7 -15   74.56    6.78
  -1   7  15   60.51    7.31
  -1   7  15   78.73    6.82
  -1   7  16  201.76    8.05
   1   7 -16  205.12    7.51
  -1   7  16  219.34    7.83
   1   7 -17   51.94    7.34
  -1   7  17   55.35    7.26
  -1   7  17   50.56    7.70
  -1   7  18   30.05    7.91
   1   7 -18   28.79    7.65
  -1   7  18   38.08    7.56
  -1   7  19   30.07    8.41
   1   7 -19   36.67    8.12
  -1   7  19   34.73    8.16
   1   7 -20  176.87    9.50
  -1   7  20  195.20    9.70
  -1   7  20  197.24    9.59
  -1   8   1   11.98    5.30
   1   8  -1   54.53    7.51
   1   8  -1   16.00    8.73
  -1   8   1    6.03    4.73
   1   8  -2  485.33    8.90
   1   8  -2  488.96   12.86
  -1   8   2  496.70    9.40
  -1   8   2  474.80    8.60
  -1   8   3  122.21    7.26
   1   8  -3  112.94    5.42
  -1   8   3  124.92    7.60
  -1   8   4 3229.29   18.99
   1   8  -4 3128.13   16.04
  -1   8   5   35.01    6.77
   1   8  -5   30.99    6.24
   1   8  -6  785.29    8.79
  -1   8   6  840.38   10.64
  -1   8   7   46.72    6.48
   1   8  -7   52.24    5.77
  -1   8   8  257.61    7.54
   1   8  -8  252.55    6.55
  -1   8   9   56.07    6.48
  -1   8   9   71.68    6.55
   1   8  -9   64.61    4.44
   1   8 -10 1170.24    9.94
  -1   8  10 1229.79   11.97
  -1   8  10 1097.38   11.62
  -1   8  11   24.04    6.64
   1   8 -11   26.37    5.96
  -1   8  11   22.21    6.51
  -1   8  12   99.33    7.13
   1   8 -12   86.23    6.41
  -1   8  12  103.02    7.05
   1   8 -13    6.56    4.36
  -1   8  13   12.10    6.54
  -1   8  13    0.09    6.64
   1   8 -14  142.62    6.96
  -1   8  14  148.75    7.49
  -1   8  14  166.09    7.41
  -1   8  15   13.80    7.02
   1   8 -15   19.03    6.61
  -1   8  15   27.21    6.79
  -1   8  16   86.96    7.51
  -1   8  16   96.72    7.32
   1   8 -16   93.30    7.23
  -1   8  17   34.55    7.60
   1   8 -17   31.66    5.12
  -1   8  17   40.74    7.32
  -1   8  18    4.35    7.98
  -1   8  18    8.96    7.52
   1   8 -18   14.59    7.53
  -1   8  19    9.91   10.21
  -1   8  19   12.35    7.88
   1   8 -19   12.81    8.11
   1   8 -20    6.47    8.56
  -1   8  20    8.86    8.93
  -1   8  20    9.43    8.50
  -1   9   1  107.49    5.24
  -1   9   1  109.09    5.08
   1   9  -1  112.78    7.53
   1   9  -1  107.57    7.45
   1   9  -2  295.98   10.41
  -1   9   2  294.79    7.67
   1   9  -2  293.96    6.36
  -1   9   2  293.24    7.29
  -1   9   3  863.60    9.43
   1   9  -3  805.97    8.11
  -1   9   3  852.55   10.00
   1   9  -4   17.81    6.16
  -1   9   4   21.61    6.38
   1   9  -5   39.78    4.30
  -1   9   5   42.33    4.74
   1   9  -6  117.29    6.05
  -1   9   6  119.98    6.70
   1   9  -7  295.28    5.41
  -1   9   7  349.02    7.97
  -1   9   8  462.81    7.32
   1   9  -8  447.28    6.22
  -1   9   9   36.38    6.33
   1   9  -9   27.66    5.96
  -1   9  10  193.43    7.54
  -1   9  10  223.95    7.69
   1   9 -10  198.53    6.69
  -1   9  11   91.78    7.09
   1   9 -11   77.99    4.72
  -1   9  11  111.88    7.22
   1   9 -12   19.36    6.13
  -1   9  12   23.42    6.74
  -1   9  12   24.12    6.62
  -1   9  13   47.30    6.92
   1   9 -13   51.97    6.26
  -1   9  13   56.27    6.88
  -1   9  14  376.20    8.56
   1   9 -14  362.06    7.67
  -1   9  14  334.62    8.51
   1   9 -15  190.27    5.57
  -1   9  15  199.81    7.98
  -1   9  15  203.51    7.70
   1   9 -16  426.52    8.35
  -1   9  16  439.88    9.42
  -1   9  16  420.29    9.44
  -1   9  17  123.70    8.36
  -1   9  17  122.58    7.88
   1   9 -17  113.35    7.53
  -1   9  18   34.17   10.21
   1   9 -18   36.70    5.66
  -1   9  18   36.06    7.85
  -1   9  19   18.17   10.65
   1   9 -19   18.47    7.96
  -1   9  19   24.62    8.24
  -1  10   1 1672.75   11.20
   1  10  -1 1688.25   15.93
  -1  10   1 1597.12   11.23
   1  10  -1 1681.41   11.53
  -1  10   2  536.22    8.32
   1  10  -2  512.98    7.99
  -1  10   2  511.64    7.86
   1  10  -2  536.59   11.24
  -1  10   3  101.71    6.04
  -1  10   3   80.28    5.01
   1  10  -3   88.33    6.30
   1  10  -4  108.98    6.11
  -1  10   4  129.14    7.00
  -1  10   4  131.15    6.27
  -1  10   5   94.83    6.67
   1  10  -5   96.48    4.43
   1  10  -6  174.50    4.76
  -1  10   6  192.53    7.11
   1  10  -7   11.39    4.02
  -1  10   7   30.05    4.67
  -1  10   8   31.71    6.50
   1  10  -8   35.35    5.79
  -1  10   9  493.29    8.83
   1  10  -9  470.82    7.54
  -1  10  10  169.86    7.52
  -1  10  10  138.06    5.47
   1  10 -10  149.77    6.42
   1  10 -11   -3.89    4.20
  -1  10  11    4.36    6.46
  -1  10  11   -1.83    4.66
  -1  10  12   58.95    7.03
   1  10 -12   61.02    6.30
  -1  10  12   71.85    6.99
   1  10 -13  131.42    6.57
  -1  10  13  123.86    7.23
  -1  10  13  115.93    7.15
   1  10 -14   18.76    6.56
  -1  10  14   18.05    6.95
  -1  10  14   11.61    6.80
  -1  10  15   37.73    7.01
   1  10 -15   42.32    4.87
  -1  10  15   35.60    7.17
   1  10 -16  146.16    7.34
  -1  10  16  137.75    9.67
  -1  10  16  144.15    7.86
   1  10 -17  188.56    7.89
  -1  10  17  200.86    8.40
  -1  10  17  188.72    8.79
  -1  10  18  125.94   10.62
  -1  10  18  124.95    8.31
   1  10 -18  131.55    8.25
  -1  10  19   54.48    8.47
  -1  10  19   57.14    9.07
   1  10 -19   59.22    6.06
  -1  11   1  484.75    7.78
  -1  11   1  463.24    7.74
   1  11  -1  472.27    6.37
   1  11  -1  492.33   10.37
   1  11  -2 1544.03   16.25
  -1  11   2 1607.74   11.68
   1  11  -2 1537.28   10.65
  -1  11   2 1491.08   10.37
   1  11  -3  661.38    7.89
  -1  11   3  704.66    9.13
  -1  11   3  668.63    8.23
  -1  11   4  246.08    7.19
   1  11  -4  206.90    4.90
  -1  11   4  221.17    6.44
   1  11  -5    5.08    3.81
  -1  11   5   12.39    6.26
   1  11  -6  621.22    7.73
  -1  11   6  640.43    7.79
   1  11  -7  292.85    5.55
  -1  11   7  304.90    7.66
  -1  11   8 1088.80   10.99
   1  11  -8 1030.97    9.05
  -1  11   9  130.82    7.27
   1  11  -9  128.41    4.81
  -1  11  10   38.63    4.93
   1  11 -10   44.12    6.06
  -1  11  11   76.87    5.13
  -1  11  11   81.60    5.25
   1  11 -11   88.15    6.18
  -1  11  12  416.47    8.78
  -1  11  12  487.82    8.87
   1  11 -12  454.59    7.64
  -1  11  13  166.15    7.38
   1  11 -13  160.13    6.77
  -1  11  13  150.60    7.50
   1  11 -14   40.95    6.61
  -1  11  14   37.34    6.98
  -1  11  14   41.67    7.20
  -1  11  15    2.41    6.96
   1  11 -15   15.46    4.72
  -1  11  15   11.33    7.50
   1  11 -16   25.56    7.16
  -1  11  16   20.86    7.70
  -1  11  16   19.55    7.29
   1  11 -17   12.99    7.39
  -1  11  17   16.32    5.55
  -1  11  17    9.48    8.00
  -1  11  18   12.89    8.65
  -1  11  18   19.11    7.95
   1  11 -18   26.24    7.82
  -1  11  19    6.35    8.95
  -1  11  19    2.49    8.30
   1  11 -19   10.50    5.86
  -1  12   1  738.92    8.87
   1  12  -1  774.55   10.84
  -1  12   1  775.31    7.61
   1  12  -1  771.80    8.32
  -1  12   2  379.95    7.44
   1  12  -2  378.20    5.88
  -1  12   2  418.15    7.47
   1  12  -2  387.63    9.69
  -1  12   3  241.92    6.70
   1  12  -3  236.20    5.16
  -1  12   3  242.79    7.21
  -1  12   4   47.22    5.54
  -1  12   4   40.28    4.62
   1  12  -4   57.77    5.99
   1  12  -5  644.00    6.62
  -1  12   5  651.36    7.99
  -1  12   5  679.54    9.07
   1  12  -6   75.89    5.80
  -1  12   6   77.84    6.58
   1  12  -7   17.73    5.77
  -1  12   7   24.31    6.46
  -1  12   8   20.74    6.58
   1  12  -8   23.82    4.13
  -1  12   9  219.43    7.67
   1  12  -9  211.81    5.15
  -1  12  10  106.06    7.07
   1  12 -10   86.86    6.14
  -1  12  11  424.26    8.54
  -1  12  11  492.14    8.79
   1  12 -11  465.79    6.28
   1  12 -12  221.89    5.35
  -1  12  12  223.19    7.83
  -1  12  12  207.26    7.65
  -1  12  13   48.36    7.24
   1  12 -13   35.17    4.56
  -1  12  13   48.09    7.05
   1  12 -14   75.72    6.82
  -1  12  14   81.54    7.23
  -1  12  14   74.05    7.56
  -1  12  15   46.54    7.67
   1  12 -15   47.80    7.11
  -1  12  15   45.87    7.27
   1  12 -16   73.90    5.43
  -1  12  16   89.02    8.29
  -1  12  16   86.93    7.77
  -1  12  17   15.24    8.25
  -1  12  17   22.68    7.77
   1  12 -17   20.30    7.61
   1  12 -18  174.15    6.41
  -1  12  18  205.16    9.09
  -1  12  18  182.33    9.62
  -1  13   1  126.80    6.33
   1  13  -1  117.04    7.99
   1  13  -1  120.10    6.23
  -1  13   1   98.98    4.86
  -1  13   2  271.31    6.97
   1  13  -2  276.43    8.00
  -1  13   2  272.11    6.92
   1  13  -2  280.45    5.46
  -1  13   3   73.71    4.42
   1  13  -3   73.93    4.32
  -1  13   3   69.69    4.90
   1  13  -4  294.89    5.38
  -1  13   4  310.18    7.47
  -1  13   4  289.78    7.08
   1  13  -5   20.63    5.65
  -1  13   5    5.50    6.23
  -1  13   5    6.89    6.11
   1  13  -6   29.44    5.72
  -1  13   6   22.85    6.13
  -1  13   6   19.96    6.50
   1  13  -7   51.12    5.76
  -1  13   7   56.77    4.82
  -1  13   8  520.43    8.74
   1  13  -8  508.69    7.42
  -1  13   9  214.67    7.41
   1  13  -9  192.90    6.68
  -1  13  10   35.06    6.72
   1  13 -10   31.95    6.16
  -1  13  11   55.32    6.95
  -1  13  11   45.59    6.82
   1  13 -11   50.47    4.59
   1  13 -12   36.51    4.52
  -1  13  12   43.84    6.92
  -1  13  12   51.70    6.97
  -1  13  13   71.97    7.36
   1  13 -13   70.18    6.63
  -1  13  13   79.57    5.29
   1  13 -14  237.44    7.43
  -1  13  14  247.09    9.46
  -1  13  14  241.03    8.59
  -1  13  15  269.26    8.91
   1  13 -15  268.77    6.29
  -1  13  15  288.23    8.41
   1  13 -16    6.72    7.28
  -1  13  16   19.19    7.30
  -1  13  16    7.99    5.83
   1  13 -17   31.84    5.69
  -1  13  17   34.81    8.45
  -1  13  17   48.10    9.69
   1  13 -18   18.37    8.17
  -1  13  18   10.67    8.32
  -1  13  18   12.99    9.05
  -1  14   1  374.31    7.50
   1  14  -1  381.60    8.39
  -1  14   1  420.45    7.60
   1  14  -1  390.18    7.18
   1  14  -2   12.11    6.27
  -1  14   2   29.34    6.15
  -1  14   2   13.33    4.18
   1  14  -2   14.92    6.02
  -1  14   3  102.01    4.79
   1  14  -3  108.77    4.62
  -1  14   3  111.89    5.06
  -1  14   4  725.97    7.81
   1  14  -4  685.10    6.80
  -1  14   4  681.55    8.41
  -1  14   5  426.77    8.06
  -1  14   5  420.11    6.12
   1  14  -5  408.27    7.09
  -1  14   6   96.36    6.36
   1  14  -6   97.29    6.11
  -1  14   6   96.59    6.86
   1  14  -7  196.47    6.47
  -1  14   7  210.81    5.26
  -1  14   7  200.59    7.27
  -1  14   8  238.47    7.61
   1  14  -8  240.88    6.73
  -1  14   9  392.08    8.25
   1  14  -9  353.74    5.73
  -1  14  10  295.76    6.40
   1  14 -10  291.91    6.98
  -1  14  11  357.72    8.19
   1  14 -11  321.47    7.17
  -1  14  12   35.77    7.09
   1  14 -12   34.03    4.51
  -1  14  12   31.14    7.16
   1  14 -13   22.13    6.60
  -1  14  13   18.70    4.98
  -1  14  13   15.79    7.29
   1  14 -14   42.23    6.99
  -1  14  14   42.75    7.74
  -1  14  14   45.34    7.34
   1  14 -15   94.07    7.46
  -1  14  15   97.18    7.84
  -1  14  15   84.77    8.29
  -1  14  16   -1.12    8.12
   1  14 -16    5.83    7.50
  -1  14  16   -2.38    7.44
   1  14 -17   11.96    7.99
  -1  14  17    9.46    8.43
  -1  14  17    5.65    8.04
  -1  15   1  742.02    7.28
   1  15  -1  781.60   11.43
  -1  15   1  733.37    7.83
   1  15  -1  797.54    8.34
  -1  15   2   29.37    6.40
   1  15  -2   26.87    6.05
  -1  15   2   27.97    6.01
   1  15  -2   32.48    6.20
  -1  15   3  405.68    7.83
   1  15  -3  398.19    5.73
  -1  15   3  393.27    6.15
   1  15  -4   47.46    5.90
  -1  15   4   35.71    6.47
  -1  15   4   26.11    6.08
  -1  15   5  112.34    5.04
  -1  15   5  107.70    4.64
   1  15  -5  107.60    4.57
  -1  15   6   48.00    6.73
   1  15  -6   58.72    4.34
  -1  15   6   52.23    6.16
  -1  15   7  403.37    8.29
   1  15  -7  395.79    7.20
  -1  15   7  408.32    6.06
   1  15  -8   26.54    4.33
  -1  15   8   19.73    6.77
  -1  15   9  146.65    7.34
   1  15  -9  150.39    6.30
  -1  15  10   63.05    7.05
   1  15 -10   67.90    6.29
  -1  15  11   40.42    5.14
   1  15 -11   36.03    4.59
  -1  15  12   91.39    7.57
  -1  15  12  113.52    5.49
   1  15 -12  105.32    6.96
  -1  15  13  172.91    8.01
  -1  15  13  167.93    7.96
   1  15 -13  166.06    5.58
  -1  15  14  106.06    8.19
   1  15 -14  108.83    7.51
  -1  15  14  125.60    7.79
   1  15 -15   14.89    7.36
  -1  15  15   17.77    7.57
  -1  15  15    7.64    8.29
  -1  15  16   29.82    8.62
   1  15 -16   19.88    5.66
  -1  15  16   29.79    7.89
  -1  15  17   19.48    9.04
  -1  15  17   18.44    8.29
  -1  16   1   14.77    6.05
   1  16  -1   19.52    6.11
   1  16  -1    8.45    6.24
  -1  16   1   15.10    4.60
   1  16  -2   20.73    7.58
  -1  16   2   28.25    6.37
  -1  16   2   19.78    6.24
   1  16  -2   17.47    4.27
  -1  16   3  104.70    6.84
   1  16  -3  110.09    4.66
  -1  16   3  107.60    5.00
   1  16  -4   68.73    6.23
  -1  16   4   68.77    4.86
  -1  16   4   75.00    6.35
  -1  16   5   20.49    6.47
  -1  16   5   22.67    5.96
   1  16  -5   23.23    4.07
   1  16  -6   97.79    4.56
  -1  16   6  112.52    4.92
  -1  16   6  112.06    6.79
   1  16  -7   21.01    6.23
  -1  16   7   27.09    6.74
  -1  16   7   28.67    6.07
  -1  16   8   34.40    6.80
  -1  16   8   37.29    4.49
   1  16  -8   28.14    4.34
  -1  16   9   21.47    4.66
  -1  16   9   17.12    6.92
   1  16  -9   20.89    6.09
  -1  16  10    1.06    4.67
   1  16 -10    4.99    4.53
  -1  16  11   67.13    7.24
   1  16 -11   70.44    6.55
  -1  16  12    7.07    7.29
  -1  16  12    9.72    6.95
   1  16 -12   -0.09    6.79
  -1  16  13  261.07    8.64
  -1  16  13  310.66    8.45
   1  16 -13  292.79    7.94
  -1  16  14   36.30    5.94
  -1  16  14   39.27    7.71
   1  16 -14   47.74    7.54
   1  16 -15    0.46    5.38
  -1  16  15    1.05    8.38
  -1  16  15   -2.12    7.77
  -1  16  16    4.88    8.70
   1  16 -16   13.79    8.08
  -1  16  16    8.85    7.93
  -1  17   1  482.85    8.13
  -1  17   1  467.73    6.27
   1  17  -1  462.90   10.12
   1  17  -1  459.58    6.11
  -1  17   2   23.96    6.33
  -1  17   2   17.50    6.22
   1  17  -2   18.35    4.29
   1  17  -3  704.21    6.85
  -1  17   3  722.09    7.61
  -1  17   3  689.32    7.58
   1  17  -4  133.44    6.33
  -1  17   4  118.94    6.99
  -1  17   4  117.46    5.02
   1  17  -5    5.11    6.03
  -1  17   5  -14.00    6.58
  -1  17   5   -5.56    6.28
   1  17  -6   59.78    6.47
  -1  17   6   35.20    6.39
  -1  17   6   42.09    6.76
   1  17  -7  824.68    7.44
  -1  17   7  863.11    9.08
  -1  17   7  870.37    9.85
  -1  17   8   59.71    6.95
  -1  17   8   77.92    4.99
   1  17  -8   75.62    6.45
  -1  17   9   88.98    7.10
  -1  17   9   99.13    5.11
   1  17  -9  106.96    6.51
  -1  17  10   52.93    7.12
  -1  17  10   46.93    6.78
   1  17 -10   49.55    4.77
  -1  17  11  126.40    5.67
   1  17 -11  110.58    5.15
  -1  17  12   61.35    5.40
  -1  17  12   57.81    7.68
   1  17 -12   66.12    6.99
   1  17 -13  150.45    7.56
  -1  17  13  162.56    8.00
  -1  17  13  131.78    6.26
  -1  17  14    9.12    7.70
   1  17 -14    4.05    5.22
  -1  17  14   11.83    8.18
   1  17 -15    7.53    7.76
  -1  17  15    8.75    5.78
  -1  17  15   10.63    8.72
  -1  18   1  113.49    5.10
  -1  18   1  106.74    5.14
   1  18  -1  113.13    6.95
   1  18  -1  109.27    6.53
  -1  18   2  264.27    7.43
  -1  18   2  274.98    7.51
   1  18  -2  270.23    6.95
   1  18  -3    6.90    6.07
  -1  18   3   13.30    4.69
  -1  18   3   16.93    6.43
   1  18  -4  133.16    6.43
  -1  18   4  145.03    5.31
  -1  18   4  135.19    5.06
   1  18  -5  447.49    7.38
  -1  18   5  471.12    6.82
  -1  18   5  459.14    8.04
   1  18  -6  133.62    6.61
  -1  18   6  128.07    5.56
  -1  18   6  118.10    6.92
  -1  18   7  161.44    6.82
   1  18  -7  151.06    6.90
  -1  18   7  155.32    5.59
  -1  18   8   80.84    7.30
  -1  18   8   61.54    6.69
   1  18  -8   65.56    6.53
  -1  18   9   60.64    5.21
  -1  18   9   58.23    6.77
   1  18  -9   49.10    6.64
  -1  18  10  229.58    7.91
   1  18 -10  196.49    5.55
  -1  18  10  199.27    7.40
  -1  18  11  270.55    6.14
   1  18 -11  248.45    5.84
  -1  18  11  286.31    8.39
  -1  18  12   -3.06    7.51
  -1  18  12    7.63    5.15
   1  18 -12   16.53    7.08
   1  18 -13   47.36    7.65
  -1  18  13   46.75    7.96
  -1  18  13   37.63    8.32
  -1  18  14   30.74    5.95
   1  18 -14   43.75    7.76
  -1  18  14   28.51    8.70
  -1  19   1  173.68    5.44
   1  19  -1  172.48    7.54
   1  19  -1  173.25    5.13
  -1  19   1  167.37    7.06
  -1  19   2   80.79    5.02
  -1  19   2   68.81    7.01
   1  19  -2   73.33    6.49
   1  19  -3   34.54    6.42
  -1  19   3   41.15    7.01
  -1  19   3   43.16    6.61
   1  19  -4   34.57    4.54
  -1  19   4   33.69    6.95
  -1  19   4   30.96    4.73
  -1  19   5   16.16    6.59
   1  19  -5   -0.86    4.42
  -1  19   5    8.53    6.84
   1  19  -6   38.48    4.77
  -1  19   6   39.73    7.23
  -1  19   6   48.88    6.79
   1  19  -7   46.26    4.63
  -1  19   7   45.53    4.90
  -1  19   7   51.67    5.37
  -1  19   8   20.99    7.36
  -1  19   8   37.34    6.69
   1  19  -8   22.07    4.67
  -1  19   9   44.60    7.20
  -1  19   9   44.10    5.23
   1  19  -9   50.20    4.89
  -1  19  10   23.18    7.45
  -1  19  10    4.55    7.19
   1  19 -10   16.47    5.00
  -1  19  11   57.83    7.44
   1  19 -11   61.73    5.30
  -1  19  11   67.31    7.84
  -1  19  12   23.38    5.58
  -1  19  12   27.25    7.95
   1  19 -12   32.88    5.46
  -1  19  13   11.40    5.73
  -1  19  13   14.84    5.56
   1  19 -13   22.93    7.69
  -1  19  13   22.04    8.44
  -1  20   1  263.36    5.95
   1  20  -1  253.12    9.54
   1  20  -1  251.55    7.20
  -1  20   1  252.70    7.72
  -1  20   2   22.60    4.90
   1  20  -2   31.05    4.49
  -1  20   2   19.00    4.78
   1  20  -3  110.21    6.68
  -1  20   3  111.23    5.33
  -1  20   3  105.60    7.38
   1  20  -4   20.75    4.56
  -1  20   4   25.38    5.07
  -1  20   4   26.84    6.88
  -1  20   5  650.17    9.04
   1  20  -5  660.65    7.08
  -1  20   5  674.49    7.94
   1  20  -6   43.89    6.65
  -1  20   6   40.10    7.26
  -1  20   6   40.30    7.04
   1  20  -7   45.63    6.76
  -1  20   7   50.36    7.33
  -1  20   7   51.59    7.10
  -1  20   8   12.43    4.89
  -1  20   8    9.13    7.45
   1  20  -8    9.31    6.84
  -1  20   9  190.62    5.87
  -1  20   9  215.79    6.29
   1  20  -9  221.14    7.64
  -1  20  10   26.42    7.80
  -1  20  10   16.02    5.19
   1  20 -10   32.52    7.08
  -1  20  11   36.41    8.07
  -1  20  11   46.29    7.66
   1  20 -11   42.02    5.39
  -1  20  12   22.91    5.80
  -1  20  12   37.48    5.65
   1  20 -12   31.77    5.64
  -1  21   1  166.30    5.77
  -1  21   1  176.55    7.73
   1  21  -1  158.32    5.36
  -1  21   2  346.35    6.41
   1  21  -2  368.29    7.83
  -1  21   2  339.76    6.57
   1  21  -3   40.95    6.62
  -1  21   3   39.91    5.21
  -1  21   3   36.49    5.02
   1  21  -4  150.18    7.14
  -1  21   4  147.02    7.49
  -1  21   4  148.69    7.83
  -1  21   5   20.94    7.39
  -1  21   5   18.53    5.09
   1  21  -5   17.78    4.89
   1  21  -6  360.85    8.23
  -1  21   6  362.35    7.00
  -1  21   6  349.30    8.43
   1  21  -7   49.19    7.24
  -1  21   7   52.33    7.88
  -1  21   7   61.38    7.36
  -1  21   8  155.71    6.09
  -1  21   8  156.96    6.03
   1  21  -8  155.77    5.58
  -1  21   9   27.74    5.50
  -1  21   9   23.36    5.42
   1  21  -9   31.96    5.34
  -1  21  10    5.89    8.08
  -1  21  10   -0.43    7.53
   1  21 -10   11.97    7.69
  -1  21  11    8.38    5.97
  -1  21  11   14.22    7.87
   1  21 -11   26.59    7.76
  -1  22   1   19.74    5.32
   1  22  -1   14.96    7.40
  -1  22   1   13.91    7.24
  -1  22   2  102.20    7.73
   1  22  -2   98.68    7.28
  -1  22   2   98.61    5.55
  -1  22   3    3.57    7.42
  -1  22   3    6.57    5.27
   1  22  -3   13.28    5.15
   1  22  -4   28.88    7.22
  -1  22   4   13.45    7.80
  -1  22   4   24.77    7.60
   1  22  -5   15.06    7.21
  -1  22   5   14.17    5.67
  -1  22   5   15.34    7.49
  -1  22   6   24.46    7.68
  -1  22   6   24.45    7.91
   1  22  -6   16.95    7.49
   1  22  -7   38.27    5.46
  -1  22   7   30.16    7.57
  -1  22   7   36.99    5.76
  -1  22   8    1.28    7.98
   1  22  -8   16.34    7.67
  -1  22   8    9.61    5.89
  -1  22   9   16.65    7.85
  -1  22   9   21.07    8.23
   1  22  -9   20.38    7.73
  -1  23   1   49.15    7.67
  -1  23   1   40.24    5.58
   1  23  -1   55.78    7.64
  -1  23   2   86.04    8.11
   1  23  -2   65.69    5.67
  -1  23   2   70.40    7.92
  -1  23   3  228.06    8.58
   1  23  -3  213.13    6.11
  -1  23   3  215.91    8.64
   1  23  -4   13.43    7.61
  -1  23   4   23.69    5.67
  -1  23   4   13.36    7.66
   1  23  -5    5.13    7.77
  -1  23   5   -1.76    8.15
  -1  23   5    4.50    7.93
   1  23  -6    4.72    7.83
  -1  23   6    5.81    8.05
  -1  23   6   12.51    8.33
  -1  23   7  129.00    6.67
  -1  23   7  115.90    6.37
   1  23  -7  130.10    8.12
   1  24  -1   25.37    5.66
  -1  24   1    5.06    8.24
  -1  24   2    3.18    8.31
  -1  24   2    1.08    8.21
   1  24  -2   16.28    5.67
  -1  24   3    5.13    8.01
   1  24  -3    6.74    8.00
  -1  24   3    3.08    5.92
   1  24  -4  208.86    8.66
  -1  24   4  203.61    9.12
  -1  24   4  176.40    6.96
   0 -24  -4   46.70    5.83
   0 -24   4   58.59    8.14
   0 -24   3    4.13    7.99
   0 -24  -3   12.09    5.64
   0 -24   2   -8.27    7.95
   0 -24  -2   11.50    7.66
   0 -24  -1   16.41    5.52
   0 -24   1    8.17    7.82
   0 -24   0   14.92    7.66
   0 -23  -7   12.06    8.20
   0 -23  -6  107.45    6.12
   0 -23   6  115.22    8.21
   0 -23  -5   17.37    5.60
   0 -23   5   12.42    7.82
   0 -23   4    6.78    5.29
   0 -23  -4   -1.01    5.36
   0 -23   3   98.88    5.73
   0 -23  -3   92.80    5.62
   0 -23  -2   55.61    7.61
   0 -23   2   63.98    5.55
   0 -23   1   17.14    5.43
   0 -23  -1   18.05    5.22
   0 -23   0    5.91    7.22
   0 -22  -9    7.73    8.33
   0 -22   9    2.50    5.31
   0 -22  -8    1.73    5.86
   0 -22   8    8.60    5.44
   0 -22  -7   23.23    7.86
   0 -22   7   29.70    7.64
   0 -22  -6   60.91    7.80
   0 -22   6   71.45    5.48
   0 -22  -5  235.96    7.99
   0 -22   5  255.56    7.85
   0 -22   4  121.41    7.65
   0 -22  -4  114.09    5.58
   0 -22   3   11.21    7.08
   0 -22  -3    8.04    7.13
   0 -22   2   19.43    6.80
   0 -22  -2   19.63    7.16
   0 -22  -1  102.60    7.31
   0 -22   1  103.80    7.30
   0 -22   0  228.35    6.07
   0 -21 -10   28.19    5.94
   0 -21  10   17.59    5.32
   0 -21  -9   22.56    8.06
   0 -21   9   23.30    5.59
   0 -21  -8  102.93    8.04
   0 -21   8  107.48    7.84
   0 -21  -7   82.84    5.56
   0 -21   7   90.77    7.33
   0 -21  -6   15.49    7.14
   0 -21   6    5.12    5.08
   0 -21   5  207.10    5.71
   0 -21  -5  212.97    7.53
   0 -21   4   78.27    7.06
   0 -21  -4   80.56    7.25
   0 -21   3   40.29    6.84
   0 -21  -3   34.51    7.02
   0 -21   2  124.76    5.37
   0 -21  -2  132.43    7.14
   0 -21   1   67.66    6.81
   0 -21  -1   68.07    6.81
   0 -21   0    2.25    6.80
   0 -20  12  181.77    8.26
   0 -20  11   34.77    5.63
   0 -20 -10   19.35    5.58
   0 -20  10   25.40    5.40
   0 -20  -9    2.41    5.40
   0 -20   9   13.06    5.08
   0 -20  -8  467.48    8.74
   0 -20   8  511.28    8.51
   0 -20   7   13.20    6.90
   0 -20  -7   13.26    6.99
   0 -20  -6   88.55    7.12
   0 -20   6   94.97    7.10
   0 -20   5   89.57    4.95
   0 -20  -5   86.70    5.23
   0 -20  -4  177.87    7.13
   0 -20   4  174.50    5.22
   0 -20   3   -1.63    4.52
   0 -20  -3   10.48    6.77
   0 -20   2   25.39    6.58
   0 -20  -2   16.27    6.62
   0 -20   1  131.75    5.24
   0 -20  -1  121.73    7.05
   0 -20   0   79.64    6.77
   0 -19  13   -2.66   10.00
   0 -19  13   -0.62    5.71
   0 -19  12  155.29    8.03
   0 -19  12  161.97    8.57
   0 -19  11   34.12    5.33
   0 -19  11   38.91    7.68
   0 -19 -10    9.00    5.41
   0 -19  10    6.92    5.06
   0 -19   9   -2.62    4.96
   0 -19  -9   11.63    7.20
   0 -19   8  246.27    7.28
   0 -19  -8  218.61    7.76
   0 -19  -7   67.84    7.01
   0 -19   7   55.61    5.04
   0 -19  -6  169.24    5.39
   0 -19   6  196.80    6.94
   0 -19   5   -1.86    6.33
   0 -19  -5    8.61    6.51
   0 -19  -4  363.93    6.23
   0 -19   4  410.09    7.43
   0 -19   3  292.48    7.15
   0 -19  -3  274.97    7.19
   0 -19   2  703.77    6.94
   0 -19  -2  692.46    8.48
   0 -19  -1   40.62    4.71
   0 -19   1   43.77    6.38
   0 -19   0    1.13    4.54
   0 -18  14   18.01    8.34
   0 -18  14   29.98    8.00
   0 -18  13  227.32   10.56
   0 -18  13  234.26    8.31
   0 -18  12   19.77    7.44
   0 -18  12   21.25    7.31
   0 -18  11   15.06    7.16
   0 -18  11    9.59    5.02
   0 -18 -10   13.39    7.30
   0 -18  10   11.13    8.35
   0 -18  10    9.14    4.87
   0 -18  -9   59.60    7.38
   0 -18   9   67.92    4.90
   0 -18   9   71.33    7.12
   0 -18  -8    3.72    6.88
   0 -18   8   13.58    6.33
   0 -18  -7   77.21    6.89
   0 -18   7   81.71    4.80
   0 -18  -6  225.89    7.14
   0 -18   6  235.08    6.99
   0 -18   5  318.33    7.05
   0 -18  -5  289.86    5.90
   0 -18   4   96.73    6.38
   0 -18  -4  101.21    6.89
   0 -18  -3  300.98    7.32
   0 -18   3  287.37    5.48
   0 -18   2   90.88    6.33
   0 -18  -2   90.73    6.66
   0 -18   1  169.81    4.93
   0 -18  -1  160.83    5.24
   0 -18   0  312.97    5.83
   0 -17  15   43.85    8.58
   0 -17  15   47.10    5.73
   0 -17  14  170.89    8.94
   0 -17  14  167.35    8.08
   0 -17  13    9.27    7.40
   0 -17  13    7.21    7.43
   0 -17  12   17.70    8.79
   0 -17  12   14.20    7.11
   0 -17  11  107.24    5.34
   0 -17  11  108.15    8.90
   0 -17 -10  248.26    6.17
   0 -17  10  271.55    5.90
   0 -17  10  264.15    8.18
   0 -17  -9   70.85    7.27
   0 -17   9   84.79    8.39
   0 -17   9   78.31    5.01
   0 -17   8  115.11    6.98
   0 -17   8  121.33    6.74
   0 -17  -8  100.69    7.31
   0 -17  -7   69.77    6.78
   0 -17   7   59.01    4.57
   0 -17  -6   81.62    6.56
   0 -17   6   83.73    6.30
   0 -17   5   -0.72    6.13
   0 -17  -5   -2.77    6.32
   0 -17   4  355.41    7.09
   0 -17  -4  343.03    7.41
   0 -17   3   37.39    4.32
   0 -17  -3   35.90    4.50
   0 -17   2   48.67    4.49
   0 -17  -2   64.95    6.33
   0 -17  -1    4.41    4.56
   0 -17   1   12.23    6.01
   0 -17   0    2.64    6.06
   0 -16  15   28.35    5.44
   0 -16  15   18.15    9.69
   0 -16  14   16.93    5.27
   0 -16  14    9.15    7.61
   0 -16  13   44.68    7.19
   0 -16  13   51.56    7.21
   0 -16  12   73.28    7.22
   0 -16  12   76.52    5.33
   0 -16  11   74.68    6.98
   0 -16  11   73.94    6.95
   0 -16 -10  214.02    7.83
   0 -16  10  226.70    7.70
   0 -16  10  231.38    7.28
   0 -16  -9   -5.44    6.80
   0 -16   9    3.75    6.33
   0 -16   9    9.16    4.57
   0 -16  -8   29.06    4.80
   0 -16   8   37.78    7.53
   0 -16   8   30.82    4.37
   0 -16  -7    7.41    6.07
   0 -16   7   -0.79    6.05
   0 -16   7    4.02    6.18
   0 -16  -6  207.41    6.99
   0 -16   6  209.33    6.66
   0 -16   5  116.31    6.22
   0 -16  -5  107.53    6.70
   0 -16   4  283.80    5.36
   0 -16  -4  287.88    7.16
   0 -16  -3   52.45    6.33
   0 -16   3   54.45    6.20
   0 -16   2  372.04    7.10
   0 -16  -2  377.37    7.28
   0 -16  -1  143.83    4.85
   0 -16   1  139.91    6.53
   0 -16   0 1423.12   10.20
   0 -15  16   97.65    8.04
   0 -15  16   97.12    8.62
   0 -15  15   37.48    7.80
   0 -15  15   46.10    7.58
   0 -15  14  245.52    8.49
   0 -15  14  242.55    7.88
   0 -15  13   11.71    7.00
   0 -15  13   19.66    6.86
   0 -15  12   31.34    6.58
   0 -15  12   29.36    6.80
   0 -15  11   14.88    6.54
   0 -15  11   31.76    6.55
   0 -15  10  311.53    7.96
   0 -15  10  325.90    7.46
   0 -15 -10  325.29    8.16
   0 -15   9    6.11    6.10
   0 -15  -9   11.45    4.87
   0 -15   9    9.70    6.21
   0 -15   8  117.83    6.66
   0 -15   8  121.89    4.89
   0 -15  -8  120.52    6.86
   0 -15   7   52.81    6.28
   0 -15   7   47.00    6.01
   0 -15  -7   56.44    4.88
   0 -15  -6   44.01    6.28
   0 -15   6   46.07    6.10
   0 -15   6   42.89    6.15
   0 -15  -5   39.00    6.44
   0 -15   5   51.29    6.19
   0 -15  -4  243.66    5.29
   0 -15   4  246.40    5.33
   0 -15   3  765.91    8.27
   0 -15  -3  769.81    7.28
   0 -15  -2  586.92    7.77
   0 -15   2  607.22    7.80
   0 -15  -1   41.16    4.27
   0 -15   1   41.92    4.25
   0 -15   0    1.96    5.88
   0 -14  17  209.95    9.40
   0 -14  17  191.84    8.56
   0 -14  16   26.51    7.93
   0 -14  16   40.88    7.76
   0 -14  15   33.36    7.47
   0 -14  15   20.38    7.43
   0 -14  14  197.14    7.59
   0 -14  14  190.07    9.34
   0 -14  13  342.50    8.57
   0 -14  13  374.06    7.84
   0 -14  12  284.18    8.10
   0 -14  12  285.81    7.62
   0 -14  11  124.07    8.61
   0 -14  11  115.84    5.08
   0 -14  10   21.16    6.33
   0 -14  10   19.18    4.72
   0 -14   9  170.58    7.15
   0 -14  -9  165.65    5.37
   0 -14   9  185.52    6.85
   0 -14  -8  179.37    7.25
   0 -14   8  203.77    6.77
   0 -14   8  193.42    8.28
   0 -14  -7   39.03    6.20
   0 -14   7   41.58    7.30
   0 -14   7   43.08    6.13
   0 -14  -6   77.12    4.77
   0 -14   6   84.90    6.19
   0 -14   6   87.07    6.28
   0 -14   5   27.23    6.02
   0 -14   5   13.65    5.86
   0 -14  -5   21.41    6.37
   0 -14   4   89.16    4.53
   0 -14  -4   86.97    4.86
   0 -14   3  128.52    4.69
   0 -14  -3  126.76    6.50
   0 -14   2   88.04    4.57
   0 -14  -2   77.51    4.71
   0 -14  -1   65.73    4.50
   0 -14   1   65.14    6.10
   0 -14   0  288.79    5.47
   0 -13  17   38.47    5.54
   0 -13  16   11.72    5.23
   0 -13  15   68.84    5.33
   0 -13  14   27.70    4.91
   0 -13  14   39.06    5.01
   0 -13  13   17.99    6.73
   0 -13  13   19.59    6.61
   0 -13  12   94.92    6.89
   0 -13  12   99.46    6.70
   0 -13  11   22.20    6.61
   0 -13  11   18.35    6.30
   0 -13  10   38.33    6.37
   0 -13  10   24.47    6.29
   0 -13   9  127.09    6.80
   0 -13   9  147.81    6.71
   0 -13  -9  121.34    7.12
   0 -13  -8  348.67    7.79
   0 -13   8  338.24    7.79
   0 -13   8  351.31    7.28
   0 -13  -7   15.37    6.46
   0 -13   7    5.91    5.98
   0 -13   7    6.52    4.32
   0 -13  -6  535.11    8.14
   0 -13   6  530.50    8.45
   0 -13   6  537.22    6.28
   0 -13   5  100.06    6.27
   0 -13   5  100.29    6.18
   0 -13  -5  103.58    6.44
   0 -13   4  307.81    5.47
   0 -13   4  301.56    7.46
   0 -13  -4  294.31    5.74
   0 -13   3  641.00    6.69
   0 -13  -3  614.46    6.83
   0 -13   2 2233.02   12.11
   0 -13  -2 2226.90   12.34
   0 -13   1   24.67    4.26
   0 -13  -1   17.27    4.27
   0 -13   0   -2.67    4.08
   0 -12  18   34.70    8.00
   0 -12  17   22.62    7.66
   0 -12  16   85.98    7.28
   0 -12  15   18.38    6.92
   0 -12  14   42.81    6.70
   0 -12  13   73.45    6.66
   0 -12  12  276.42    7.16
   0 -12  11  218.91    7.47
   0 -12  11  221.79    5.42
   0 -12  10   59.97    6.54
   0 -12  10   61.16    4.67
   0 -12   9  528.51    8.71
   0 -12  -9  511.22    7.09
   0 -12   9  526.06    6.52
   0 -12  -8  332.13    6.13
   0 -12   8  342.35    7.98
   0 -12   8  368.50    7.09
   0 -12  -7  130.25    6.92
   0 -12   7  132.52    6.36
   0 -12   7  132.65    6.55
   0 -12   6  141.34    6.54
   0 -12   6  149.28    6.39
   0 -12  -6  136.26    6.91
   0 -12   5 1456.77    9.25
   0 -12   5 1467.08   12.64
   0 -12  -5 1427.47   11.08
   0 -12   4   89.45    4.48
   0 -12   4   91.84    6.20
   0 -12  -4   91.66    4.87
   0 -12  -3  134.26    4.74
   0 -12   3  140.63    4.81
   0 -12   2  230.57    6.78
   0 -12  -2  224.84    5.35
   0 -12   1 1545.19   10.40
   0 -12  -1 1528.58    9.74
   0 -12   0   74.39    5.92
   0 -11  18   20.08    5.59
   0 -11  17  140.31    7.91
   0 -11  16   74.00    5.32
   0 -11  15  815.14    8.25
   0 -11  14   58.63    4.77
   0 -11  13  106.31    4.88
   0 -11  12  116.38    6.54
   0 -11  11  796.89    8.84
   0 -11  10  377.27    6.07
   0 -11   9  732.59    9.81
   0 -11   9  738.05    8.55
   0 -11  -8   54.68    6.64
   0 -11   8   49.67    6.25
   0 -11   8   53.64    4.49
   0 -11   7  293.80    6.93
   0 -11  -7  268.52    7.31
   0 -11   7  283.52    7.32
   0 -11  -6    3.78    6.37
   0 -11   6   13.65    4.33
   0 -11   6   11.78    5.78
   0 -11   5  757.43    9.80
   0 -11   5  762.88    8.34
   0 -11  -5  734.16    7.63
   0 -11   4   63.19    5.85
   0 -11   4   64.48    6.06
   0 -11  -4   57.50    6.09
   0 -11   3   47.72    5.85
   0 -11  -3   45.64    4.36
   0 -11   3   43.95    4.36
   0 -11   2   37.15    5.97
   0 -11  -2   26.29    5.90
   0 -11   1   35.48    4.37
   0 -11  -1   38.27    5.91
   0 -11   0    7.09    5.84
   0 -10  19   18.73    8.08
   0 -10  18   90.56    7.66
   0 -10  17   70.19    5.37
   0 -10  16  102.37    7.23
   0 -10  15  106.20    7.02
   0 -10  14  110.30    6.85
   0 -10  13  144.68    6.68
   0 -10  12  163.44    6.94
   0 -10  11  437.65    7.78
   0 -10  10   64.98    6.48
   0 -10   9    8.50    6.32
   0 -10  -8  903.60   10.04
   0 -10   8  946.08    8.01
   0 -10  -7 1149.57    9.60
   0 -10   7 1226.04   12.13
   0 -10   7 1213.79    8.89
   0 -10  -6  660.52    8.73
   0 -10   6  674.83    6.92
   0 -10   6  679.65    9.63
   0 -10  -5 1037.12    9.94
   0 -10   5 1051.16   11.29
   0 -10   5 1084.10    9.36
   0 -10   4  329.85    7.73
   0 -10   4  331.14    5.73
   0 -10  -4  331.21    7.34
   0 -10   3    9.76    6.11
   0 -10   3    2.55    5.96
   0 -10  -3    0.82    5.96
   0 -10   2   10.01    6.30
   0 -10  -2    3.99    6.09
   0 -10   1 1257.11   10.55
   0 -10  -1 1268.38   10.70
   0 -10   0  881.86    9.68
   0  -9  19   17.66    7.64
   0  -9  18    6.78    5.07
   0  -9  17   20.85    7.13
   0  -9  16   38.63    4.89
   0  -9  15    3.10    6.53
   0  -9  14  295.02    7.44
   0  -9  13   42.09    6.37
   0  -9  12  312.44    7.54
   0  -9  11   36.74    6.33
   0  -9  10  301.15    5.85
   0  -9   9 1283.29   10.37
   0  -9   8   22.95    5.95
   0  -9   7 1700.35   11.30
   0  -9  -7 1620.34   12.37
   0  -9   6  281.79    7.76
   0  -9  -6  269.36    7.54
   0  -9   6  285.44    5.56
   0  -9  -5  107.77    4.90
   0  -9   5  109.45    6.73
   0  -9   5  111.65    6.60
   0  -9   4   55.86    6.36
   0  -9  -4   56.91    6.47
   0  -9   4   63.66    4.95
   0  -9   3  900.72   11.18
   0  -9   3  898.78    8.47
   0  -9  -3  871.14    8.67
   0  -9   2   40.14    7.07
   0  -9  -2   39.79    6.90
   0  -9   2   41.27    6.74
   0  -9  -1  335.64    6.66
   0  -9   1  338.26    8.25
   0  -9   0    0.98    5.11
   0  -8  19  108.62    7.94
   0  -8  18    6.78    7.32
   0  -8  17  518.26    8.88
   0  -8  16   22.62    4.75
   0  -8  15   13.49    6.56
   0  -8  14   28.61    6.40
   0  -8  13 1306.93   10.93
   0  -8  12    1.35    6.10
   0  -8  11  449.43    6.49
   0  -8  10   48.37    6.10
   0  -8   9 1467.26   10.09
   0  -8   8   88.76    6.14
   0  -8  -7 2348.38   15.10
   0  -8   7 2485.53   13.80
   0  -8   6  101.85    6.48
   0  -8  -6   92.84    6.78
   0  -8  -5   41.35    6.58
   0  -8   5   42.55    6.62
   0  -8   5   49.84    6.87
   0  -8   4   10.48    6.68
   0  -8   4   15.51    5.23
   0  -8  -4   10.11    6.89
   0  -8   3  113.06    7.80
   0  -8   3  107.56    7.62
   0  -8  -3  112.09    5.94
   0  -8   2    4.69    7.14
   0  -8   2    8.86    5.19
   0  -8  -2   -2.09    7.75
   0  -8   1  106.63    7.78
   0  -8  -1  104.91    7.51
   0  -8   0  173.02    6.11
   0  -7  20   69.59    5.94
   0  -7  19   -3.12    7.19
   0  -7  18   60.34    7.32
   0  -7  17    5.43    4.86
   0  -7  16  187.70    7.21
   0  -7  15   25.21    6.57
   0  -7  14  189.29    6.75
   0  -7  13   -0.29    6.13
   0  -7  12  147.81    6.70
   0  -7  11   90.00    6.59
   0  -7  10 1674.16   11.01
   0  -7   9  354.06    7.43
   0  -7   8   30.95    5.98
   0  -7   7  470.67    7.90
   0  -7  -6  116.30    7.25
   0  -7   6  111.82    7.13
   0  -7   5   54.78    5.21
   0  -7  -5   45.17    7.28
   0  -7   4    3.41    7.34
   0  -7  -4    3.89    7.38
   0  -7   4    2.24    7.15
   0  -7   3  935.85   12.45
   0  -7   3  953.74    9.40
   0  -7  -3  931.76   11.39
   0  -7   2  360.18    9.04
   0  -7   2  357.90    8.51
   0  -7  -2  366.92    8.81
   0  -7   1  237.23    7.79
   0  -7  -1  225.22    7.93
   0  -7   0   -4.27    6.82
   0  -6  20   30.63    7.95
   0  -6  19  165.35    8.01
   0  -6  18    2.52    7.06
   0  -6  17   11.18    6.75
   0  -6  16   41.19    6.81
   0  -6  15   17.08    6.36
   0  -6  14   20.14    6.27
   0  -6  13  161.32    6.77
   0  -6  12   11.52    6.15
   0  -6  11  222.95    5.43
   0  -6  10  165.15    6.73
   0  -6   9  542.14    8.06
   0  -6   8  694.12    8.80
   0  -6   7 1448.99   10.58
   0  -6   6 1111.94   10.86
   0  -6  -6 1045.48   10.61
   0  -6  -5 2553.42   17.27
   0  -6   5 2698.08   16.12
   0  -6   4 2612.38   15.90
   0  -6  -4 2506.83   16.17
   0  -6   3    5.29    6.09
   0  -6   3    9.95    6.60
   0  -6  -3    2.57    6.89
   0  -6   2  276.16    7.79
   0  -6   2  261.63    8.21
   0  -6  -2  278.27    6.71
   0  -6   1  795.29   11.77
   0  -6   1  777.63   10.02
   0  -6  -1  787.22   10.47
   0  -6   0 2483.76   16.69
   0  -5  20   48.93    5.77
   0  -5  19   77.41    7.77
   0  -5  18   24.39    7.03
   0  -5  17   68.35    7.02
   0  -5  16   40.89    6.64
   0  -5  15  791.71    9.37
   0  -5  14   50.17    6.59
   0  -5  13  236.19    7.03
   0  -5  12  118.63    5.06
   0  -5  11 1038.47    8.97
   0  -5  10  356.44    6.16
   0  -5   9  829.40    9.40
   0  -5   8  908.06    9.64
   0  -5   7  254.27    7.55
   0  -5   6   39.43    7.32
   0  -5  -5 4449.98   24.09
   0  -5   5 4525.63   21.92
   0  -5  -4 2771.24   18.05
   0  -5   4 2906.12   17.39
   0  -5   3  155.56    5.74
   0  -5  -3  152.06    6.13
   0  -5   2   10.73    6.11
   0  -5   2   15.14    6.52
   0  -5  -2   15.69    7.05
   0  -5   1    1.63    6.17
   0  -5   1   -4.02    6.61
   0  -5  -1    2.77    5.06
   0  -5   0    1.44    7.00
   0  -4  20   13.16    7.59
   0  -4  19   44.20    7.46
   0  -4  18  172.49    7.50
   0  -4  17   -0.05    6.75
   0  -4  16  212.12    5.71
   0  -4  15   -0.23    4.58
   0  -4  14  164.73    6.92
   0  -4  13  140.09    6.72
   0  -4  12  588.05    7.06
   0  -4  11  126.45    6.64
   0  -4  10    8.56    6.04
   0  -4   9  229.63    5.77
   0  -4   8  455.11    8.20
   0  -4   7   61.26    5.32
   0  -4   6  577.55    8.32
   0  -4   5   87.71    7.11
   0  -4  -4 1812.84   16.35
   0  -4   4 1837.42   14.74
   0  -4  -3   66.92    7.84
   0  -4   3   69.22    7.24
   0  -4   2   39.65    7.53
   0  -4   2   37.25    7.83
   0  -4  -2   36.26    6.12
   0  -4   1 1841.61   16.99
   0  -4  -1 1867.16   17.90
   0  -4   1 1816.39   20.95
   0  -4   0 2158.35   18.96
   0  -3  21   17.06    8.61
   0  -3  20    6.01    7.71
   0  -3  19    2.04    5.17
   0  -3  18   51.36    7.10
   0  -3  17   50.50    4.96
   0  -3  16   12.86    6.45
   0  -3  15  107.09    6.80
   0  -3  14   19.88    6.25
   0  -3  13  159.53    6.69
   0  -3  12   30.54    5.99
   0  -3  11   24.27    4.43
   0  -3  10   57.69    6.27
   0  -3   9  697.39    9.20
   0  -3   8  480.43    7.21
   0  -3   7  434.22    9.10
   0  -3   6 1039.44   11.84
   0  -3   5 3857.95   21.93
   0  -3   4  795.93   11.36
   0  -3   3  922.93   11.76
   0  -3  -3  930.50   14.59
   0  -3   2 9177.90   41.42
   0  -3  -2 9108.35   44.13
   0  -3   1  118.04   10.57
   0  -3   1  124.52   10.09
   0  -3  -1  123.77    8.09
   0  -3   0    2.48    6.54
   0  -2  21   38.14    6.16
   0  -2  20   -1.50    7.72
   0  -2  19   37.30    7.32
   0  -2  18  216.38    7.82
   0  -2  17  233.17    6.07
   0  -2  16  203.20    7.34
   0  -2  15   18.07    4.44
   0  -2 -14  131.89    7.33
   0  -2  14  159.39    6.91
   0  -2 -13  123.65    6.94
   0  -2  13  134.01    6.70
   0  -2 -12  727.53    9.50
   0  -2  12  790.33    9.26
   0  -2  11   74.95    6.34
   0  -2 -11   69.89    6.69
   0  -2 -10  245.93    5.91
   0  -2  10  256.89    7.20
   0  -2   9  289.19    6.17
   0  -2  -9  266.53    7.84
   0  -2  -8  987.60   11.79
   0  -2   8 1076.86   11.19
   0  -2  -7  420.34    8.29
   0  -2   7  454.01    9.44
   0  -2  -6 2222.04   17.95
   0  -2   6 2355.97   17.16
   0  -2   5 2246.38   16.67
   0  -2  -5 2094.12   18.26
   0  -2   4   57.42    7.69
   0  -2   3 5232.35   31.25
   0  -2  -2  396.96   11.85
   0  -2   2  393.22   10.39
   0  -2   1  383.07   10.52
   0  -2  -1  383.81   11.70
   0  -2   0 2757.85   27.55
   0  -1  21    9.38    8.25
   0  -1  20  115.94    8.18
   0  -1  19   67.64    7.61
   0  -1  18    8.88    6.87
   0  -1 -17   10.15    7.23
   0  -1  17   13.97    6.74
   0  -1 -16  576.11    7.90
   0  -1  16  598.76    7.58
   0  -1  15  129.46    6.83
   0  -1 -15  121.16    7.20
   0  -1  14  483.52    8.26
   0  -1 -14  461.70    8.79
   0  -1 -13   27.74    6.60
   0  -1  13   25.74    4.38
   0  -1  12   50.81    6.18
   0  -1 -12   54.37    6.72
   0  -1 -11  379.20    8.13
   0  -1  11  389.09    7.73
   0  -1 -10  649.36    8.21
   0  -1  10  659.76    7.86
   0  -1  -9  129.54    5.56
   0  -1   9  129.12    6.91
   0  -1   8   92.85    7.06
   0  -1  -8   92.13    5.86
   0  -1   7  830.49   10.10
   0  -1  -7  834.63   12.00
   0  -1   6 1161.37   12.79
   0  -1  -6 1157.35   13.80
   0  -1   5 1382.99   14.54
   0  -1  -5 1393.49   15.69
   0  -1  -4  114.02    9.59
   0  -1   4  107.28    6.71
   0  -1   3 1713.70   19.98
   0  -1  -3 1742.26   22.21
   0  -1  -2  808.31   17.19
   0  -1   2  812.80   16.41
   0  -1   1 2769.09   31.87
   0  -1  -1 2724.64   35.74
   0   0 -19    6.36    7.90
   0   0 -18   12.29    7.50
   0   0 -17   24.00    7.34
   0   0 -16   22.34    7.18
   0   0 -15   12.24    6.85
   0   0 -14    5.30    6.72
   0   0 -13    9.47    6.64
   0   0 -12  180.79    5.60
   0   0 -11    2.43    6.54
   0   0 -10 1031.42   10.90
   0   0  -9   -2.06    6.65
   0   0  -8  997.26   11.96
   0   0  -7    8.48    8.05
   0   0  -6 3880.62   23.67
   0   0  -5   14.22    6.99
   0   0  -4 7415.39   41.00
   0   0  -3    3.20   10.39
   0   0  -2 2302.71   29.27
   0   0   2 2274.06   28.71
   0   0   3    6.35   10.01
   0   0   4 7300.14   39.92
   0   0   5   18.33    4.98
   0   0   6 3865.62   23.67
   0   0   7    5.87    7.45
   0   0   8 1005.73   11.31
   0   0   9    4.79    6.27
   0   0  10  982.00    9.42
   0   0  11    3.69    5.92
   0   0  12  177.28    6.84
   0   0  13   -4.02    6.17
   0   0  14   10.53    6.21
   0   0  15    9.19    6.30
   0   0  16   20.25    6.56
   0   0  17   29.88    6.81
   0   0  18   15.24    7.05
   0   0  19   -0.13    7.43
   0   0  20  103.42    8.12
   0   0  21   -6.54    9.11
   0   0  21    7.44    6.02
   0   1   1 2610.52   35.43
   0   1  -1 2826.38   32.16
   0   1  -2  823.11   16.64
   0   1   2  790.86   17.24
   0   1   3 1668.99   21.95
   0   1  -3 1722.54   19.98
   0   1  -4  128.35    8.97
   0   1   4  112.12    9.24
   0   1  -5 1379.12   13.98
   0   1   5 1330.21   15.20
   0   1  -6 1140.57   13.02
   0   1   6 1110.22   13.15
   0   1  -7  843.93   10.46
   0   1   7  839.45   11.73
   0   1  -8   88.79    7.30
   0   1   8   93.96    7.24
   0   1   9  146.09    6.98
   0   1  -9  137.80    6.91
   0   1  10  631.05    7.83
   0   1 -10  645.83    9.35
   0   1 -11  385.16    8.22
   0   1  11  363.76    7.73
   0   1 -12   51.38    6.57
   0   1  12   49.07    6.37
   0   1  13   29.49    4.57
   0   1 -13   26.56    6.53
   0   1  14  480.59    8.52
   0   1 -14  468.64    7.08
   0   1 -15  120.96    7.29
   0   1  15  124.37    6.83
   0   1 -16  591.26    9.47
   0   1  16  621.51    9.18
   0   1  17    5.74    4.87
   0   1 -17    8.05    7.36
   0   1 -18    8.55    7.64
   0   1  18    7.75    7.04
   0   1  19   71.55    7.62
   0   1 -19   62.26    8.26
   0   1 -20  108.82    9.02
   0   1  20  126.03    8.82
   0   1  20   98.96    6.17
   0   1  21   -3.92    9.03
   0   1 -21   -0.06    8.94
   0   1  21    0.25    8.54
   0   2   0 2840.82   33.65
   0   2   0 2655.04   27.71
   0   2  -1  381.34   12.17
   0   2   1  371.23   11.73
   0   2   2  386.96   13.55
   0   2  -2  388.34   12.19
   0   2   3 4626.03   32.87
   0   2   3 5107.59   34.16
   0   2  -3 5130.51   30.39
   0   2   4   45.02    8.12
   0   2  -4   53.37    7.66
   0   2   5 2112.72   18.67
   0   2  -5 2165.14   16.98
   0   2  -6 2311.74   16.94
   0   2   6 2273.91   18.35
   0   2  -7  448.94    9.60
   0   2   7  456.27    8.55
   0   2   8  999.75   10.54
   0   2  -8 1008.27   11.06
   0   2  -9  272.14    7.57
   0   2   9  268.92    7.65
   0   2  10  261.56    7.39
   0   2 -10  256.84    7.29
   0   2  11   71.98    4.60
   0   2 -11   68.17    6.76
   0   2  12  757.75    9.36
   0   2 -12  773.55    9.50
   0   2 -13  125.74    5.48
   0   2  13  141.67    6.89
   0   2 -14  154.92    7.31
   0   2  14  152.29    5.44
   0   2  15   21.63    6.36
   0   2 -15   18.74    4.96
   0   2  16  190.40    7.42
   0   2 -16  193.54    7.95
   0   2  17  234.66    8.27
   0   2 -17  220.02    8.18
   0   2  17  247.14    7.83
   0   2 -18  180.22    8.33
   0   2  18  207.90    8.40
   0   2  18  177.18    7.89
   0   2  19   40.89    7.94
   0   2  19   32.85    7.61
   0   2 -19   32.05    7.99
   0   2 -20    6.14    6.08
   0   2  20    7.92    8.38
   0   2  20   10.89    7.89
   0   2 -21   41.11    9.37
   0   2  21   41.17    8.96
   0   2  21   48.55    6.64
   0   3   0    1.37    9.07
   0   3   0   -0.05    6.75
   0   3  -1  131.94   10.99
   0   3  -1  125.85   10.24
   0   3   1  126.74   10.83
   0   3  -2 9100.01   40.69
   0   3   2 8861.86   44.06
   0   3  -3  895.93   12.61
   0   3   3  899.43   12.91
   0   3   4  763.47   10.98
   0   3  -4  761.44   11.01
   0   3   4  703.65   11.97
   0   3   5 3835.45   23.90
   0   3  -5 3691.71   20.82
   0   3   5 3507.89   23.12
   0   3   6 1061.81   13.27
   0   3  -6  992.72   10.29
   0   3   6  986.71   12.91
   0   3   7  408.55    9.64
   0   3  -7  410.01    7.37
   0   3   7  453.68   10.07
   0   3   8  488.92    8.05
   0   3  -8  434.35    7.05
   0   3   8  440.83    8.82
   0   3  -9  666.70    9.04
   0   3   9  657.42    8.37
   0   3 -10   43.08    6.32
   0   3  10   46.15    4.46
   0   3 -11   17.80    6.34
   0   3  11   17.50    6.00
   0   3  12   11.38    6.02
   0   3 -12    6.95    6.27
   0   3  13  154.64    5.53
   0   3  13  146.96    6.85
   0   3 -13  147.47    6.94
   0   3  14   19.50    6.86
   0   3 -14   21.16    6.76
   0   3  14   17.49    4.60
   0   3  15  104.93    7.27
   0   3 -15  103.36    7.27
   0   3  15   93.16    6.81
   0   3  16    6.56    4.92
   0   3  16   -1.98    6.68
   0   3 -16    6.06    7.00
   0   3  17   54.09    7.42
   0   3  17   55.09    7.09
   0   3 -17   45.02    5.23
   0   3 -18   32.17    7.70
   0   3  18   37.33    5.36
   0   3  18   30.19    7.67
   0   3  19    6.27    7.97
   0   3 -19   -4.45    7.68
   0   3  19   -6.61    7.78
   0   3  20   -0.77    8.01
   0   3  20   -0.23    8.34
   0   3 -20    6.37    8.25
   0   3  21   30.55    9.10
   0   3 -21   16.20    9.32
   0   3  21   15.26    8.81
   0   4   0 2166.50   21.21
   0   4   0 2036.23   17.58
   0   4  -1 1852.08   21.51
   0   4   1 1792.15   17.80
   0   4  -1 1795.05   15.82
   0   4  -2   32.85    5.51
   0   4   2   27.49    6.37
   0   4  -3   72.84    7.23
   0   4   3   72.49    6.00
   0   4  -4 1782.81   14.31
   0   4   4 1789.75   15.96
   0   4   5   53.47    7.30
   0   4  -5   43.36    5.05
   0   4   5   42.91    7.23
   0   4   6  560.03    8.91
   0   4  -6  544.84    8.04
   0   4   6  508.46   10.62
   0   4   7   68.84    7.53
   0   4  -7   66.97    5.10
   0   4   7   65.99    5.50
   0   4   8  409.84    8.75
   0   4   8  445.67    8.73
   0   4  -8  427.56    7.85
   0   4   9  231.74    7.56
   0   4  -9  222.45    6.90
   0   4   9  217.53    7.26
   0   4 -10    9.40    5.87
   0   4  10    3.64    6.15
   0   4  10    3.73    6.09
   0   4  11  136.49    6.88
   0   4  11  129.72    6.70
   0   4 -11  124.72    6.67
   0   4  12  595.14    8.96
   0   4 -12  550.71    6.99
   0   4  12  533.02    7.32
   0   4  13  134.57    6.98
   0   4 -13  134.42    6.79
   0   4  13  151.99    7.30
   0   4  14  160.74    5.65
   0   4  14  157.90    7.09
   0   4 -14  158.63    7.27
   0   4  15    3.85    6.80
   0   4  15    3.74    4.66
   0   4 -15   -1.07    4.88
   0   4  16  220.81    6.00
   0   4 -16  232.12    7.82
   0   4  16  238.27    7.74
   0   4 -17   17.45    7.22
   0   4  17    8.73    6.95
   0   4  17    1.31    4.91
   0   4  18  154.45    6.02
   0   4  18  170.85    8.15
   0   4 -18  163.69    8.08
   0   4  19   63.25    8.19
   0   4  19   56.00    8.07
   0   4 -19   54.39    5.88
   0   4  20    0.61    8.41
   0   4 -20    1.79    8.34
   0   4  20    4.82    8.20
   0   5   0    4.94    6.47
   0   5   0   -0.21    4.87
   0   5  -1    1.64    6.43
   0   5  -1    4.25    4.79
   0   5   1    2.14    7.29
   0   5  -2    1.96    4.66
   0   5   2    2.54    5.11
   0   5  -3  147.74    7.27
   0   5   3  141.24    7.88
   0   5   4 2797.94   18.67
   0   5  -4 2728.13   16.63
   0   5  -5 4333.28   20.82
   0   5   5 4318.28   23.08
   0   5   6   37.30    7.36
   0   5  -6   31.58    5.17
   0   5   6   35.74    5.27
   0   5   7  248.16    8.09
   0   5  -7  238.48    5.76
   0   5   7  227.01    8.27
   0   5   8  846.76    9.19
   0   5   8  821.91   10.42
   0   5  -8  825.46    9.14
   0   5   9  808.63    8.90
   0   5  -9  795.13    7.98
   0   5   9  835.03    8.82
   0   5 -10  333.51    5.88
   0   5  10  316.85    6.43
   0   5  10  355.11    7.84
   0   5  11  969.16   10.43
   0   5  11 1021.48    9.52
   0   5 -11  971.96    9.62
   0   5  12  104.57    6.96
   0   5  12  101.72    6.72
   0   5 -12  100.13    4.95
   0   5  13  221.80    7.56
   0   5 -13  230.71    7.03
   0   5  13  212.71    7.25
   0   5  14   36.65    6.71
   0   5  14   47.97    4.79
   0   5 -14   41.77    6.60
   0   5  15  806.18    9.93
   0   5  15  733.85    9.79
   0   5 -15  722.26    9.20
   0   5 -16   40.60    7.03
   0   5  16   42.89    6.95
   0   5  16   35.17    5.09
   0   5  17   87.38    7.34
   0   5 -17   80.37    7.37
   0   5  17   74.67    7.24
   0   5 -18   18.32    7.68
   0   5  18   22.73    7.43
   0   5  18   27.62    7.39
   0   5  19   88.50    6.19
   0   5  19   88.64    8.18
   0   5 -19   81.39    6.21
   0   5  20   46.62    8.62
   0   5  20   45.33    6.16
   0   5 -20   45.61    8.54
   0   6   0 2460.16   19.15
   0   6   0 2423.36   16.57
   0   6  -1  749.51   10.01
   0   6   1  755.58    9.47
   0   6  -1  784.74   12.02
   0   6  -2  279.83    7.72
   0   6   2  279.22    8.34
   0   6  -3    8.71    6.52
   0   6   3   12.36    4.95
   0   6  -4 2508.52   15.39
   0   6   4 2524.46   17.17
   0   6   5 2608.68   17.29
   0   6  -5 2498.05   15.03
   0   6  -6 1038.20    9.37
   0   6   6 1062.75   11.46
   0   6   7 1269.23   11.21
   0   6  -7 1357.31    9.97
   0   6   7 1402.74   11.37
   0   6   8  661.67    9.18
   0   6  -8  616.04    7.11
   0   6   8  599.14    9.20
   0   6   9  507.60    8.31
   0   6   9  479.34    8.53
   0   6  -9  479.01    6.41
   0   6  10  173.01    6.93
   0   6  10  152.36    5.44
   0   6 -10  159.07    6.57
   0   6  11  206.16    7.35
   0   6 -11  200.90    5.25
   0   6  11  202.58    7.26
   0   6  12    3.76    4.46
   0   6 -12    5.34    6.08
   0   6  12    7.52    4.52
   0   6  13  136.83    6.83
   0   6  13  119.85    5.28
   0   6 -13  122.42    5.16
   0   6  14   21.79    6.28
   0   6 -14   29.06    6.32
   0   6  14   20.25    4.66
   0   6  15   16.02    6.79
   0   6  15   13.68    6.61
   0   6 -15   14.35    6.50
   0   6  16   41.53    6.85
   0   6  16   40.27    7.03
   0   6 -16   31.73    6.97
   0   6  17   -2.77    5.03
   0   6  17   -3.50    7.12
   0   6 -17    4.88    7.02
   0   6  18    5.83    5.33
   0   6 -18   10.92    7.55
   0   6  18    4.66    7.62
   0   6 -19  145.32    8.44
   0   6  19  161.48    6.57
   0   6  19  143.25    8.72
   0   6  20   26.82    8.67
   0   6 -20    9.31    6.09
   0   6  20   25.31    8.62
   0   7   0    0.80    6.17
   0   7   0    1.50    6.85
   0   7  -1  234.84    8.22
   0   7  -1  223.86    7.78
   0   7   1  220.11    7.92
   0   7  -2  348.63    9.12
   0   7  -2  349.59    8.33
   0   7   2  345.37    8.71
   0   7  -3  872.09    9.11
   0   7   3  894.24   11.26
   0   7  -4    1.99    4.98
   0   7   4    4.64    7.50
   0   7   5   25.34    7.14
   0   7  -5   33.95    6.92
   0   7  -6  128.54    5.39
   0   7   6  139.18    6.92
   0   7  -7  441.31    6.36
   0   7   7  453.13    7.05
   0   7  -8   24.99    5.76
   0   7   8   35.51    6.40
   0   7   8   31.20    6.25
   0   7   9  320.56    7.78
   0   7  -9  331.97    5.62
   0   7   9  354.76    7.69
   0   7 -10 1562.89   10.38
   0   7  10 1542.01   12.50
   0   7  10 1658.73   12.49
   0   7  11   78.64    6.75
   0   7 -11   88.53    6.51
   0   7  11   91.42    6.54
   0   7 -12  121.48    6.49
   0   7  12  120.07    5.22
   0   7  12  124.46    5.06
   0   7  13    9.61    6.48
   0   7 -13   -0.61    4.25
   0   7  13   -3.33    6.23
   0   7  14  175.78    7.23
   0   7 -14  176.90    6.99
   0   7  14  174.18    7.17
   0   7 -15   26.01    6.53
   0   7  15   21.28    6.81
   0   7  15   40.43    6.59
   0   7  16  166.38    7.41
   0   7 -16  158.14    7.33
   0   7  16  178.82    7.46
   0   7  17   -1.17    7.40
   0   7 -17   -3.38    6.97
   0   7  17   -2.59    7.12
   0   7  18   56.23    5.81
   0   7 -18   63.21    7.79
   0   7  18   56.86    7.67
   0   7 -19    2.20    7.69
   0   7  19    7.68    8.09
   0   7  19   -1.26    7.85
   0   7 -20   59.48    8.69
   0   7  20   53.08    6.49
   0   7  20   51.75    8.94
   0   8   0  157.20    6.37
   0   8   0  154.17    7.84
   0   8  -1   84.36    7.71
   0   8  -1   73.83    5.56
   0   8   1   84.52    7.20
   0   8   1   80.38    7.91
   0   8  -2    4.97    7.26
   0   8  -2   10.94    5.23
   0   8   2   12.55    7.36
   0   8  -3  103.67    7.39
   0   8   3  111.33    5.82
   0   8   4    6.65    4.84
   0   8  -4    8.63    7.04
   0   8   5   27.51    6.50
   0   8  -5   28.03    6.67
   0   8   6   98.11    6.78
   0   8  -6   89.66    6.31
   0   8  -7 2300.69   12.91
   0   8   7 2427.78   15.07
   0   8   8   90.19    6.47
   0   8  -8   78.49    4.43
   0   8   8   76.31    6.39
   0   8   9 1302.15   11.56
   0   8  -9 1346.35    9.37
   0   8   9 1399.43   10.61
   0   8  10   46.42    6.63
   0   8 -10   39.90    4.46
   0   8  10   43.37    6.30
   0   8 -11  398.29    6.06
   0   8  11  387.47    8.27
   0   8  11  426.57    8.01
   0   8 -12    6.69    6.03
   0   8  12    5.08    6.48
   0   8  12    3.94    6.27
   0   8 -13 1147.03    8.99
   0   8  13 1173.60   11.44
   0   8  13 1232.92   10.02
   0   8 -14   25.29    6.39
   0   8  14   26.52    4.76
   0   8  14   29.96    6.63
   0   8  15    6.69    6.49
   0   8  15    5.20    4.97
   0   8 -15    0.24    6.59
   0   8 -16   27.93    4.88
   0   8  16   26.30    7.27
   0   8  16   30.40    6.89
   0   8  17  498.09    9.44
   0   8 -17  468.76    7.20
   0   8  17  534.12    9.38
   0   8  18    5.54    7.78
   0   8 -18   -0.69    5.35
   0   8  18    4.46    7.38
   0   8  19   91.71    8.71
   0   8 -19   97.17    6.17
   0   8  19  115.95    8.47
   0   8 -20    3.47    6.18
   0   8  20    2.69    9.01
   0   8  20   -2.26    8.78
   0   9   0   -0.81    6.78
   0   9   0   -3.78    5.10
   0   9   1  339.15    6.91
   0   9  -1  329.14    8.35
   0   9  -1  337.30    8.80
   0   9   1  338.62    8.30
   0   9  -2   27.68    6.66
   0   9  -2   31.57    6.83
   0   9   2   24.03    7.26
   0   9  -3  883.98    8.29
   0   9   3  902.26   10.11
   0   9  -4   53.81    4.66
   0   9   4   55.64    6.53
   0   9  -5  104.97    4.59
   0   9   5  108.67    6.72
   0   9   6  280.94    6.11
   0   9  -6  276.01    5.36
   0   9  -7 1572.25   10.56
   0   9   7 1647.98   12.38
   0   9  -8   18.23    5.51
   0   9   8    9.47    4.51
   0   9   9 1076.64    9.58
   0   9  -9 1139.11    8.53
   0   9   9 1221.71   10.82
   0   9  10  287.58    7.38
   0   9 -10  271.36    6.96
   0   9  10  261.16    7.75
   0   9  11   27.10    6.58
   0   9 -11   16.86    6.07
   0   9  11   25.07    6.24
   0   9 -12  314.10    7.18
   0   9  12  327.76    7.52
   0   9  12  278.55    6.24
   0   9  13   33.27    6.72
   0   9 -13   40.90    6.40
   0   9  13   40.02    6.46
   0   9 -14  238.01    5.55
   0   9  14  242.82    6.19
   0   9  14  261.07    5.97
   0   9 -15   11.97    6.80
   0   9  15    4.91    4.87
   0   9  15    2.10    6.52
   0   9  16   53.02    7.05
   0   9  16   47.60    5.12
   0   9 -16   44.28    7.01
   0   9 -17   17.53    7.32
   0   9  17   16.33    7.16
   0   9  17   18.97    7.47
   0   9  18   10.81    7.91
   0   9 -18    4.29    7.59
   0   9  18   11.23    7.56
   0   9  19   13.29    8.47
   0   9 -19   10.08    8.04
   0   9  19    6.16    8.03
   0  10   0  867.59    8.40
   0  10   0  878.49   10.45
   0  10   1 1266.94   11.72
   0  10  -1 1244.27   12.34
   0  10  -1 1243.91    9.43
   0  10   1 1322.27   11.23
   0  10  -2    2.99    4.24
   0  10   2    4.33    6.02
   0  10   2   15.27    6.18
   0  10  -2   -0.48    6.10
   0  10  -3   12.04    6.08
   0  10   3    3.88    4.33
   0  10   4  321.20    6.12
   0  10  -4  301.46    6.74
   0  10   5 1061.28    9.07
   0  10  -5 1009.68    7.95
   0  10   6  658.18    8.85
   0  10  -6  623.00    7.80
   0  10   7 1227.95   10.92
   0  10  -7 1133.07    8.41
   0  10  -8  844.94    7.35
   0  10   8  884.97    8.66
   0  10  -9    8.40    4.13
   0  10   9   11.30    6.32
   0  10   9   14.21    6.20
   0  10  10   57.16    6.74
   0  10 -10   74.73    4.61
   0  10  10   62.86    4.73
   0  10  11  392.87    8.40
   0  10 -11  404.95    7.36
   0  10  11  424.42    8.11
   0  10 -12  143.66    4.87
   0  10  12  150.72    7.32
   0  10  12  147.38    7.02
   0  10 -13  144.28    6.67
   0  10  13  147.78    7.08
   0  10  13  142.77    7.37
   0  10  14  106.91    5.29
   0  10 -14  102.25    5.01
   0  10  14   91.78    7.29
   0  10 -15   96.17    7.09
   0  10  15   93.39    7.54
   0  10  15  101.12    7.29
   0  10  16  104.80    7.76
   0  10  16  113.77    7.48
   0  10 -16   89.41    7.13
   0  10  17   79.23    7.63
   0  10 -17   65.58    7.50
   0  10  17   70.45    8.05
   0  10  18   66.54    8.35
   0  10 -18   63.84    7.95
   0  10  18   86.52    8.06
   0  10  19   15.76    6.43
   0  10  19   19.93    8.43
   0  10 -19   34.21    8.25
   0  11   0   -3.11    5.96
   0  11   0    1.46    5.76
   0  11  -1   38.17    5.85
   0  11  -1   35.88    6.07
   0  11   1   36.26    4.33
   0  11   1   37.23    4.42
   0  11  -2   24.04    5.77
   0  11  -2   24.79    4.21
   0  11   2   25.61    6.11
   0  11   2   21.59    4.27
   0  11  -3   11.86    5.85
   0  11   3   19.96    6.07
   0  11  -4   53.89    4.12
   0  11   4   64.18    4.49
   0  11  -5  732.04    7.95
   0  11   5  758.11    8.91
   0  11   6   20.87    4.41
   0  11  -6   16.54    5.72
   0  11   7  275.99    7.39
   0  11  -7  245.80    6.55
   0  11   8   55.27    4.62
   0  11  -8   42.83    5.84
   0  11  -9  666.35    7.88
   0  11   9  712.07    9.11
   0  11  10  326.70    6.27
   0  11 -10  363.52    7.25
   0  11  10  376.11    6.35
   0  11 -11  722.30    7.14
   0  11  11  695.25    9.49
   0  11  11  765.49    9.42
   0  11  12  108.40    6.75
   0  11  12   90.11    7.21
   0  11 -12  108.18    6.60
   0  11 -13   88.71    6.51
   0  11  13   90.75    5.29
   0  11  13   95.11    6.92
   0  11  14   52.58    7.30
   0  11 -14   52.49    4.78
   0  11  14   49.11    6.98
   0  11 -15  818.33    9.49
   0  11  15  761.60   10.34
   0  11  15  855.55   10.46
   0  11 -16   52.24    7.13
   0  11  16   61.21    7.81
   0  11  16   83.53    7.49
   0  11  17  142.25    8.37
   0  11  17  154.53    8.14
   0  11 -17  129.73    7.88
   0  11  18   27.57    8.00
   0  11 -18   18.90    5.76
   0  11  18   17.82    8.39
   0  12   0   57.77    5.94
   0  12   0   55.11    6.01
   0  12  -1 1528.34   12.89
   0  12   1 1532.07   12.08
   0  12  -1 1547.03   10.61
   0  12   1 1553.59   10.87
   0  12  -2  200.95    6.87
   0  12  -2  203.46    6.54
   0  12   2  203.38    6.87
   0  12   2  216.67    6.64
   0  12  -3  142.80    6.10
   0  12   3  146.56    4.84
   0  12   3  145.91    6.56
   0  12  -4   95.51    4.46
   0  12   4   99.54    6.18
   0  12  -5 1398.64    8.90
   0  12   5 1511.55   11.46
   0  12   6  147.37    6.87
   0  12  -6  122.35    4.61
   0  12   7  133.88    6.85
   0  12  -7  124.92    6.06
   0  12   8  357.09    7.83
   0  12  -8  325.51    6.73
   0  12   9  545.40    8.45
   0  12  -9  500.44    6.18
   0  12 -10   57.08    4.43
   0  12  10   67.87    6.49
   0  12  10   48.96    6.74
   0  12  11  179.11    7.40
   0  12 -11  200.98    6.73
   0  12  11  204.47    5.58
   0  12  12  229.70    7.91
   0  12 -12  229.20    5.31
   0  12  12  244.60    7.51
   0  12 -13   59.65    4.77
   0  12  13   54.68    7.37
   0  12  13   63.46    5.03
   0  12 -14   27.18    6.66
   0  12  14   35.22    7.35
   0  12  14   30.89    6.90
   0  12 -15    9.15    6.96
   0  12  15    4.67    7.47
   0  12  15    6.32    4.82
   0  12 -16   77.17    5.35
   0  12  16   73.00    7.41
   0  12  16   68.49    8.01
   0  12 -17   13.73    5.47
   0  12  17   25.63    8.13
   0  12  17   17.85    7.66
   0  12  18   35.32    6.08
   0  12  18   28.50    8.75
   0  12 -18   30.79    8.21
   0  13   0   -6.05    5.90
   0  13   0    1.42    4.06
   0  13  -1    6.33    5.81
   0  13   1    9.79    4.11
   0  13   1   13.36    5.96
   0  13  -1   13.13    5.71
   0  13   2 2216.35   13.72
   0  13  -2 2175.90   15.45
   0  13  -2 2203.63   11.27
   0  13   2 2217.54   12.64
   0  13  -3  615.96    6.60
   0  13   3  632.07    7.42
   0  13   3  642.60    7.22
   0  13  -4  285.64    6.67
   0  13   4  292.49    5.82
   0  13  -5  100.04    6.05
   0  13   5   92.93    4.88
   0  13   6  539.87    8.37
   0  13  -6  507.64    7.28
   0  13   7   -2.69    6.35
   0  13  -7    9.87    3.94
   0  13   8  355.29    7.64
   0  13  -8  337.12    6.81
   0  13   9  124.62    6.80
   0  13  -9  115.33    6.43
   0  13 -10   31.09    6.05
   0  13  10   22.66    4.70
   0  13  11    9.41    6.92
   0  13 -11   29.47    6.08
   0  13  11   18.39    6.52
   0  13 -12   85.54    6.57
   0  13  12  100.00    6.99
   0  13  12   91.91    7.39
   0  13  13   12.38    6.99
   0  13 -13   16.77    4.62
   0  13  13   10.78    6.66
   0  13 -14   32.81    6.81
   0  13  14   39.78    7.03
   0  13  14   39.19    7.44
   0  13  15   62.62    7.79
   0  13 -15   57.78    7.21
   0  13  15   58.45    7.50
   0  13 -16   11.52    7.35
   0  13  16    8.44    7.82
   0  13  16   10.19    7.49
   0  13 -17   46.16    7.81
   0  13  17   50.07    8.57
   0  13  17   48.31    8.15
   0  14   0  286.73    5.53
   0  14   0  294.57    7.18
   0  14  -1   67.58    6.37
   0  14  -1   71.25    6.12
   0  14   1   67.00    6.05
   0  14   1   63.42    4.68
   0  14  -2   91.29    7.64
   0  14  -2   92.53    6.17
   0  14   2   86.70    4.81
   0  14   2   85.21    4.66
   0  14  -3  117.82    6.27
   0  14   3  129.86    6.73
   0  14   3  122.99    4.92
   0  14  -4   90.96    4.55
   0  14   4  100.87    6.23
   0  14   4   96.11    4.80
   0  14  -5   15.56    5.75
   0  14   5   13.60    6.32
   0  14  -6   83.41    4.34
   0  14   6   73.47    4.95
   0  14   7   34.65    6.22
   0  14  -7   42.36    5.80
   0  14   8  174.45    7.06
   0  14  -8  185.50    4.84
   0  14   9  174.63    6.93
   0  14  -9  156.21    6.34
   0  14  10   18.21    4.70
   0  14 -10   24.36    4.29
   0  14  11  105.73    7.25
   0  14 -11  112.68    6.60
   0  14  11  125.13    7.13
   0  14  12  243.83    7.97
   0  14 -12  257.42    7.13
   0  14  12  280.42    7.69
   0  14  13  321.01    8.67
   0  14 -13  321.15    7.57
   0  14  13  370.18    8.27
   0  14 -14  175.65    5.62
   0  14  14  168.87    8.23
   0  14  14  176.37    6.04
   0  14 -15   22.28    5.26
   0  14  15   39.24    7.32
   0  14  15   30.57    7.86
   0  14 -16   24.53    7.55
   0  14  16   17.43    8.18
   0  14  16   26.79    7.79
   0  14 -17  202.33    8.77
   0  14  17  164.99    7.20
   0  14  17  221.79    9.04
   0  15   0   -1.20    4.25
   0  15   0   -2.38    6.07
   0  15  -1   39.10    6.12
   0  15  -1   38.88    4.35
   0  15   1   37.00    6.32
   0  15   1   41.88    4.41
   0  15  -2  592.79    9.18
   0  15  -2  599.88    7.78
   0  15   2  612.22    8.58
   0  15   2  606.40    6.72
   0  15  -3  731.22    6.87
   0  15   3  759.63    8.92
   0  15   3  729.76    7.26
   0  15  -4  235.21    5.19
   0  15   4  249.19    5.56
   0  15   4  264.48    7.15
   0  15  -5   41.03    6.03
   0  15   5   47.34    6.49
   0  15   5   41.68    6.22
   0  15  -6   39.51    4.36
   0  15   6   45.52    6.53
   0  15   7   45.08    4.71
   0  15  -7   45.65    5.77
   0  15   8  119.07    6.82
   0  15  -8  111.20    6.20
   0  15   9    9.15    6.54
   0  15  -9   10.12    4.27
   0  15  10  324.72    6.27
   0  15 -10  316.03    7.01
   0  15  11   20.52    4.96
   0  15 -11   21.03    6.42
   0  15  11   20.50    6.67
   0  15  12   24.72    7.32
   0  15 -12   40.87    6.78
   0  15  12   34.04    6.93
   0  15 -13   14.55    4.72
   0  15  13    6.54    6.98
   0  15  13   11.85    7.59
   0  15 -14  204.62    5.90
   0  15  14  214.64    6.61
   0  15  14  235.92    6.40
   0  15 -15   37.46    5.39
   0  15  15   38.10    7.66
   0  15  15   38.80    8.21
   0  15  16   98.69    8.74
   0  15 -16   83.55    5.94
   0  15  16  108.94    8.22
   0  16   0 1322.09   11.74
   0  16   0 1298.79    9.98
   0  16  -1  135.19    6.93
   0  16  -1  142.90    4.89
   0  16   1  145.23    6.88
   0  16   1  142.76    6.65
   0  16  -2  365.37    7.09
   0  16   2  370.43    7.17
   0  16   2  355.44    7.82
   0  16  -3   44.40    6.13
   0  16   3   44.26    4.51
   0  16   3   48.40    6.27
   0  16  -4  275.88    6.70
   0  16   4  282.95    7.21
   0  16   4  275.88    7.12
   0  16  -5  129.43    4.50
   0  16   5  126.18    5.00
   0  16   5  103.51    4.95
   0  16  -6  184.82    4.83
   0  16   6  192.88    5.22
   0  16   6  187.65    7.15
   0  16   7   -6.69    6.35
   0  16  -7   -5.13    5.82
   0  16   8   19.51    6.48
   0  16  -8   23.90    5.88
   0  16   9    2.60    6.64
   0  16  -9   -8.17    5.92
   0  16  10  235.98    7.67
   0  16 -10  219.91    7.00
   0  16  11   67.14    7.00
   0  16 -11   61.84    4.83
   0  16  11   61.62    5.25
   0  16 -12   72.55    4.96
   0  16  12   71.87    7.35
   0  16  12   72.55    7.56
   0  16 -13   35.42    5.23
   0  16  13   33.97    7.19
   0  16  13   40.73    7.71
   0  16  14   17.24    8.07
   0  16  14    8.72    5.36
   0  16 -14    2.35    5.25
   0  16 -15   21.26    7.82
   0  16  15   31.40    7.63
   0  16  15   20.82    8.32
   0  16  16    8.34    8.13
   0  17   0    7.38    6.29
   0  17   0    0.82    6.05
   0  17  -1   15.05    6.28
   0  17  -1    4.12    6.02
   0  17   1    8.95    6.26
   0  17   1    7.59    6.26
   0  17  -2   46.82    4.41
   0  17   2   43.38    6.51
   0  17   2   35.25    4.60
   0  17   3   35.84    6.24
   0  17   3   29.63    6.54
   0  17  -3   22.15    4.25
   0  17  -4  341.52    5.56
   0  17   4  349.64    7.52
   0  17   4  346.19    5.85
   0  17  -5   -1.90    4.21
   0  17   5    2.50    6.13
   0  17   5   -4.77    4.47
   0  17  -6   72.50    4.38
   0  17   6   65.09    6.41
   0  17   6   77.38    4.91
   0  17   7   66.75    4.93
   0  17   7   60.61    4.71
   0  17  -7   58.91    6.08
   0  17   8  116.22    7.05
   0  17  -8  107.82    6.44
   0  17   9   87.30    6.92
   0  17  -9   78.04    6.41
   0  17  10  271.90    7.85
   0  17 -10  248.32    7.16
   0  17  11  108.61    7.47
   0  17 -11   97.52    7.13
   0  17  12    3.98    7.68
   0  17  12   28.40    7.12
   0  17 -12   22.81    6.79
   0  17 -13    9.33    7.24
   0  17  13   11.17    7.35
   0  17  13   15.03    7.93
   0  17  14  164.04    8.96
   0  17 -14  175.50    8.00
   0  17  14  167.33    6.34
   0  17 -15   44.30    8.15
   0  17  15   41.13    8.31
   0  17  15   41.66    8.93
   0  18   0  298.01    7.75
   0  18   0  303.48    7.50
   0  18  -1  168.49    7.12
   0  18  -1  183.53    6.88
   0  18   1  165.73    7.23
   0  18   1  157.79    5.31
   0  18  -2   88.65    4.76
   0  18   2   92.01    6.76
   0  18   2  108.58    6.61
   0  18  -3  265.46    6.90
   0  18   3  271.75    5.95
   0  18   3  270.22    7.21
   0  18  -4  102.98    6.28
   0  18   4   91.51    6.67
   0  18   4  100.84    5.04
   0  18  -5  279.32    6.85
   0  18   5  288.57    7.49
   0  18   5  309.01    5.98
   0  18   6  225.53    7.14
   0  18   6  224.86    5.82
   0  18  -6  203.90    6.69
   0  18   7   89.14    6.95
   0  18   7   86.18    6.81
   0  18  -7   74.25    6.32
   0  18   8    2.70    6.48
   0  18   8   10.29    6.83
   0  18  -8    6.86    6.14
   0  18   9   74.21    5.15
   0  18  -9   75.55    6.73
   0  18  10   12.26    4.85
   0  18 -10    8.84    6.73
   0  18  11   21.12    7.17
   0  18 -11   16.63    6.91
   0  18  12   13.21    7.91
   0  18  12   13.50    5.34
   0  18 -12   11.46    5.13
   0  18  13  205.44    8.89
   0  18 -13  206.11    6.23
   0  18  13  223.04    6.45
   0  18  14   24.84    8.63
   0  18 -14   18.02    5.70
   0  18  14   20.11    7.85
   0  19   0    4.68    6.37
   0  19   0    6.54    4.59
   0  19  -1   55.62    7.96
   0  19  -1   52.74    6.61
   0  19   1   49.34    6.59
   0  19   1   43.32    6.69
   0  19  -2  678.13    6.91
   0  19   2  685.14    7.33
   0  19   2  690.24    8.14
   0  19  -3  277.29    7.10
   0  19   3  265.56    7.69
   0  19   3  268.70    5.84
   0  19  -4  374.26    7.39
   0  19   4  370.37    8.04
   0  19   4  363.89    6.12
   0  19   5    5.08    4.77
   0  19  -5    3.86    4.34
   0  19   5    2.71    4.61
   0  19   6  175.21    7.17
   0  19   6  170.35    5.56
   0  19  -6  172.86    5.08
   0  19   7   62.65    4.94
   0  19   7   69.92    7.03
   0  19  -7   55.24    6.55
   0  19   8  228.06    5.78
   0  19   8  230.76    5.89
   0  19  -8  228.42    7.28
   0  19   9   -2.81    7.20
   0  19  -9    0.45    6.74
   0  19   9   -1.64    5.01
   0  19  10   10.97    7.29
   0  19 -10   16.22    5.00
   0  19  11   33.68    7.60
   0  19 -11   33.07    5.30
   0  19  12  124.27    6.31
   0  19  12  155.17    8.27
   0  19 -12  131.60    5.90
   0  19  13    1.93    6.11
   0  19  13    7.07    7.98
   0  19 -13    3.12    5.36
   0  20   0   66.41    6.90
   0  20   0   65.60    6.66
   0  20  -1  132.61    6.95
   0  20   1  132.53    7.13
   0  20   1  125.19    5.30
   0  20  -2   39.74    4.81
   0  20   2   28.59    6.66
   0  20   2   15.47    6.68
   0  20  -3    1.09    6.30
   0  20   3    5.38    4.89
   0  20   3    5.31    6.85
   0  20   4  158.30    5.79
   0  20  -4  171.92    5.30
   0  20   4  176.23    7.40
   0  20  -5   84.50    6.62
   0  20   5   96.60    7.04
   0  20   5   95.14    7.20
   0  20   6   85.44    7.07
   0  20   6   81.02    5.38
   0  20  -6   82.90    6.69
   0  20   7    9.98    7.27
   0  20   7    5.36    6.97
   0  20  -7    6.33    4.85
   0  20   8  486.69    8.57
   0  20   8  493.50    7.31
   0  20  -8  425.07    8.15
   0  20   9   10.79    7.20
   0  20   9   24.38    7.51
   0  20  -9   10.08    7.05
   0  20  10   16.01    7.44
   0  20  10   22.24    7.56
   0  20 -10   15.64    7.45
   0  20  11   39.92    7.70
   0  20  11   46.22    7.90
   0  20 -11   43.48    5.63
   0  20  12  158.40    8.58
   0  20 -12  140.87    6.25
   0  20  12  137.14    9.20
   0  21   0   -1.24    4.87
   0  21   0   10.09    6.90
   0  21  -1   63.53    6.91
   0  21   1   58.43    7.02
   0  21   1   61.66    7.09
   0  21  -2  141.82    5.45
   0  21   2  133.95    7.38
   0  21   2  132.17    5.54
   0  21  -3   23.90    6.65
   0  21   3   28.33    7.09
   0  21   3   28.50    7.19
   0  21  -4   91.81    5.20
   0  21   4   93.00    7.21
   0  21   4   77.27    7.39
   0  21  -5  197.70    7.28
   0  21   5  210.69    7.92
   0  21   5  185.22    6.03
   0  21   6   10.90    5.23
   0  21   6   11.35    5.07
   0  21  -6    8.20    5.01
   0  21   7   68.61    7.47
   0  21   7   89.52    7.73
   0  21  -7   67.13    7.41
   0  21   8  107.39    7.94
   0  21   8   97.28    5.77
   0  21  -8   98.26    5.49
   0  21   9   25.81    5.84
   0  21   9   24.80    5.29
   0  21  -9   22.93    7.49
   0  21  10   31.35    7.72
   0  21  10   21.30    5.82
   0  21 -10   20.68    7.73
   0  22   0  225.54    8.23
   0  22   0  246.39    7.98
   0  22   1  100.94    7.55
   0  22   1  100.95    7.33
   0  22  -1   89.65    5.51
   0  22  -2   19.75    5.18
   0  22   2   22.51    7.41
   0  22   2   15.46    7.49
   0  22   3   11.85    5.19
   0  22   3    8.15    5.32
   0  22  -3   13.21    7.29
   0  22  -4  120.92    7.41
   0  22   4  109.53    7.85
   0  22   4  127.04    5.82
   0  22  -5  217.02    5.88
   0  22   5  232.04    8.29
   0  22   5  223.43    8.31
   0  22   6   78.37    5.73
   0  22   6   73.99    7.84
   0  22  -6   68.26    7.55
   0  22   7   23.23    5.52
   0  22   7   21.82    7.80
   0  22  -7   17.86    5.25
   0  22   8    4.00    7.58
   0  22   8   10.74    8.05
   0  22  -8   -4.66    7.83
   0  22   9   -2.93    5.69
   0  22   9    6.09    7.82
   0  22  -9    6.03    5.49
   0  23   0    3.85    5.35
   0  23  -1   18.53    5.19
   0  23   1   13.01    7.53
   0  23   1   16.77    5.53
   0  23  -2   44.45    5.45
   0  23   2   48.95    7.86
   0  23   2   41.42    7.59
   0  23  -3   92.83    7.85
   0  23   3  103.99    7.82
   0  23   3   95.25    8.29
   0  23   4   -4.97    7.66
   0  23   4   -0.71    7.59
   0  23  -4   -5.10    7.58
   0  23   5   19.02    7.99
   0  23   5    9.34    7.98
   0  23  -5   13.03    5.49
   0  23   6   98.70    8.47
   0  23   6  107.70    8.42
   0  23  -6  110.18    8.16
   0  23   7   19.36    8.08
   0  23   7   16.66    8.26
   0  23  -7   11.19    7.90
   0  24   0    9.26    7.93
   0  24  -1   22.61    7.87
   0  24   1   24.93    7.86
   0  24   1    3.73    9.69
   0  24  -2    2.66    7.92
   0  24   2    6.35    7.97
   0  24   2    7.52    8.07
   0  24  -3   22.58    7.90
   0  24   3   10.88    5.66
   0  24   3   11.06    8.02
   0  24  -4   46.01    8.18
   0  24   4   51.50    8.46
   0  24   4   43.77    8.39
  -1 -24   4  138.96    8.22
  -1 -24   3    0.90    8.09
   1 -24  -3   -2.84    5.54
   1 -24  -2    4.09    5.54
  -1 -24   2   11.48    7.80
   1 -24  -1   13.86    7.79
  -1 -24   1   10.91    7.70
   1 -23  -7  144.05    8.71
  -1 -23   7   -3.65    7.61
  -1 -23   6    7.43    5.65
   1 -23  -6   12.30    5.59
  -1 -23   5   20.08    7.79
   1 -23  -5    6.29    7.87
  -1 -23   4   25.05    5.54
   1 -23  -4   25.81    7.58
   1 -23  -3  235.22    8.19
  -1 -23   3  221.63    6.12
  -1 -23   2   82.98    5.65
   1 -23  -2   81.05    5.52
   1 -23  -1   47.50    5.42
  -1 -23   1   46.50    7.75
   1 -22  -9   20.77    5.87
  -1 -22   9   -0.38    7.62
   1 -22  -8    8.04    5.80
  -1 -22   8   13.16    7.84
  -1 -22   7   36.18    5.61
   1 -22  -7   45.12    7.86
  -1 -22   6   19.67    7.73
   1 -22  -6   15.92    5.56
   1 -22  -5   23.75    7.45
  -1 -22   5   28.30    5.31
  -1 -22   4   38.88    7.31
   1 -22  -4   28.93    7.41
   1 -22  -3   18.06    7.17
  -1 -22   3   14.82    7.19
   1 -22  -2  109.81    7.37
  -1 -22   2  100.15    5.30
   1 -22  -1   36.02    7.20
  -1 -22   1   21.55    5.01
   1 -21 -11    4.99    8.46
  -1 -21  11   -0.55    8.08
   1 -21 -10   10.00    8.22
  -1 -21  10    7.17    7.82
   1 -21  -9   32.85    7.82
  -1 -21   9   23.22    7.82
   1 -21  -8  157.64    8.09
  -1 -21   8  162.73    5.80
   1 -21  -7   55.23    5.47
  -1 -21   7   57.51    7.62
  -1 -21   6  378.48    6.41
   1 -21  -6  368.97    8.49
  -1 -21   5   23.52    6.98
   1 -21  -5   19.46    7.15
  -1 -21   4  173.10    7.21
   1 -21  -4  156.22    7.51
  -1 -21   3   55.30    6.84
   1 -21  -3   60.49    7.17
   1 -21  -2  332.40    6.16
  -1 -21   2  346.86    7.69
   1 -21  -1  160.49    7.44
  -1 -21   1  163.95    5.24
  -1 -20  12   28.34    5.83
   1 -20 -11   49.09    8.19
  -1 -20  11   53.51    7.95
   1 -20 -10   25.84    7.88
  -1 -20  10   30.44    7.68
   1 -20  -9  211.88    8.11
  -1 -20   9  224.77    5.98
   1 -20  -8   12.54    7.29
  -1 -20   8    6.41    4.99
   1 -20  -7   50.66    7.48
  -1 -20   7   51.48    7.00
  -1 -20   6   34.16    7.05
   1 -20  -6   33.05    6.95
  -1 -20   5  684.91    7.23
   1 -20  -5  676.24    7.40
  -1 -20   4   23.25    4.66
   1 -20  -4   22.13    6.80
   1 -20  -3  122.79    5.26
  -1 -20   3  110.91    4.98
   1 -20  -2   28.40    6.62
  -1 -20   2   21.05    6.34
   1 -20  -1  287.72    5.80
  -1 -20   1  265.58    5.52
  -1 -19  13   31.23    7.97
  -1 -19  12   32.88    5.48
   1 -19 -11   56.09    8.08
  -1 -19  11   72.14    5.49
   1 -19 -10    8.00    7.58
  -1 -19  10   16.86    5.19
   1 -19  -9   48.94    5.19
  -1 -19   9   60.37    5.15
   1 -19  -8   25.45    5.09
  -1 -19   8   23.85    6.94
   1 -19  -7   49.52    5.01
  -1 -19   7   45.07    5.06
  -1 -19   6   39.06    6.58
   1 -19  -6   48.63    4.88
   1 -19  -5    4.72    4.77
  -1 -19   5   13.88    6.45
   1 -19  -4   42.48    6.60
  -1 -19   4   34.45    6.44
  -1 -19   3   53.39    4.73
   1 -19  -3   62.09    4.96
   1 -19  -2   89.50    6.85
  -1 -19   2   74.76    6.66
   1 -19  -1  159.79    6.89
  -1 -19   1  172.45    6.73
  -1 -18  14   23.80    9.87
  -1 -18  14   30.31    5.52
  -1 -18  13   52.03    7.96
  -1 -18  12    5.16    7.30
   1 -18 -11  252.73    6.57
  -1 -18  11  263.52    6.15
   1 -18 -10  201.84    7.88
  -1 -18  10  213.34    5.78
   1 -18  -9   46.74    7.16
  -1 -18   9   59.03    6.89
   1 -18  -8   72.23    5.22
  -1 -18   8   79.02    5.08
   1 -18  -7  147.71    7.18
  -1 -18   7  153.94    7.12
  -1 -18   6  127.85    5.02
   1 -18  -6  113.84    7.04
  -1 -18   5  441.07    6.07
   1 -18  -5  454.59    7.97
  -1 -18   4  125.06    6.73
   1 -18  -4  148.02    6.87
  -1 -18   3    6.96    6.31
   1 -18  -3   20.36    6.43
   1 -18  -2  289.83    7.10
  -1 -18   2  276.32    5.42
   1 -18  -1  116.39    5.12
  -1 -18   1  120.15    6.53
  -1 -17  15    7.34   10.04
  -1 -17  15    6.85    7.90
  -1 -17  14    2.30    9.38
  -1 -17  14   -1.38    5.49
  -1 -17  13  175.36   10.17
  -1 -17  13  172.28    7.82
  -1 -17  12   65.59   10.36
  -1 -17  12   62.58    7.37
   1 -17 -11  125.25    7.87
  -1 -17  11  133.79    5.36
   1 -17 -10   46.94    5.18
  -1 -17  10   49.54    6.88
   1 -17  -9   96.97    7.30
  -1 -17   9  106.98    7.07
   1 -17  -8   65.93    5.01
  -1 -17   8   78.91    5.00
   1 -17  -7  870.66    9.43
  -1 -17   7  884.39    8.96
  -1 -17   6   43.59    6.50
   1 -17  -6   38.87    4.80
  -1 -17   5   -2.49    6.17
   1 -17  -5   11.50    6.27
   1 -17  -4  128.29    6.77
  -1 -17   4  109.98    4.86
   1 -17  -3  720.14    8.60
  -1 -17   3  688.20    8.13
  -1 -17   2    9.26    4.43
   1 -17  -2   17.88    4.50
   1 -17  -1  483.37    7.76
  -1 -17   1  481.43    7.40
  -1 -16  16    9.38   10.19
  -1 -16  16   17.10    7.97
  -1 -16  15    1.01    9.38
  -1 -16  15    5.44    7.61
  -1 -16  14   39.01    9.54
  -1 -16  14   36.61    5.46
  -1 -16  13  324.35    8.18
  -1 -16  13  295.72    9.12
  -1 -16  12    4.80    8.40
  -1 -16  12    6.65    7.10
  -1 -16  11   86.54    8.69
   1 -16 -11   89.01    7.56
  -1 -16  11   87.45    6.91
   1 -16 -10    5.85    7.02
  -1 -16  10    0.97    7.82
  -1 -16  10   -5.35    6.55
   1 -16  -9   10.39    4.80
  -1 -16   9   22.35    6.47
   1 -16  -8   20.08    4.76
  -1 -16   8   24.33    6.57
   1 -16  -7   36.11    6.65
  -1 -16   7   26.77    4.63
  -1 -16   6  105.06    4.77
   1 -16  -6  111.48    6.75
  -1 -16   5   16.97    4.36
   1 -16  -5   17.80    4.60
[truncated: 975,705 more chars]
