# Supplementary material for: Crystal structures of {[Cu(Lpn)2][Fe(CN)5(NO)]·H2O}n and {[Cu(Lpn)2]3[Cr(CN)6]2·5H2O}n [where Lpn = (R)-propane-1,2-di­amine]: two heterometallic chiral cyanide-bridged coordination polymers
Source: Acta Crystallogr E Crystallogr Commun. 2015 Mar 21;71(Pt 4):392–7. doi: 10.1107/S2056989015005253 (PMC4438836; doi:10.1107/S2056989015005253)
Supplement: Supplementary file 2 [file e-71-00392-Isup2.hkl]

#
# h,k,l, Fc-squared, Fo-squared, sigma(Fo-squared), status flag
#
data_I
_shelx_title ' CULPNFE IPDS2  -100DEGC'
_shelx_refln_list_code          4
_shelx_F_calc_maximum      202.20
_exptl_crystal_F_000       916.00
_reflns_d_resolution_high  0.7271

loop_
 _space_group_symop_operation_xyz
 'x, y, z'
 '-x, y+1/2, -z'

_cell_length_a     6.7987
_cell_length_b    17.8910
_cell_length_c    15.7161
_cell_angle_alpha  90.000
_cell_angle_beta  100.482
_cell_angle_gamma  90.000

_shelx_F_squared_multiplier     1.000

loop_
 _refln_index_h
 _refln_index_k
 _refln_index_l
 _refln_F_squared_calc
 _refln_F_squared_meas
 _refln_F_squared_sigma
 _refln_observed_status
   0 -24   0         47.57         64.54        33.13 o
   1 -24   0        687.09        635.10        21.00 o
   1 -23   0        223.35        232.30        44.88 o
   2 -23   0        819.44        801.48        41.27 o
   3 -23   0        593.20        470.11        85.84 o
   0 -22   0        995.12        987.76        26.26 o
   1 -22   0         13.89         12.98        21.39 o
   2 -22   0        393.66        369.75        19.24 o
   3 -22   0         43.76         29.29        19.21 o
   4 -22   0        248.80        125.91       116.23 o
   1 -21   0         60.50         92.86        20.76 o
   2 -21   0        182.61        182.77        17.45 o
   3 -21   0         93.03         71.53        45.46 o
   4 -21   0         64.71         56.33        19.74 o
   0 -20   0        361.42        344.49        29.28 o
   1 -20   0        161.51        164.54        17.22 o
   2 -20   0         94.65        107.50        22.90 o
   3 -20   0        111.65        115.18        24.89 o
   4 -20   0        165.56        197.94        22.62 o
   5 -20   0         21.64         27.53        20.15 o
   1 -19   0        250.15        259.48        19.61 o
   2 -19   0        154.34        156.58        14.46 o
   3 -19   0        186.15        199.78        16.70 o
   4 -19   0          6.54         28.36        17.42 o
   5 -19   0         70.13         65.37        18.50 o
   0 -18   0       1223.26       1353.79        25.22 o
   1 -18   0        763.41        816.00        21.02 o
   2 -18   0         30.72         33.63        18.78 o
   3 -18   0         34.63         46.58        19.75 o
   4 -18   0       1017.98        956.43        23.10 o
   5 -18   0        287.39        309.18        23.16 o
   6 -18   0         85.41         89.93        34.17 o
   1 -17   0        129.60        158.88        13.95 o
   2 -17   0       2435.02       2391.73        25.89 o
   3 -17   0       1045.10        969.28        32.72 o
   4 -17   0        455.35        480.33        17.67 o
   5 -17   0        104.03        110.18        15.46 o
   6 -17   0        388.92        445.76        33.74 o
   0 -16   0       5864.08       6155.89        44.12 o
   1 -16   0         90.65        106.94        15.09 o
   2 -16   0        955.13        931.38        17.75 o
   3 -16   0        159.27        178.97        26.21 o
   4 -16   0       1786.83       1770.29        72.11 o
   5 -16   0        519.26        522.58        18.27 o
   6 -16   0       1173.79       1169.63        93.02 o
   1 -15   0        832.44        913.81        20.20 o
   2 -15   0       1402.85       1416.37        19.33 o
   3 -15   0       3387.53       3355.70        96.20 o
   4 -15   0        628.95        689.06        22.58 o
   5 -15   0        484.88        536.39        16.86 o
   6 -15   0        287.18        336.74        18.48 o
   7 -15   0        520.79        440.32       126.83 o
   0 -14   0       1264.73       1249.20        23.66 o
   1 -14   0       3451.45       3474.92        41.79 o
   2 -14   0          8.90         -0.81        18.21 o
   3 -14   0         51.67         55.76        13.11 o
   4 -14   0        270.08        262.01        14.23 o
   5 -14   0       1484.51       1530.33        63.13 o
   6 -14   0         16.83         22.81        14.76 o
   7 -14   0        433.76        470.22        20.69 o
   1 -13   0        225.05        207.47        15.68 o
   2 -13   0        144.81        155.25        18.86 o
   3 -13   0        763.92        800.34        23.60 o
   4 -13   0         42.48         27.97        15.54 o
   5 -13   0         89.32         89.57        11.87 o
   6 -13   0        601.04        638.30        18.65 o
   7 -13   0        662.04        711.73        24.16 o
   0 -12   0        286.42        321.78        25.61 o
   1 -12   0         53.06         84.37        14.37 o
   2 -12   0         59.59         58.21        14.49 o
   3 -12   0          6.90         28.83        15.11 o
   4 -12   0         61.77         62.66        12.17 o
   5 -12   0         10.64         16.62        12.60 o
   6 -12   0        109.02        154.01        16.42 o
   7 -12   0        230.84        248.63        19.21 o
   1 -11   0         90.73        113.09        14.99 o
   2 -11   0       2542.11       2456.71        30.83 o
   3 -11   0        279.54        245.38        13.57 o
   4 -11   0        541.65        544.31        18.36 o
   5 -11   0        191.28        199.18        14.06 o
   6 -11   0         27.97         38.45        19.48 o
   7 -11   0         15.83         29.79        35.02 o
   8 -11   0         80.69         76.73        20.31 o
   0 -10   0       4065.12       3814.60        41.87 o
   1 -10   0       2882.74       2940.16        29.24 o
   2 -10   0        720.27        664.54        15.98 o
   3 -10   0       1898.46       1911.71        46.20 o
   4 -10   0       1380.08       1373.20        38.09 o
   5 -10   0       1168.53       1230.01        17.28 o
   6 -10   0       2110.64       2157.16        22.48 o
   7 -10   0         34.22         66.13        21.33 o
   8 -10   0        162.17        165.43        19.71 o
   1  -9   0       4136.14       4112.80        30.79 o
   2  -9   0       4878.90       4691.42        69.67 o
   3  -9   0      12884.56      12675.88       350.42 o
   4  -9   0       2225.30       2302.55        65.76 o
   5  -9   0         33.47         26.41        13.29 o
   6  -9   0        167.66        176.92        16.32 o
   7  -9   0       1455.75       1466.34        33.46 o
   8  -9   0         27.01         52.97        21.43 o
   0  -8   0        733.75        748.42        26.43 o
   1  -8   0      20305.71      19795.37        62.34 o
   2  -8   0         67.00         70.88        14.00 o
   3  -8   0        793.38        827.68        24.99 o
   4  -8   0         76.69         76.47        11.09 o
   5  -8   0       8777.28       9205.19        38.63 o
   6  -8   0        178.99        215.24        16.01 o
   7  -8   0        547.38        581.29        28.48 o
   8  -8   0         31.47         32.61        23.36 o
   1  -7   0       6899.88       7126.91        33.18 o
   2  -7   0      10168.84       9835.43       184.79 o
   3  -7   0      10383.12      10237.58       214.09 o
   4  -7   0       4466.25       4716.19        29.92 o
   5  -7   0         24.18         47.19        33.74 o
   6  -7   0         54.09         66.80        15.15 o
   7  -7   0        348.34        356.10        15.63 o
   8  -7   0        394.98        417.70        24.46 o
   0  -6   0      10487.71      10743.83        72.19 o
   1  -6   0       2479.98       2694.59        21.02 o
   2  -6   0        126.04        121.20        16.41 o
   3  -6   0       1751.20       1821.74        17.73 o
   4  -6   0       1254.31       1292.76        29.15 o
   5  -6   0        764.11        759.20        27.84 o
   6  -6   0       2723.01       2822.47        83.03 o
   7  -6   0        397.16        436.13        23.81 o
   8  -6   0         51.70         74.24        17.57 o
   1  -5   0        721.02        926.32        16.00 o
   2  -5   0       6592.19       6142.12       147.80 o
   3  -5   0        975.46       1015.31        30.94 o
   4  -5   0        295.96        278.01        16.06 o
   5  -5   0       7148.72       7334.36        52.15 o
   6  -5   0        490.95        517.71        16.88 o
   7  -5   0        533.20        580.64        18.09 o
   8  -5   0        436.13        455.52        18.70 o
   0  -4   0       8211.35       9336.23        82.01 o
   1  -4   0       3226.33       3533.48        40.15 o
   2  -4   0       2129.47       2117.21        36.52 o
   3  -4   0       1107.68       1164.35        22.19 o
   4  -4   0         74.55         52.93        18.45 o
   5  -4   0        326.86        324.90        22.64 o
   6  -4   0         14.35         97.11        28.59 o
   7  -4   0        486.25        569.81        30.65 o
   8  -4   0        929.52        873.42        37.16 o
   9  -4   0        310.18        296.37        18.40 o
   1  -3   0       1245.73       1248.35        26.10 o
   2  -3   0        874.14       1024.78        23.09 o
   3  -3   0       6451.07       6496.10        37.71 o
   4  -3   0       4948.76       5251.29        31.52 o
   5  -3   0        312.78        308.85        15.83 o
   6  -3   0        208.69        233.14        15.91 o
   7  -3   0        858.73        857.71        21.49 o
   8  -3   0          9.66         13.69        17.86 o
   9  -3   0         43.49         35.77        15.51 o
   0  -2   0      11456.98      11929.45       119.17 o
   1  -2   0      12344.87      12791.45       229.07 o
   2  -2   0       4303.63       4727.08        37.30 o
   3  -2   0       4087.47       4629.19        32.52 o
   4  -2   0       3896.79       3786.25        29.89 o
   5  -2   0       2802.43       2795.61        24.13 o
   6  -2   0        125.32        119.50        15.22 o
   7  -2   0       1218.34       1229.97        19.46 o
   8  -2   0        739.72        689.97        17.20 o
   9  -2   0         36.20         15.52        20.27 o
   1  -1   0       6293.65       6869.03       309.65 o
   2  -1   0      28393.18      29393.10       125.40 o
   3  -1   0      10073.96       9924.72        82.99 o
   4  -1   0       6792.67       6712.74        68.06 o
   5  -1   0       1670.64       1646.50        20.78 o
   6  -1   0        395.76        373.82        19.47 o
   7  -1   0         16.00         36.35        11.51 o
   8  -1   0       1015.40        987.01        26.68 o
   9  -1   0        263.61        272.04        18.38 o
   1   0   0         26.01         42.37        27.16 o
   2   0   0      14621.35      14782.81       577.90 o
   3   0   0          6.69         45.17        15.98 o
   4   0   0       9888.18       9257.72       122.74 o
   5   0   0         31.82         51.66        18.18 o
   6   0   0       3882.20       3825.54        51.69 o
   7   0   0          7.59         39.01        15.87 o
   8   0   0        273.07        270.27        15.70 o
   9   0   0          1.98         -6.81        17.45 o
   1   1   0       6298.62       6843.26        70.72 o
   2   1   0      28302.31      27388.88       619.91 o
   3   1   0      10150.17       9527.15       194.61 o
   4   1   0       6782.73       6449.87        87.95 o
   5   1   0       1671.83       1587.48        22.49 o
   6   1   0        346.84        328.32        14.56 o
   7   1   0         22.02         32.65        12.37 o
   8   1   0        935.29        879.13        15.86 o
   9   1   0        277.44        266.53        17.80 o
   0   2   0      11448.46      11822.63       401.81 o
   1   2   0      12348.06      12986.85       113.25 o
   2   2   0       4332.49       4503.51       117.80 o
   3   2   0       4041.38       4325.36        77.13 o
   4   2   0       3730.86       3484.74        21.29 o
   5   2   0       2711.84       2524.43        18.77 o
   6   2   0        100.48        111.44        14.18 o
   7   2   0       1208.08       1185.22        18.86 o
   8   2   0        730.70        669.82        15.64 o
   9   2   0         26.79         40.69        19.97 o
   1   3   0       1286.81       1286.88        24.70 o
   2   3   0        885.11        990.28        26.27 o
   3   3   0       6381.99       6014.70       143.59 o
   4   3   0       4931.48       4941.36        63.97 o
   5   3   0        327.57        310.98        14.99 o
   6   3   0        202.32        201.06        12.63 o
   7   3   0        834.37        790.48        16.00 o
   8   3   0          8.00         -1.17        15.56 o
   9   3   0         36.16         13.92        20.28 o
   0   4   0       8093.00       9045.94       281.75 o
   1   4   0       3148.15       3434.69        27.79 o
   2   4   0       2095.24       2028.34        23.10 o
   3   4   0       1192.09       1176.62        33.13 o
   4   4   0        111.90        113.04        12.45 o
   5   4   0        266.77        243.18        10.90 o
   6   4   0         13.41         86.19        11.21 o
   7   4   0        490.17        496.41        12.25 o
   8   4   0        898.94        814.62        16.09 o
   9   4   0        313.00        291.98        21.06 o
   1   5   0        678.60        877.88        18.32 o
   2   5   0       6810.27       6271.06        41.33 o
   3   5   0        926.47        960.96        20.44 o
   4   5   0        304.42        258.51        18.31 o
   5   5   0       7195.08       6835.18        54.40 o
   6   5   0        484.88        487.34        14.60 o
   7   5   0        546.61        567.56        13.30 o
   8   5   0        457.19        440.28        16.63 o
   0   6   0      10634.46      10551.31        79.59 o
   1   6   0       2370.79       2561.48        43.92 o
   2   6   0        109.96         99.73        14.50 o
   3   6   0       1837.18       1805.27        24.66 o
   4   6   0       1233.48       1183.25        41.30 o
   5   6   0        808.55        743.18        18.08 o
   6   6   0       2675.48       2562.09        45.38 o
   7   6   0        389.01        386.01        14.46 o
   8   6   0         53.36         47.93        14.21 o
   1   7   0       6902.66       6813.55        32.00 o
   2   7   0      10006.59       9391.91       181.24 o
   3   7   0      10390.08      10149.22       130.76 o
   4   7   0       4442.70       4407.52        96.46 o
   5   7   0         24.19         43.08        18.14 o
   6   7   0         44.67         52.68        14.25 o
   7   7   0        365.56        351.56        13.95 o
   8   7   0        370.68        361.96        18.03 o
   0   8   0        691.38        674.84        21.39 o
   1   8   0      20292.64      19229.91        99.57 o
   2   8   0         55.26         73.42        13.25 o
   3   8   0        734.22        770.33        14.06 o
   4   8   0         59.26         48.13        15.41 o
   5   8   0       8792.28       8422.58       172.97 o
   6   8   0        167.70        170.79        15.41 o
   7   8   0        542.90        496.11        13.35 o
   8   8   0         28.56         11.11        16.59 o
   1   9   0       4096.24       3930.23        22.84 o
   2   9   0       4934.05       4639.37        93.95 o
   3   9   0      12500.92      11856.43        81.49 o
   4   9   0       2286.42       2253.05        79.05 o
   5   9   0         44.61         44.91        16.34 o
   6   9   0        169.52        164.04        23.02 o
   7   9   0       1404.54       1277.76        16.88 o
   8   9   0         31.80         42.77        15.17 o
   0  10   0       4089.13       3771.52        28.32 o
   1  10   0       2826.84       2742.07        48.87 o
   2  10   0        766.34        691.28        16.48 o
   3  10   0       1883.71       1856.60        16.40 o
   4  10   0       1339.93       1301.51        19.90 o
   5  10   0       1148.00       1099.00        39.25 o
   6  10   0       2063.71       1919.99        31.68 o
   7  10   0         38.07         33.07        15.45 o
   8  10   0        157.87        145.40        16.60 o
   1  11   0         78.40         61.32        12.79 o
   2  11   0       2514.49       2368.61        18.61 o
   3  11   0        306.52        267.84        13.54 o
   4  11   0        592.66        584.43        23.10 o
   5  11   0        179.32        174.79        20.18 o
   6  11   0         21.12         27.31        13.16 o
   7  11   0         11.05         40.52        14.20 o
   8  11   0         71.93         78.09        14.76 o
   0  12   0        281.04        244.34        18.27 o
   1  12   0         62.10        114.82        12.84 o
   2  12   0         60.55         34.76        11.48 o
   3  12   0         14.51         45.63        11.41 o
   4  12   0         60.58         68.40        19.87 o
   5  12   0         10.39        -12.72        14.42 o
   6  12   0        103.10        105.62        12.96 o
   7  12   0        221.65        201.36        15.27 o
   1  13   0        233.36        228.20        12.37 o
   2  13   0        106.47        115.53        14.56 o
   3  13   0        919.72        928.72        39.04 o
   4  13   0         66.75         81.81        19.70 o
   5  13   0         82.29         92.02        24.25 o
   6  13   0        631.14        606.53        31.38 o
   7  13   0        709.15        686.17        19.38 o
   0  14   0       1308.80       1253.13        18.95 o
   1  14   0       3510.89       3490.36        44.14 o
   2  14   0          8.15          0.50        10.69 o
   3  14   0         46.33         50.71        16.31 o
   4  14   0        313.83        329.37        16.90 o
   5  14   0       1507.23       1489.93        76.63 o
   6  14   0         13.96          1.32        13.89 o
   7  14   0        431.60        386.69        19.33 o
   1  15   0        832.04        820.35        17.87 o
   2  15   0       1351.65       1376.67        14.59 o
   3  15   0       3441.00       3405.73        40.35 o
   4  15   0        586.68        603.53        34.35 o
   5  15   0        490.25        568.17        79.76 o
   6  15   0        258.00        255.25        18.27 o
   7  15   0        503.03        460.17        20.09 o
   0  16   0       5597.85       5660.81        50.39 o
   1  16   0         48.85         47.73        13.23 o
   2  16   0        977.51        958.14        13.24 o
   3  16   0        144.51        123.74        14.84 o
   4  16   0       1755.72       1774.06        55.74 o
   5  16   0        511.47        503.40        19.32 o
   6  16   0       1182.62       1090.84        36.33 o
   1  17   0        140.38        156.17        13.70 o
   2  17   0       2184.82       2195.28        17.31 o
   3  17   0       1071.32        998.82        20.37 o
   4  17   0        425.08        447.67        15.21 o
   5  17   0        108.47        125.20        20.23 o
   6  17   0        393.46        361.06        19.59 o
   0  18   0       1215.97       1301.41        23.31 o
   1  18   0        758.73        726.71        12.87 o
   2  18   0         25.23         21.78        12.66 o
   3  18   0         37.25         65.95        17.66 o
   4  18   0       1018.18       1006.07        41.29 o
   5  18   0        261.12        248.28        20.58 o
   6  18   0         78.21         97.18        20.85 o
   1  19   0        281.23        299.97        13.03 o
   2  19   0        100.99         91.98        13.11 o
   3  19   0        166.40        167.81        18.26 o
   4  19   0         10.13         22.89        16.71 o
   5  19   0         87.21        100.24        24.65 o
   0  20   0        279.48        285.46        20.73 o
   1  20   0        139.30        129.68        12.50 o
   2  20   0         93.76         99.28        14.60 o
   3  20   0         87.76        129.09        30.35 o
   4  20   0        186.27        180.40        18.59 o
   5  20   0         14.31         15.10        21.12 o
   1  21   0         77.69         86.11        15.44 o
   2  21   0        224.07        222.26        18.09 o
   3  21   0         91.79         63.13        20.67 o
   4  21   0         71.98         98.18        24.69 o
   0  22   0       1000.87       1024.08        45.09 o
   1  22   0          8.37          7.12        13.93 o
   2  22   0        409.11        349.87        18.08 o
   3  22   0         37.98         70.93        36.18 o
   4  22   0        238.53        220.13        21.13 o
   1  23   0        218.09        186.39        17.13 o
   2  23   0        813.26        740.28        19.06 o
   3  23   0        618.33        551.62        19.69 o
   0  24   0         27.26         40.06        34.30 o
   1  24   0        726.88        619.82        24.37 o
   2  24   0          9.95          2.98        35.04 o
  -1 -24   1         21.25         53.54        23.69 o
   0 -24   1         61.89         56.23        19.51 o
   1 -24   1         51.85         49.71        16.91 o
  -3 -23   1         33.95         14.79        23.34 o
  -2 -23   1        343.26        370.45        36.79 o
  -1 -23   1        218.70        204.07        19.21 o
   0 -23   1         89.16         76.24        16.28 o
   1 -23   1        310.20        324.14        19.42 o
   2 -23   1         41.21         46.96        18.80 o
   3 -23   1         92.26        102.87        24.05 o
  -4 -22   1        118.76         57.22        66.36 o
  -3 -22   1        653.31        576.61        24.96 o
  -2 -22   1        107.14        106.09        26.30 o
  -1 -22   1         88.05        121.21        31.30 o
   0 -22   1        413.76        446.42        22.34 o
   1 -22   1         11.99         35.14        18.03 o
   2 -22   1        110.91         98.93        22.38 o
   3 -22   1        223.54        212.41        23.44 o
  -4 -21   1        315.27        292.14        23.82 o
  -3 -21   1        111.38        143.12        25.39 o
  -2 -21   1        196.30        167.27        23.79 o
  -1 -21   1        694.14        704.30        18.53 o
   0 -21   1        290.00        293.56        20.83 o
   1 -21   1        129.65        135.03        15.16 o
   2 -21   1       1049.05       1040.49        95.32 o
   3 -21   1        400.27        393.73        28.48 o
   4 -21   1        381.46        387.32        20.25 o
  -5 -20   1        451.80        393.16        21.57 o
  -4 -20   1        142.44        134.58        18.82 o
  -3 -20   1        376.44        342.18        17.56 o
  -2 -20   1        101.50        122.20        16.90 o
  -1 -20   1       1127.49       1196.23        47.88 o
   0 -20   1        545.09        555.26        21.67 o
   1 -20   1        766.18        846.65        18.96 o
   2 -20   1        400.30        384.29        26.62 o
   3 -20   1        118.84        126.80        18.79 o
   4 -20   1        282.42        321.83        34.04 o
   5 -20   1        696.12        519.30       343.15 o
  -5 -19   1         40.96         14.67        19.39 o
  -4 -19   1        101.11        101.21        21.65 o
  -3 -19   1       2448.90       2489.59        41.29 o
  -2 -19   1         89.90        132.40        16.14 o
  -1 -19   1        657.81        720.26        27.38 o
   0 -19   1        197.25        180.75        16.39 o
   1 -19   1        816.82        769.14        21.03 o
   2 -19   1          9.23         40.54        20.33 o
   3 -19   1       1231.13       1193.41        28.31 o
   4 -19   1         92.15        126.54        24.22 o
   5 -19   1        104.06         92.47        23.66 o
  -6 -18   1        341.20        375.29        34.73 o
  -5 -18   1        178.29        173.68        22.64 o
  -4 -18   1          1.97          2.26        16.71 o
  -3 -18   1        654.08        679.61        20.85 o
  -2 -18   1        762.11        771.21        26.23 o
  -1 -18   1        494.41        509.77        17.43 o
   0 -18   1        692.36        716.82        19.42 o
   1 -18   1       1350.20       1424.93        31.88 o
   2 -18   1        184.70        211.72        19.22 o
   3 -18   1         78.10        111.40        16.04 o
   4 -18   1        344.43        346.23        16.61 o
   5 -18   1        235.26        214.08        23.11 o
   6 -18   1        176.09        186.00        19.94 o
  -6 -17   1        169.76        175.75        33.39 o
  -5 -17   1       1894.14       1855.16        45.81 o
  -4 -17   1        318.61        279.56        21.63 o
  -3 -17   1         77.08         84.22        19.05 o
  -2 -17   1        123.34        139.19        15.70 o
  -1 -17   1       2081.61       2086.49        23.17 o
   0 -17   1         25.81         33.67        16.91 o
   1 -17   1        137.23        152.04        24.76 o
   2 -17   1        962.37        968.46        48.58 o
   3 -17   1        432.93        438.67        24.85 o
   4 -17   1        300.49        308.44        17.25 o
   5 -17   1         93.76         93.90        15.68 o
   6 -17   1          7.80         44.41        25.26 o
  -7 -16   1        805.85        924.91        39.06 o
  -6 -16   1         60.61        103.82        31.84 o
  -5 -16   1        406.04        445.72        20.29 o
  -4 -16   1         81.05         94.08        20.11 o
  -3 -16   1       2769.80       2803.03        74.70 o
  -2 -16   1        264.12        258.72        42.11 o
  -1 -16   1         51.32         49.19        13.19 o
   0 -16   1        602.38        616.23        16.84 o
   1 -16   1       1721.73       1652.77        43.99 o
   2 -16   1         48.60         30.55        14.97 o
   3 -16   1        811.66        807.64        49.87 o
   4 -16   1         38.84         37.29        13.54 o
   5 -16   1        117.57        117.24        17.80 o
   6 -16   1         37.86         36.72        26.58 o
  -7 -15   1        276.30        344.30        24.78 o
  -6 -15   1        794.21        883.17        23.59 o
  -5 -15   1        880.49        930.39        33.30 o
  -4 -15   1        706.29        726.99        18.53 o
  -3 -15   1         81.39         84.13        23.21 o
  -2 -15   1        138.81        124.32        19.19 o
  -1 -15   1       3536.42       3351.54        23.54 o
   0 -15   1        193.01        179.71        13.03 o
   1 -15   1        266.49        253.23        29.57 o
   2 -15   1       1337.38       1405.83        21.34 o
   3 -15   1        368.12        418.66        24.25 o
   4 -15   1          5.53          7.29        13.72 o
   5 -15   1          9.72         33.07        16.80 o
   6 -15   1         60.52         94.04        26.39 o
   7 -15   1        303.00        205.04       138.40 o
  -7 -14   1         30.02         -0.67        18.71 o
  -6 -14   1        402.92        463.73        21.78 o
  -5 -14   1        472.11        524.77        16.59 o
  -4 -14   1        200.92        226.43        14.90 o
  -3 -14   1        133.12        127.71        15.36 o
  -2 -14   1       1548.05       1489.73        76.22 o
  -1 -14   1       1624.21       1599.58        18.01 o
   0 -14   1        300.94        283.43        15.66 o
   1 -14   1       1825.87       1770.86        22.36 o
   2 -14   1         30.20         16.35        22.43 o
   3 -14   1       1178.81       1169.47        42.72 o
   4 -14   1        137.73        140.91        15.91 o
   5 -14   1       1878.49       1951.55        68.61 o
   6 -14   1         61.49         54.02        21.78 o
   7 -14   1        252.79        251.93        19.77 o
  -7 -13   1         85.08         81.09        22.63 o
  -6 -13   1        295.94        334.87        20.98 o
  -5 -13   1        994.78       1001.91        24.91 o
  -4 -13   1        313.75        322.62        12.45 o
  -3 -13   1       1705.88       1790.29        71.87 o
  -2 -13   1        241.89        211.24        16.72 o
  -1 -13   1        564.46        566.57        19.53 o
   0 -13   1         92.97         93.57        16.00 o
   1 -13   1       1688.46       1642.26        17.77 o
   2 -13   1       1509.35       1547.97        30.71 o
   3 -13   1       3135.51       3149.46        84.49 o
   4 -13   1        113.85        118.94        13.63 o
   5 -13   1        532.98        575.63        22.88 o
   6 -13   1        100.65        158.85        21.46 o
   7 -13   1       1147.16       1278.58        25.84 o
  -8 -12   1          2.52        -10.42        17.42 o
  -7 -12   1        197.89        230.94        34.11 o
  -6 -12   1        138.26        157.46        14.52 o
  -5 -12   1       1435.84       1461.87        29.54 o
  -4 -12   1        810.13        857.03        23.03 o
  -3 -12   1         70.65         70.27        12.54 o
  -2 -12   1       1916.96       1928.08        40.66 o
  -1 -12   1       3324.74       3336.40        80.33 o
   0 -12   1       6740.40       6645.84        35.92 o
   1 -12   1       4836.91       4723.25        84.37 o
   2 -12   1        970.09        983.13        26.24 o
   3 -12   1         93.07         97.51        13.20 o
   4 -12   1       1688.77       1805.48        39.96 o
   5 -12   1        671.41        738.06        17.04 o
   6 -12   1       2498.59       2781.23        24.37 o
   7 -12   1        134.99        151.39        22.45 o
  -8 -11   1         57.07         77.77        23.89 o
  -7 -11   1         95.79        112.12        17.31 o
  -6 -11   1         42.89         30.64        19.66 o
  -5 -11   1          6.86         12.68        15.96 o
  -4 -11   1        963.26        959.62        30.01 o
  -3 -11   1        663.14        706.34        19.55 o
  -2 -11   1      11199.45      10868.26       194.09 o
  -1 -11   1       2007.15       1965.72        36.10 o
   0 -11   1        159.17        157.95        15.20 o
   1 -11   1        298.22        339.19        35.81 o
   2 -11   1      11845.56      11576.33       285.89 o
   3 -11   1        354.91        353.22        20.07 o
   4 -11   1       1757.58       1869.60        55.58 o
   5 -11   1        393.19        423.82        16.76 o
   6 -11   1        402.92        442.46        20.63 o
   7 -11   1         25.91         52.19        15.60 o
   8 -11   1        950.08        956.66        79.20 o
  -8 -10   1         58.66         68.01        18.66 o
  -7 -10   1       1357.34       1538.69        56.04 o
  -6 -10   1        242.28        260.79        32.92 o
  -5 -10   1         43.43         59.99        27.29 o
  -4 -10   1       2189.60       2217.86        31.55 o
  -3 -10   1       3395.99       3320.27        58.51 o
  -2 -10   1        192.72        176.81        12.88 o
  -1 -10   1       7533.05       7172.96        34.23 o
   0 -10   1       5652.25       5461.94        32.50 o
   1 -10   1       1106.27       1161.03        19.11 o
   2 -10   1       2107.17       2008.29        56.80 o
   3 -10   1        225.78        230.52        11.41 o
   4 -10   1        632.96        691.33        17.82 o
   5 -10   1         50.82         91.66        18.78 o
   6 -10   1        907.16        916.55        18.86 o
   7 -10   1         63.44         71.28        17.71 o
   8 -10   1          4.52         27.85        23.82 o
  -8  -9   1         40.50         45.20        22.48 o
  -7  -9   1         21.74         54.59        14.02 o
  -6  -9   1       4477.02       4867.84        91.57 o
  -5  -9   1        468.27        494.85        19.77 o
  -4  -9   1        793.54        783.26        36.71 o
  -3  -9   1       2379.68       2414.78        63.24 o
  -2  -9   1      12065.83      12223.21       336.43 o
  -1  -9   1        449.84        497.50        16.50 o
   0  -9   1       1583.67       1456.35        22.42 o
   1  -9   1        776.25        700.94        15.03 o
   2  -9   1        618.31        616.43        26.95 o
   3  -9   1       1265.34       1247.52        23.97 o
   4  -9   1        799.42        777.11        23.27 o
   5  -9   1         97.27        119.59        19.21 o
   6  -9   1         19.21         21.28        15.84 o
   7  -9   1          1.34         20.84        17.13 o
   8  -9   1         71.41         97.80        23.17 o
  -8  -8   1       1241.37       1262.03        25.64 o
  -7  -8   1        316.67        350.25        23.08 o
  -6  -8   1        148.28        168.89        19.61 o
  -5  -8   1       1106.12       1133.48        21.59 o
  -4  -8   1       6208.92       5932.82       107.41 o
  -3  -8   1       1306.75       1381.06        47.55 o
  -2  -8   1      11730.85      11710.08       177.82 o
  -1  -8   1         40.62         41.57        15.65 o
   0  -8   1        419.04        457.42        23.37 o
   1  -8   1        158.17        180.93        14.09 o
   2  -8   1       2570.16       2460.24        21.61 o
   3  -8   1       2015.72       2090.54        47.76 o
   4  -8   1        444.62        486.72        19.81 o
   5  -8   1         84.89         96.08        19.65 o
   6  -8   1         52.64         74.95        20.68 o
   7  -8   1         36.71         49.36        40.14 o
   8  -8   1         33.87         -8.22        22.66 o
  -8  -7   1         67.53         71.25        18.10 o
  -7  -7   1        430.80        428.16        26.45 o
  -6  -7   1       3392.08       3634.99        55.61 o
  -5  -7   1       1176.79       1335.34        29.11 o
  -4  -7   1       2574.17       2547.86        43.14 o
  -3  -7   1        355.08        357.11        19.74 o
  -2  -7   1       6291.30       6164.95       121.42 o
  -1  -7   1       7098.23       7334.35        39.57 o
   0  -7   1       1131.21       1001.33        25.98 o
   1  -7   1      14388.91      14541.71       219.89 o
   2  -7   1       2169.67       2274.11        45.01 o
   3  -7   1        323.49        278.91        14.22 o
   4  -7   1       1347.58       1329.72        19.74 o
   5  -7   1          0.33         42.13        18.94 o
   6  -7   1        420.92        419.61        15.00 o
   7  -7   1        369.16        406.26        36.16 o
   8  -7   1        111.95        111.77        15.95 o
  -8  -6   1        134.77        102.59        17.51 o
  -7  -6   1        944.88       1050.44        22.26 o
  -6  -6   1         34.94         54.81        15.90 o
  -5  -6   1        279.37        334.49        15.81 o
  -4  -6   1       1388.92       1403.41        34.65 o
  -3  -6   1       5611.44       5441.50       116.73 o
  -2  -6   1        360.27        425.95        19.09 o
  -1  -6   1      13263.75      13104.45        55.62 o
   0  -6   1       3329.92       3399.37        26.67 o
   1  -6   1        281.13        234.41        14.90 o
   2  -6   1       5080.15       4912.22       113.59 o
   3  -6   1        218.35        198.53        14.70 o
   4  -6   1       5419.71       5578.09        44.45 o
   5  -6   1        247.17        248.52        14.16 o
   6  -6   1       5511.67       5704.35        32.33 o
   7  -6   1        368.40        369.30        21.04 o
   8  -6   1          3.64         23.99        26.56 o
  -9  -5   1         88.50         64.93        20.72 o
  -8  -5   1        317.34        280.46        22.15 o
  -7  -5   1        388.79        414.77        20.72 o
  -6  -5   1        254.74        255.34        19.58 o
  -5  -5   1        167.31        171.45        18.61 o
  -4  -5   1       4158.16       4275.09        27.68 o
  -3  -5   1         13.97         -0.16        16.94 o
  -2  -5   1      12804.92      12374.66       321.92 o
  -1  -5   1      11791.66      12504.74       108.72 o
   0  -5   1         14.89          1.72        14.56 o
   1  -5   1         46.95         57.21        29.78 o
   2  -5   1      10395.41      10078.31       275.51 o
   3  -5   1       2721.46       2788.43        53.29 o
   4  -5   1       8401.61       8611.26        38.63 o
   5  -5   1        745.38        738.92        15.52 o
   6  -5   1        702.70        687.89        32.59 o
   7  -5   1        680.67        761.00        18.45 o
   8  -5   1       1559.16       1555.70        25.60 o
  -9  -4   1         21.83         20.24        20.39 o
  -8  -4   1        183.25        178.92        16.25 o
  -7  -4   1         27.66         37.16        16.08 o
  -6  -4   1       1213.31       1208.09        18.97 o
  -5  -4   1        943.94        971.61        20.86 o
  -4  -4   1        507.25        497.15        16.56 o
  -3  -4   1        206.31        212.94        16.47 o
  -2  -4   1        483.75        527.75        25.59 o
  -1  -4   1       5792.74       5376.16        98.09 o
   0  -4   1       7893.03       7977.91        54.54 o
   1  -4   1       7577.79       7914.40       133.08 o
   2  -4   1      17697.37      17058.21       348.80 o
   3  -4   1       5133.89       5436.18        44.60 o
   4  -4   1        637.78        554.94        23.68 o
   5  -4   1       5678.25       5930.79        40.10 o
   6  -4   1       1198.32       1321.19        28.01 o
   7  -4   1        728.14        793.96        21.16 o
   8  -4   1         16.56         16.87        24.33 o
  -9  -3   1          7.81        -17.63        17.63 o
  -8  -3   1        581.76        585.82        20.86 o
  -7  -3   1         76.01        132.94        19.36 o
  -6  -3   1        774.73        819.05        18.29 o
  -5  -3   1       1314.40       1348.02        35.58 o
  -4  -3   1        259.81        259.58        27.53 o
  -3  -3   1       8174.98       7910.37       150.77 o
  -2  -3   1         97.16        100.22        14.56 o
  -1  -3   1       2046.88       2149.94        28.14 o
   0  -3   1        425.69        530.06        23.44 o
   1  -3   1       3708.55       3788.90        60.47 o
   2  -3   1       3240.14       3651.51        31.59 o
   3  -3   1      23926.55      23713.30       571.33 o
   4  -3   1        326.16        358.34        16.05 o
   5  -3   1        491.13        545.49        16.86 o
   6  -3   1        237.92        323.15        15.88 o
   7  -3   1       2519.13       2485.19        43.26 o
   8  -3   1        143.25        156.50        15.67 o
   9  -3   1        957.59        880.45        28.01 o
  -9  -2   1        139.67        123.82        17.60 o
  -8  -2   1       1349.97       1340.82        19.19 o
  -7  -2   1        166.28        158.66        16.22 o
  -6  -2   1        325.92        365.18        18.60 o
  -5  -2   1       3587.05       3440.20        26.26 o
  -4  -2   1       4808.06       4695.50        32.53 o
  -3  -2   1        253.78        214.26        23.21 o
  -2  -2   1       6528.80       7217.72       149.60 o
  -1  -2   1       6061.31       5871.84       157.17 o
   0  -2   1       1384.76       1658.45        33.84 o
   1  -2   1      16818.63      18170.99       573.10 o
   2  -2   1       4586.88       5252.40        58.61 o
   3  -2   1        325.34        333.47        19.21 o
   4  -2   1       3474.62       3573.40        27.24 o
   5  -2   1       6014.90       6058.07       160.57 o
   6  -2   1        277.79        264.30        19.41 o
   7  -2   1        692.19        677.17        17.90 o
   8  -2   1        194.78        187.59        18.24 o
   9  -2   1        254.53        213.61        18.15 o
  -9  -1   1        173.95        151.19        20.27 o
  -8  -1   1        133.40        132.01        17.66 o
  -7  -1   1       1801.31       1759.98        20.10 o
  -6  -1   1        797.59        794.68        17.36 o
  -5  -1   1       5607.81       5431.79       122.67 o
  -4  -1   1       1218.53       1146.82        22.24 o
  -3  -1   1        393.00        502.51        24.47 o
  -2  -1   1       1379.38       1429.32        28.68 o
  -1  -1   1      25445.61      24877.86       552.98 o
   0  -1   1      10572.05      11893.67       102.89 o
   1  -1   1       2864.41       3072.20       141.10 o
   2  -1   1       6247.27       6629.09       307.08 o
   3  -1   1       2779.74       2581.11        93.24 o
   4  -1   1        349.38        338.07        19.65 o
   5  -1   1          9.23         15.62        18.41 o
   6  -1   1        123.95        139.33        18.74 o
   7  -1   1        224.27        238.42        16.42 o
   8  -1   1        468.89        432.11        18.75 o
   9  -1   1         12.78         36.17        20.32 o
  -9   0   1       1360.50       1319.43        29.53 o
  -8   0   1          0.31        -14.90        14.90 o
  -7   0   1       2099.60       1989.87        19.30 o
  -6   0   1         58.07        155.04        15.68 o
  -5   0   1       2291.59       2178.68        18.65 o
  -4   0   1        117.03         90.10        15.15 o
  -3   0   1       2850.78       2364.40        63.27 o
  -2   0   1         16.47         50.77        15.21 o
  -1   0   1       4818.86       5178.83        68.18 o
   1   0   1      14384.50      14130.53       221.88 o
   2   0   1        449.69        402.50        22.43 o
   3   0   1       1335.68       1333.35        44.75 o
   4   0   1         82.01         88.59        12.34 o
   5   0   1         12.56         75.23        15.07 o
   6   0   1          0.02         -2.62        11.73 o
   7   0   1        303.14        282.98        14.22 o
   8   0   1         55.26         71.92        18.04 o
   9   0   1        162.12        124.19        17.96 o
  -9   1   1        161.64        164.78        17.41 o
  -8   1   1        141.88        132.96        17.44 o
  -7   1   1       1856.49       1761.32        20.04 o
  -6   1   1        785.01        775.48        17.08 o
  -5   1   1       5631.19       5290.36        85.87 o
  -4   1   1       1189.12       1076.67        22.83 o
  -3   1   1        418.05        490.46        17.69 o
  -2   1   1       1393.57       1385.15        17.52 o
  -1   1   1      25474.45      25020.70       439.65 o
   0   1   1      10561.73      11822.38       466.87 o
   1   1   1       2864.77       2973.39        42.89 o
   2   1   1       6369.16       6664.12       184.66 o
   3   1   1       2670.21       2445.92        39.84 o
   4   1   1        355.75        272.28        20.84 o
   5   1   1          0.41          6.74        13.53 o
   6   1   1        126.33        132.31        13.73 o
   7   1   1        229.47        235.89        13.44 o
   8   1   1        469.78        432.54        17.23 o
   9   1   1         15.49          4.79        22.91 o
  -9   2   1        156.43        134.40        17.67 o
  -8   2   1       1357.42       1307.98        21.21 o
  -7   2   1        173.73        171.02        14.45 o
  -6   2   1        320.11        319.14        12.36 o
  -5   2   1       3649.44       3368.06        40.50 o
  -4   2   1       4818.75       4501.57        63.23 o
  -3   2   1        360.99        302.10        17.11 o
  -2   2   1       6755.79       7148.45        34.67 o
  -1   2   1       6080.23       5742.47        62.97 o
   0   2   1       1377.23       1627.16        36.53 o
   1   2   1      16855.21      17875.78       149.34 o
   2   2   1       4619.99       4969.56       170.23 o
   3   2   1        319.17        294.91        19.98 o
   4   2   1       3460.29       3376.16        55.47 o
   5   2   1       6106.24       5821.27       113.24 o
   6   2   1        270.29        276.00        11.87 o
   7   2   1        715.05        687.19        15.72 o
   8   2   1        190.05        189.89        15.76 o
   9   2   1        244.96        207.07        20.81 o
  -9   3   1         11.44         -4.88        19.84 o
  -8   3   1        576.75        546.38        16.30 o
  -7   3   1         96.94        109.40        13.94 o
  -6   3   1        824.49        818.08        14.23 o
  -5   3   1       1299.94       1229.43        15.05 o
  -4   3   1        272.78        233.95        12.92 o
  -3   3   1       8353.46       7604.24       148.25 o
  -2   3   1         95.97         87.84        16.81 o
  -1   3   1       1990.12       2053.43        27.48 o
   0   3   1        480.80        554.15        26.65 o
   1   3   1       3648.10       3738.20       149.02 o
   2   3   1       3242.55       3388.44        85.72 o
   3   3   1      23848.55      22299.18       561.65 o
   4   3   1        330.06        364.00        14.56 o
   5   3   1        491.23        500.33        18.05 o
   6   3   1        237.80        265.61        11.86 o
   7   3   1       2484.03       2285.98        21.35 o
   8   3   1        145.80        156.88        15.64 o
   9   3   1        942.64        811.19        47.10 o
  -9   4   1         25.67         19.43        17.72 o
  -8   4   1        171.75        155.38        15.81 o
  -7   4   1         28.89         57.13        14.25 o
  -6   4   1       1225.58       1124.76        15.99 o
  -5   4   1        874.58        782.45        14.04 o
  -4   4   1        575.81        533.95        16.45 o
  -3   4   1        173.59        186.62        19.28 o
  -2   4   1        427.90        440.57        17.87 o
  -1   4   1       5864.41       5300.13        36.18 o
   0   4   1       7943.44       7819.18        73.94 o
   1   4   1       7895.29       8054.59        67.35 o
   2   4   1      17775.38      16797.62       152.98 o
   3   4   1       5110.13       5095.76       127.71 o
   4   4   1        677.95        562.58        15.25 o
   5   4   1       5616.20       5463.17        53.72 o
   6   4   1       1220.32       1223.66        16.43 o
   7   4   1        699.78        673.17        17.60 o
   8   4   1         16.72         11.18        17.96 o
  -9   5   1         90.61         52.97        20.57 o
  -8   5   1        318.67        278.23        18.71 o
  -7   5   1        375.72        370.33        13.96 o
  -6   5   1        212.23        205.04        14.01 o
  -5   5   1        131.90        142.50        11.54 o
  -4   5   1       4140.56       3936.11        67.24 o
  -3   5   1          4.44          7.97        16.87 o
  -2   5   1      13033.91      12288.15        43.37 o
  -1   5   1      11532.47      11896.00        44.87 o
   0   5   1         14.13         12.39        14.70 o
   1   5   1         43.97         56.65        16.68 o
   2   5   1      10689.22      10034.60       123.89 o
   3   5   1       2782.86       2658.86        90.54 o
   4   5   1       8452.29       8134.79       204.32 o
   5   5   1        725.56        673.68        14.54 o
   6   5   1        665.41        612.10        12.21 o
   7   5   1        674.71        670.71        14.61 o
   8   5   1       1556.15       1435.01        29.54 o
  -8   6   1        132.22         99.09        16.01 o
  -7   6   1        952.39        899.84        16.57 o
  -6   6   1         12.92         45.43        12.48 o
  -5   6   1        277.44        311.32        14.20 o
  -4   6   1       1308.06       1280.41        22.47 o
  -3   6   1       5679.61       5267.14        40.92 o
  -2   6   1        377.22        430.81        19.19 o
  -1   6   1      13319.06      12960.66       165.82 o
   0   6   1       3351.58       3291.27        41.32 o
   1   6   1        277.22        236.97        13.77 o
   2   6   1       5150.79       4892.49        65.04 o
   3   6   1        287.82        275.39        20.77 o
   4   6   1       5399.93       5005.54       137.76 o
   5   6   1        240.73        243.64        12.68 o
   6   6   1       5516.61       5267.44        77.24 o
   7   6   1        366.90        326.13        13.84 o
   8   6   1          6.06          0.97        14.33 o
  -8   7   1         58.34         60.41        14.85 o
  -7   7   1        445.76        392.16        14.26 o
  -6   7   1       3375.13       3185.52        55.55 o
  -5   7   1       1242.64       1269.52        26.99 o
  -4   7   1       2594.49       2598.68        26.57 o
  -3   7   1        393.03        363.68        23.46 o
  -2   7   1       6178.78       5840.63        27.31 o
  -1   7   1       7207.92       7422.45        85.26 o
   0   7   1       1176.01        978.46        19.90 o
   1   7   1      14390.46      13949.26        65.51 o
   2   7   1       2149.03       2201.64        25.11 o
   3   7   1        308.50        275.00        16.92 o
   4   7   1       1342.53       1236.79        45.34 o
   5   7   1          0.71          1.34        14.31 o
   6   7   1        429.17        399.53        13.00 o
   7   7   1        365.73        357.82        15.42 o
   8   7   1        121.15         98.73        14.08 o
  -8   8   1       1178.24       1065.01        19.04 o
  -7   8   1        319.29        313.05        15.57 o
  -6   8   1        140.86        121.38        14.51 o
  -5   8   1       1084.20       1021.33        17.76 o
  -4   8   1       6067.25       5694.11        62.92 o
  -3   8   1       1315.27       1325.07        15.54 o
  -2   8   1      11761.87      11511.80       195.79 o
  -1   8   1         46.46        118.58        47.04 o
   0   8   1        300.92        345.61        14.89 o
   1   8   1        155.55        174.18        16.05 o
   2   8   1       2391.11       2334.23        63.14 o
   3   8   1       2039.78       2157.47        22.53 o
   4   8   1        413.19        452.75        16.85 o
   5   8   1         85.33         83.96        14.52 o
   6   8   1         33.39         44.79        26.05 o
   7   8   1         31.68         39.23        15.17 o
   8   8   1         36.86         57.90        16.86 o
  -8   9   1         48.67         56.75        16.92 o
  -7   9   1         17.83         28.35        13.76 o
  -6   9   1       4546.00       4433.18        86.74 o
  -5   9   1        464.06        429.16        12.86 o
  -4   9   1        752.87        711.08        46.11 o
  -3   9   1       2349.30       2336.03        26.14 o
  -2   9   1      11999.66      11941.83       213.21 o
  -1   9   1        425.50        471.21        12.99 o
   0   9   1       1601.73       1455.16        17.27 o
   1   9   1        778.11        676.97        14.92 o
   2   9   1        500.32        483.16        13.37 o
   3   9   1       1264.80       1200.75        20.96 o
   4   9   1        766.68        714.65        18.47 o
   5   9   1         92.28         77.22        14.57 o
   6   9   1         22.20         33.96        14.56 o
   7   9   1         11.34         18.08        14.03 o
   8   9   1         45.92         58.93        15.28 o
  -8  10   1         37.24         38.61        18.33 o
  -7  10   1       1393.58       1316.24        19.05 o
  -6  10   1        255.18        254.51        15.81 o
  -5  10   1         40.50         64.90        16.47 o
  -4  10   1       2123.96       2051.85        34.55 o
  -3  10   1       3490.55       3311.26        43.40 o
  -2  10   1        189.61        191.64        11.98 o
  -1  10   1       7599.38       7164.55        82.84 o
   0  10   1       5824.75       5487.83        65.25 o
   1  10   1       1072.75       1115.22        15.43 o
   2  10   1       2037.35       1946.35        34.70 o
   3  10   1        313.07        329.58        25.43 o
   4  10   1        623.90        625.42        25.43 o
   5  10   1         51.34         54.10        14.61 o
   6  10   1        904.13        805.54        24.52 o
   7  10   1         52.63         69.11        13.52 o
   8  10   1          6.65          5.49        17.45 o
  -8  11   1         57.33         37.35        18.97 o
  -7  11   1         90.18         92.36        15.07 o
  -6  11   1         18.10         50.07        16.33 o
  -5  11   1         31.77         25.39        15.77 o
  -4  11   1       1008.44        955.25        14.13 o
  -3  11   1        644.77        649.00        16.05 o
  -2  11   1      11381.21      11207.35       186.41 o
  -1  11   1       2088.88       2059.37        25.95 o
   0  11   1        165.68        159.48        10.78 o
   1  11   1        287.46        363.06        35.11 o
   2  11   1      12023.26      11728.72       224.11 o
   3  11   1        379.92        385.05        16.64 o
   4  11   1       1724.81       1741.12        20.29 o
   5  11   1        410.36        389.47        26.89 o
   6  11   1        414.08        403.71        18.80 o
   7  11   1         32.45         43.77        14.33 o
   8  11   1        926.00        794.25        24.67 o
  -8  12   1          0.89          7.62        19.28 o
  -7  12   1        181.09        162.94        15.15 o
  -6  12   1        123.33        123.98        15.35 o
  -5  12   1       1444.13       1415.98        58.14 o
  -4  12   1        864.66        878.94        14.07 o
  -3  12   1         74.35         54.18        17.30 o
  -2  12   1       1902.39       1943.80        34.48 o
  -1  12   1       3362.69       3312.51        31.95 o
   0  12   1       6754.39       6669.35        25.11 o
   1  12   1       4931.03       4813.59        72.44 o
   2  12   1       1001.85        993.88        13.17 o
   3  12   1         70.42         90.69        19.13 o
   4  12   1       1642.19       1750.40       101.98 o
   5  12   1        686.56        756.29        39.38 o
   6  12   1       2543.51       2550.46        73.60 o
   7  12   1        135.62        179.48        16.64 o
  -7  13   1         64.61         63.92        16.06 o
  -6  13   1        269.58        269.09        14.56 o
  -5  13   1        944.66        902.23        30.03 o
  -4  13   1        315.18        326.62        14.11 o
  -3  13   1       1729.32       1760.18        31.88 o
  -2  13   1        263.09        254.92        12.70 o
  -1  13   1        505.01        493.83        22.87 o
   0  13   1         50.83         45.70        11.26 o
   1  13   1       1727.97       1679.85        25.92 o
   2  13   1       1597.47       1617.66        39.50 o
   3  13   1       3235.13       3256.82       136.13 o
   4  13   1         81.96         83.34        20.03 o
   5  13   1        540.85        486.40        18.47 o
   6  13   1        102.16        106.87        15.91 o
   7  13   1       1165.95       1078.61        32.06 o
  -7  14   1         34.23         29.06        18.10 o
  -6  14   1        399.73        381.68        15.69 o
  -5  14   1        422.59        439.89        16.81 o
  -4  14   1        248.75        240.69        14.87 o
  -3  14   1        109.74         83.64        11.32 o
  -2  14   1       1654.55       1621.52        15.92 o
  -1  14   1       1687.45       1698.74        37.33 o
   0  14   1        293.40        289.13        12.27 o
   1  14   1       1768.78       1708.94        20.49 o
   2  14   1         16.18         23.11        14.17 o
   3  14   1       1213.25       1164.36        40.94 o
   4  14   1        138.26        137.67        16.68 o
   5  14   1       1885.49       1916.38        93.33 o
   6  14   1         52.12         73.73        16.51 o
   7  14   1        245.80        220.19        15.06 o
  -7  15   1        291.60        270.68        15.91 o
  -6  15   1        791.79        812.35        51.15 o
  -5  15   1        913.25        882.97        21.19 o
  -4  15   1        727.21        685.67        20.71 o
  -3  15   1         39.83         36.15        11.57 o
  -2  15   1        110.20        115.51        12.51 o
  -1  15   1       3508.29       3286.42        64.78 o
   0  15   1        170.11        171.65        10.95 o
   1  15   1        261.45        241.01        10.59 o
   2  15   1       1311.64       1363.00        18.43 o
   3  15   1        329.61        333.89        29.20 o
   4  15   1          3.38          1.48        20.25 o
   5  15   1          5.14         38.81        24.46 o
   6  15   1         59.28         66.71        16.70 o
   7  15   1        305.39        252.94        17.80 o
  -7  16   1        788.13        663.37        23.31 o
  -6  16   1         65.59        108.79        16.92 o
  -5  16   1        420.06        403.73        22.72 o
  -4  16   1         68.73         63.06        15.89 o
  -3  16   1       2847.22       2754.63        19.70 o
  -2  16   1        268.76        287.16        14.40 o
  -1  16   1         52.26         63.27        12.14 o
   0  16   1        623.54        613.83        13.26 o
   1  16   1       1689.68       1595.42        15.38 o
   2  16   1         33.79         48.20        16.27 o
   3  16   1        770.23        807.27        24.03 o
   4  16   1         42.75         34.51        17.04 o
   5  16   1         82.63        105.07        22.03 o
   6  16   1         40.27         45.28        17.62 o
  -6  17   1        174.87        146.66        17.86 o
  -5  17   1       1909.02       1847.77        63.48 o
  -4  17   1        325.84        345.02        30.56 o
  -3  17   1         57.68         53.41        12.84 o
  -2  17   1        121.90        131.79        12.22 o
  -1  17   1       2137.71       2021.82        17.54 o
   0  17   1         45.16         38.39        13.41 o
   1  17   1        163.86        167.49        12.13 o
   2  17   1        931.86        896.75        15.97 o
   3  17   1        387.88        364.43        26.71 o
   4  17   1        309.02        306.23        21.98 o
   5  17   1        106.66        109.94        18.70 o
   6  17   1         14.05         41.81        16.10 o
  -6  18   1        326.50        262.20        24.63 o
  -5  18   1        176.65        137.64        19.27 o
  -4  18   1          2.82        -12.40        18.00 o
  -3  18   1        642.85        658.16        15.69 o
  -2  18   1        859.65        877.45        14.40 o
  -1  18   1        517.76        478.26        12.46 o
   0  18   1        702.38        726.03        17.79 o
   1  18   1       1355.31       1369.82        22.88 o
   2  18   1        201.81        200.11        14.53 o
   3  18   1         76.49         86.28        14.17 o
   4  18   1        359.94        374.71        17.37 o
   5  18   1        203.45        179.02        20.30 o
   6  18   1        158.88        163.74        17.68 o
  -5  19   1         47.69         35.08        17.30 o
  -4  19   1         73.05         49.03        18.60 o
  -3  19   1       2486.46       2454.12        25.88 o
  -2  19   1         90.43         84.15        12.10 o
  -1  19   1        719.84        744.93        13.08 o
   0  19   1        221.44        217.34        14.92 o
   1  19   1        819.51        789.67        31.94 o
   2  19   1          9.06         14.87        17.29 o
   3  19   1       1216.43       1167.79        19.83 o
   4  19   1        108.43        116.59        15.17 o
   5  19   1        109.51        117.57        22.05 o
  -5  20   1        469.96        383.91        19.34 o
  -4  20   1        141.08        136.58        20.02 o
  -3  20   1        435.34        383.63        20.63 o
  -2  20   1         88.22         97.88        16.27 o
  -1  20   1       1112.81       1109.86        15.76 o
   0  20   1        564.84        558.95        15.69 o
   1  20   1        834.49        877.37        25.11 o
   2  20   1        421.14        442.08        15.90 o
   3  20   1        116.19        102.83        17.76 o
   4  20   1        270.44        248.14        16.46 o
   5  20   1        668.56        563.57        21.26 o
  -4  21   1        345.48        319.94        51.28 o
  -3  21   1        120.24        176.67        35.64 o
  -2  21   1        147.55        155.04        13.76 o
  -1  21   1        729.47        714.95        19.62 o
   0  21   1        282.28        265.17        17.50 o
   1  21   1        138.36        154.84        17.46 o
   2  21   1       1064.11       1080.02        21.64 o
   3  21   1        428.80        418.20        17.96 o
   4  21   1        362.05        340.80        17.29 o
  -4  22   1         98.35        105.14        37.40 o
  -3  22   1        689.13        644.41        21.85 o
  -2  22   1        131.38        137.97        19.23 o
  -1  22   1         90.96         72.98        16.05 o
   0  22   1        404.99        414.80        16.67 o
   1  22   1          7.27          2.78        14.20 o
   2  22   1         81.45         76.37        14.40 o
   3  22   1        217.27        207.32        26.97 o
  -3  23   1         32.36         26.65        20.53 o
  -2  23   1        347.04        316.71        18.07 o
  -1  23   1        211.50        205.34        17.56 o
   0  23   1         73.86         71.78        14.63 o
   1  23   1        296.04        307.67        17.18 o
   2  23   1         31.64         39.71        16.69 o
   3  23   1         90.08         84.73        19.17 o
  -1  24   1         26.62         82.07        43.93 o
   0  24   1         47.35         78.40        26.19 o
   1  24   1         54.31         44.52        15.38 o
  -1 -24   2         33.97         30.97        19.54 o
   0 -24   2         19.84          7.78        42.76 o
   1 -24   2        154.48        135.73        19.76 o
  -3 -23   2         71.17         38.92        21.69 o
  -2 -23   2        104.38        108.20        23.69 o
  -1 -23   2        337.03        354.72        17.08 o
   0 -23   2        231.39        265.31        19.40 o
   1 -23   2         33.13         35.00        19.21 o
   2 -23   2        120.17        110.19        19.23 o
  -4 -22   2          6.87         26.42        16.88 o
  -3 -22   2       1073.76        947.94        60.13 o
  -2 -22   2        101.93         89.16        18.31 o
  -1 -22   2        475.99        448.33        20.89 o
   0 -22   2         85.10         84.47        21.33 o
   1 -22   2        479.69        426.56        22.50 o
   2 -22   2         40.56         28.68        15.80 o
   3 -22   2        960.79        900.84        24.96 o
  -4 -21   2         96.83         79.04        33.33 o
  -3 -21   2         24.59         45.01        18.14 o
  -2 -21   2        256.05        289.61        21.83 o
  -1 -21   2       1411.11       1462.93        31.27 o
   0 -21   2        546.31        552.11        18.56 o
   1 -21   2       1035.85       1022.55        40.47 o
   2 -21   2         41.48         44.46        33.09 o
   3 -21   2         54.62         49.34        24.25 o
   4 -21   2        598.73        544.22        56.90 o
  -5 -20   2          4.47        -11.96        24.64 o
  -4 -20   2       1261.54       1239.60        21.82 o
  -3 -20   2        589.78        644.86        22.60 o
  -2 -20   2       1576.21       1602.53        24.76 o
  -1 -20   2         82.40        108.64        19.81 o
   0 -20   2         78.22         92.63        20.19 o
   1 -20   2         75.23         67.64        30.54 o
   2 -20   2       1266.28       1255.17        17.75 o
   3 -20   2        671.24        634.99        34.56 o
   4 -20   2        213.65        202.70        19.16 o
   5 -20   2         16.12         17.02        25.50 o
  -5 -19   2         30.72         78.37        23.42 o
  -4 -19   2        898.76        864.86        32.85 o
  -3 -19   2        175.39        140.75        29.02 o
  -2 -19   2        941.36        961.16        43.00 o
  -1 -19   2        357.94        357.23        31.88 o
   0 -19   2       2892.52       3024.82        24.46 o
   1 -19   2        796.85        771.98        17.56 o
   2 -19   2        168.49        188.53        16.58 o
   3 -19   2         64.33         67.35        31.75 o
   4 -19   2        562.69        551.05        16.91 o
   5 -19   2         83.68         44.21        24.57 o
  -6 -18   2         72.16         61.09        25.27 o
  -5 -18   2        502.97        521.54        32.87 o
  -4 -18   2        655.47        703.85        18.72 o
  -3 -18   2        622.57        601.16        37.11 o
  -2 -18   2        371.51        361.79        20.02 o
  -1 -18   2       1166.49       1217.43        29.22 o
   0 -18   2        414.01        392.81        19.85 o
   1 -18   2         10.80         39.03        16.70 o
   2 -18   2       1002.11       1072.52        64.99 o
   3 -18   2        310.13        308.77        16.97 o
   4 -18   2         35.92         32.19        15.00 o
   5 -18   2        600.70        616.63        27.72 o
  -6 -17   2        119.28        117.63        20.53 o
  -5 -17   2         36.08         42.58        19.38 o
  -4 -17   2         28.26         25.16        17.14 o
  -3 -17   2        453.70        437.59        16.92 o
  -2 -17   2        146.11        120.75        15.89 o
  -1 -17   2         48.77         61.16        18.64 o
   0 -17   2        206.84        238.82        35.21 o
   1 -17   2        556.85        537.36        16.56 o
   2 -17   2       1955.25       1867.30       114.59 o
   3 -17   2        149.74        128.33        12.51 o
   4 -17   2       1054.38       1113.22        34.48 o
   5 -17   2         15.87         36.26        21.59 o
   6 -17   2        221.04        227.96        19.90 o
  -7 -16   2         45.28         34.99        35.08 o
  -6 -16   2         49.14         58.26        23.51 o
  -5 -16   2         60.48         60.86        17.72 o
  -4 -16   2        177.42        185.16        16.92 o
  -3 -16   2        706.36        649.38        18.35 o
  -2 -16   2       1154.58       1102.15        48.32 o
  -1 -16   2         87.43        109.86        15.51 o
   0 -16   2       1622.18       1620.63        21.99 o
   1 -16   2        102.21        155.28        20.72 o
   2 -16   2        380.27        381.45        18.28 o
   3 -16   2        121.98        135.78        16.05 o
   4 -16   2        859.90        851.17        53.89 o
   5 -16   2        296.50        297.90        18.01 o
   6 -16   2        790.04        886.85        46.93 o
  -7 -15   2        194.90        236.96        34.82 o
  -6 -15   2        272.74        277.75        23.23 o
  -5 -15   2         94.23         78.16        21.14 o
  -4 -15   2        173.16        150.06        20.14 o
  -3 -15   2        107.74        119.26        24.74 o
  -2 -15   2        728.24        708.76        20.27 o
  -1 -15   2         97.10        100.58        29.07 o
   0 -15   2       2551.46       2583.28        43.91 o
   1 -15   2        387.72        381.04        45.03 o
   2 -15   2        398.67        398.65        12.65 o
   3 -15   2        615.47        613.42        34.57 o
   4 -15   2       1054.41       1099.68        19.00 o
   5 -15   2        210.39        275.05        20.84 o
   6 -15   2         14.53         47.40        27.08 o
   7 -15   2        441.30        364.71       219.44 o
  -7 -14   2         62.75         61.73        32.87 o
  -6 -14   2        135.69        156.33        21.84 o
  -5 -14   2         40.23         39.63        22.73 o
  -4 -14   2       1194.03       1249.74        64.04 o
  -3 -14   2        280.44        270.07        13.95 o
  -2 -14   2       3023.63       3058.75        23.45 o
  -1 -14   2         82.76         63.53        16.44 o
   0 -14   2        365.31        360.19        22.77 o
   1 -14   2       2382.65       2369.22        41.12 o
   2 -14   2       6324.02       6290.56        84.92 o
   3 -14   2          5.18          9.16        11.75 o
   4 -14   2        182.69        191.48        17.64 o
   5 -14   2       1251.75       1389.84        23.09 o
   6 -14   2        100.77        114.41        17.86 o
   7 -14   2        110.88        109.90        17.14 o
  -7 -13   2        107.43        108.57        18.26 o
  -6 -13   2       3230.97       3506.21        28.44 o
  -5 -13   2        367.94        386.07        25.85 o
  -4 -13   2       2206.40       2189.05        51.06 o
  -3 -13   2         11.12         -4.45        15.24 o
  -2 -13   2       1534.72       1470.46        31.47 o
  -1 -13   2       1242.90       1264.58        19.04 o
   0 -13   2       9783.97       9646.26        37.39 o
   1 -13   2        362.38        350.94        13.57 o
   2 -13   2        574.83        637.92        17.97 o
   3 -13   2       1703.18       1779.35        78.08 o
   4 -13   2       1018.95       1030.09        27.54 o
   5 -13   2        284.13        316.25        20.24 o
   6 -13   2        839.65        922.67        20.05 o
   7 -13   2         63.98         62.51        16.41 o
  -8 -12   2        521.19        500.25        30.73 o
  -7 -12   2        432.77        507.03        22.28 o
  -6 -12   2         22.97         74.44        16.23 o
  -5 -12   2        494.38        528.60        14.87 o
  -4 -12   2       1253.79       1350.38        55.57 o
  -3 -12   2       6054.95       5766.60       140.93 o
  -2 -12   2       4361.89       4470.00       123.02 o
  -1 -12   2       1704.14       1674.85        22.53 o
   0 -12   2        871.05        982.23        18.17 o
   1 -12   2       3712.28       3674.65        40.89 o
   2 -12   2       1127.15       1113.98        25.36 o
   3 -12   2       3795.13       3722.56        92.49 o
   4 -12   2         48.00         57.58        13.22 o
   5 -12   2        185.74        231.24        17.45 o
   6 -12   2         27.16         20.29        16.84 o
   7 -12   2        227.36        298.80        23.14 o
  -8 -11   2        130.38        154.69        19.51 o
  -7 -11   2       2112.10       2367.27        27.20 o
  -6 -11   2        112.97        145.81        22.43 o
  -5 -11   2       4351.47       4564.66       106.49 o
  -4 -11   2         39.60         33.45        12.99 o
  -3 -11   2         18.01          8.71        12.63 o
  -2 -11   2       1363.97       1324.88        19.45 o
  -1 -11   2       7036.99       6842.26        36.36 o
   0 -11   2        104.19        140.96        23.49 o
   1 -11   2       9253.50       9274.64       121.32 o
   2 -11   2       1756.55       1687.61        31.91 o
   3 -11   2        135.66        147.08        13.52 o
   4 -11   2         43.86         53.29        13.53 o
   5 -11   2        711.84        736.57        49.29 o
   6 -11   2        326.17        329.08        20.58 o
   7 -11   2         52.94         78.51        22.14 o
  -8 -10   2         43.72         53.53        23.51 o
  -7 -10   2       1232.90       1356.71        24.08 o
  -6 -10   2         52.69         70.87        15.47 o
  -5 -10   2        127.37        127.95        16.11 o
  -4 -10   2        170.93        205.00        13.75 o
  -3 -10   2       6795.06       6847.31       212.80 o
  -2 -10   2       3553.10       3527.95        74.05 o
  -1 -10   2       2268.27       2246.81        20.81 o
   0 -10   2         15.08         30.06        18.94 o
   1 -10   2       2619.53       2448.98        37.91 o
   2 -10   2       1749.56       1813.03        27.66 o
   3 -10   2        327.60        308.03        14.49 o
   4 -10   2       1187.93       1204.23        23.96 o
   5 -10   2        484.86        561.19        31.38 o
   6 -10   2        249.24        269.51        17.06 o
   7 -10   2        117.99        139.97        18.19 o
   8 -10   2         30.91         24.73        19.96 o
  -8  -9   2        185.07        187.33        23.00 o
  -7  -9   2         59.64         58.80        22.58 o
  -6  -9   2        398.18        451.12        20.36 o
  -5  -9   2       1073.87       1144.22        21.51 o
  -4  -9   2       1054.40       1146.76        45.59 o
  -3  -9   2         15.82          9.45        12.88 o
  -2  -9   2        178.14        140.35        19.28 o
  -1  -9   2       1366.02       1255.64        21.11 o
   0  -9   2        192.51        174.88        17.23 o
   1  -9   2       2050.85       2033.07        38.28 o
   2  -9   2       2008.90       2188.62        57.49 o
   3  -9   2       2634.50       2559.16        65.76 o
   4  -9   2        106.16         93.85        18.84 o
   5  -9   2        430.51        495.45        20.06 o
   6  -9   2        190.84        247.26        16.33 o
   7  -9   2        774.64        785.65        19.23 o
   8  -9   2        111.27        121.95        23.61 o
  -8  -8   2         78.07         69.52        18.55 o
  -7  -8   2        353.94        431.49        21.16 o
  -6  -8   2         35.38         34.57        19.28 o
  -5  -8   2         48.18         45.77        14.98 o
  -4  -8   2        101.86        114.78        13.22 o
  -3  -8   2       2597.46       2728.69        74.27 o
  -2  -8   2        101.14        140.29        19.84 o
  -1  -8   2       2181.71       2149.16        27.79 o
   0  -8   2         24.80         19.62        15.97 o
   1  -8   2       2188.84       2074.83        18.44 o
   2  -8   2        195.12        223.94        14.17 o
   3  -8   2        528.80        548.52        14.14 o
   4  -8   2          6.31          9.36        18.60 o
   5  -8   2       3790.33       4126.06        30.08 o
   6  -8   2         95.07        135.56        29.05 o
   7  -8   2        241.42        262.64        33.29 o
   8  -8   2         58.62         73.87        18.67 o
  -8  -7   2         63.78         76.93        18.75 o
  -7  -7   2         39.38         40.73        20.09 o
  -6  -7   2        693.25        756.07        20.87 o
  -5  -7   2        155.31        149.00        15.62 o
  -4  -7   2        964.36        928.10        17.15 o
  -3  -7   2       2013.41       1948.84        68.46 o
  -2  -7   2        334.34        414.44        16.55 o
  -1  -7   2       8310.07       8115.60        42.14 o
   0  -7   2       1528.51       1564.33        21.92 o
   1  -7   2        887.84        915.40        46.44 o
   2  -7   2       1006.19       1059.06        17.75 o
   3  -7   2       6447.90       6526.97       108.96 o
   4  -7   2         93.20         76.81        15.52 o
   5  -7   2        981.86       1108.63        17.22 o
   6  -7   2       1571.84       1674.60        24.22 o
   7  -7   2         69.17         96.89        20.28 o
   8  -7   2        348.10        314.33        19.22 o
  -8  -6   2        122.01        128.81        21.86 o
  -7  -6   2       1188.09       1182.57        31.49 o
  -6  -6   2          3.34         73.33        21.09 o
  -5  -6   2         45.31         32.51        18.14 o
  -4  -6   2       1095.15       1089.66        17.64 o
  -3  -6   2       4863.36       4501.11       114.51 o
  -2  -6   2       1241.92       1300.94        48.60 o
  -1  -6   2       2383.26       2507.50        27.05 o
   0  -6   2       1093.38       1181.73        19.99 o
   1  -6   2       7624.84       7619.54       152.47 o
   2  -6   2       1008.51       1018.73        23.46 o
   3  -6   2       7217.10       7547.19        47.13 o
   4  -6   2       2145.13       2302.01        50.83 o
   5  -6   2        664.45        686.08        27.60 o
   6  -6   2       3054.65       3215.76        25.87 o
   7  -6   2       1764.42       1768.58        30.54 o
   8  -6   2         28.71         15.67        18.39 o
  -9  -5   2        235.17        200.62        20.69 o
  -8  -5   2        311.98        317.85        18.08 o
  -7  -5   2       1278.86       1369.96        23.35 o
  -6  -5   2          9.84         56.73        46.54 o
  -5  -5   2       4623.08       4888.82        29.42 o
  -4  -5   2        468.93        487.21        19.29 o
  -3  -5   2        284.41        260.48        17.60 o
  -2  -5   2       2504.80       2666.23        75.54 o
  -1  -5   2       8371.69       8286.45        95.94 o
   0  -5   2         50.78         59.42        16.30 o
   1  -5   2       6102.18       5872.18       102.02 o
   2  -5   2       9131.04       9735.34       240.79 o
   3  -5   2        952.60        942.63        19.87 o
   4  -5   2       5439.01       5652.40        56.75 o
   5  -5   2       4224.47       4399.88        33.35 o
   6  -5   2        242.28        243.43        29.39 o
   7  -5   2        287.23        277.71        25.46 o
   8  -5   2        157.03        171.02        15.92 o
  -9  -4   2        502.17        490.15        21.35 o
  -8  -4   2        705.24        749.07        19.44 o
  -7  -4   2        236.32        249.26        20.17 o
  -6  -4   2        113.24        114.10        18.73 o
  -5  -4   2        292.72        306.84        15.72 o
  -4  -4   2      10253.17      10540.35        45.58 o
  -3  -4   2      10620.30      10256.69       337.84 o
  -2  -4   2       6941.53       6737.04       265.22 o
  -1  -4   2      10456.51      10283.99       123.11 o
   0  -4   2        140.13        162.50        17.56 o
   1  -4   2      12124.68      11889.97       158.65 o
   2  -4   2      11142.94      10954.13       112.55 o
   3  -4   2      12541.31      12669.77        51.69 o
   4  -4   2       3819.35       3939.93        27.31 o
   5  -4   2        199.10        186.47        37.14 o
   6  -4   2        730.21        708.35        20.75 o
   7  -4   2        544.03        562.08        21.52 o
   8  -4   2        206.11        208.02        42.98 o
  -9  -3   2         88.42         85.06        20.35 o
  -8  -3   2        143.48        162.81        18.13 o
  -7  -3   2        139.56        121.58        16.19 o
  -6  -3   2       4275.85       4381.78        37.33 o
  -5  -3   2        791.14        812.24        20.42 o
  -4  -3   2       5440.57       5414.26        32.67 o
  -3  -3   2        660.34        739.66        25.61 o
  -2  -3   2       6286.61       6325.96       270.64 o
  -1  -3   2       1464.26       1569.69        30.65 o
   0  -3   2      40885.67      39559.89       150.43 o
   1  -3   2       1973.81       2013.26        72.95 o
   2  -3   2        447.43        500.82        33.13 o
   3  -3   2        473.49        443.64        17.27 o
   4  -3   2       1569.05       1602.19        20.90 o
   5  -3   2         23.06         46.02        14.86 o
   6  -3   2       1410.80       1381.34        20.21 o
   7  -3   2        375.91        404.59        21.01 o
   8  -3   2         15.25         68.15        21.30 o
  -9  -2   2        104.03         95.37        17.02 o
  -8  -2   2       1546.74       1642.03        19.41 o
  -7  -2   2         67.57         86.82        19.13 o
  -6  -2   2       1237.64       1255.00        22.49 o
  -5  -2   2        281.63        253.10        17.78 o
  -4  -2   2       7727.10       7583.46        66.36 o
  -3  -2   2       2224.41       2228.70        27.18 o
  -2  -2   2       1286.65       1252.41        38.05 o
  -1  -2   2      15726.66      15392.68       188.97 o
   0  -2   2       1646.09       1707.99        33.79 o
   1  -2   2       2390.76       2604.42        52.12 o
   2  -2   2        830.71        941.69        36.55 o
   3  -2   2        753.14        787.09        27.38 o
   4  -2   2        305.41        285.58        16.34 o
   5  -2   2       2754.11       2737.17        26.07 o
   6  -2   2        705.66        723.43        25.80 o
   7  -2   2         91.00        101.18        16.07 o
   8  -2   2        292.16        294.36        14.46 o
  -9  -1   2         44.91         36.97        19.85 o
  -8  -1   2        294.41        299.19        18.01 o
  -7  -1   2        124.33        134.45        12.85 o
  -6  -1   2       2475.52       2485.02        24.18 o
  -5  -1   2       1220.22       1180.72        21.94 o
  -4  -1   2       2370.09       2358.47        42.17 o
  -3  -1   2        593.69        651.74        21.25 o
  -2  -1   2       1407.82       1623.38        39.55 o
  -1  -1   2       1245.29       1502.56        41.58 o
   0  -1   2       3504.51       3506.64        51.34 o
   1  -1   2      17383.21      17515.18       670.82 o
   2  -1   2        400.50        362.40        24.11 o
   3  -1   2        285.64        279.94        20.39 o
   4  -1   2       2197.65       2077.49       122.20 o
   5  -1   2       2103.38       2064.24        34.71 o
   6  -1   2         59.13        104.24        15.19 o
   7  -1   2       1010.20        980.03        31.12 o
   8  -1   2       2455.61       2356.66        52.32 o
  -9   0   2          1.06         28.49        14.96 o
  -8   0   2        162.89        188.89        17.59 o
  -7   0   2         40.21         36.18        16.05 o
  -6   0   2        118.51        148.84        15.87 o
  -5   0   2        114.04        119.76        13.97 o
  -4   0   2       2976.60       2799.53        37.36 o
  -3   0   2        224.54        210.40        19.65 o
  -2   0   2        806.55        799.05        20.15 o
  -1   0   2         20.13         26.54        23.75 o
   0   0   2       8915.82       9897.90        88.66 o
   1   0   2        114.77        108.33        25.62 o
   2   0   2          4.36        -17.59        19.09 o
   3   0   2        153.60        143.64        19.88 o
   4   0   2       2229.64       2126.85        42.02 o
   5   0   2         38.47         66.02        13.82 o
   6   0   2        304.98        314.10        19.61 o
   7   0   2          0.69          5.95        16.22 o
   8   0   2         67.44         76.74        15.87 o
  -9   1   2         33.23         27.47        17.26 o
  -8   1   2        301.85        275.14        14.24 o
  -7   1   2         98.38        111.98        21.25 o
  -6   1   2       2441.10       2382.82        23.15 o
  -5   1   2       1218.18       1172.27        18.38 o
  -4   1   2       2333.15       2196.56        30.22 o
  -3   1   2        590.30        580.42        16.08 o
  -2   1   2       1385.72       1576.22        26.42 o
  -1   1   2       1248.49       1530.51        34.18 o
   0   1   2       3508.62       3494.58        69.75 o
   1   1   2      17307.77      16999.07        82.17 o
   2   1   2        300.37        276.14        23.73 o
   3   1   2        279.45        275.61        18.14 o
   4   1   2       2058.91       1912.40        26.52 o
   5   1   2       2112.69       1971.76        41.09 o
   6   1   2         64.95         96.88        12.29 o
   7   1   2       1010.41        964.90        32.56 o
   8   1   2       2381.33       2273.62        36.71 o
  -9   2   2        107.13        103.72        17.52 o
  -8   2   2       1576.22       1586.20        21.39 o
  -7   2   2         65.96         79.42        13.76 o
  -6   2   2       1225.45       1166.89        18.84 o
  -5   2   2        270.34        251.80        13.47 o
  -4   2   2       7704.46       6948.69       127.24 o
  -3   2   2       2227.76       2066.47        39.91 o
  -2   2   2       1145.57       1029.17        18.50 o
  -1   2   2      15749.11      15336.78       206.19 o
   0   2   2       1648.01       1677.15        39.20 o
   1   2   2       2400.15       2431.84        76.06 o
   2   2   2        351.59        353.22        17.70 o
   3   2   2        731.77        728.29        25.27 o
   4   2   2        317.13        281.18        14.51 o
   5   2   2       2771.03       2623.06        62.85 o
   6   2   2        651.27        623.12        14.70 o
   7   2   2         84.69        107.45        13.46 o
   8   2   2        283.07        283.86        16.36 o
  -9   3   2        106.05         90.70        15.66 o
  -8   3   2        146.75        172.52        13.82 o
  -7   3   2        140.60        135.35        16.04 o
  -6   3   2       4328.37       4243.84        69.63 o
  -5   3   2        774.25        739.90        13.17 o
  -4   3   2       5475.15       5073.19       116.14 o
  -3   3   2        678.42        699.99        15.23 o
  -2   3   2       6300.86       6080.60       142.53 o
  -1   3   2       1417.09       1489.48        27.15 o
   0   3   2      40881.38      38895.90       515.07 o
   1   3   2       1972.58       1889.64        31.08 o
   2   3   2        477.78        528.18        16.33 o
   3   3   2        395.20        361.86        21.03 o
   4   3   2       1391.74       1299.67        16.19 o
   5   3   2         34.86         23.16        13.72 o
   6   3   2       1391.88       1324.22        30.78 o
   7   3   2        369.63        346.78        17.79 o
   8   3   2          6.79         21.90        13.92 o
  -9   4   2        498.82        472.72        21.30 o
  -8   4   2        769.95        791.22        19.52 o
  -7   4   2        254.41        246.83        13.08 o
  -6   4   2         93.46        112.70        13.84 o
  -5   4   2        285.43        286.37        12.58 o
  -4   4   2      10564.79      10013.07       137.79 o
  -3   4   2      10616.52       9981.12        89.85 o
  -2   4   2       6982.37       6436.01        81.89 o
  -1   4   2      10472.27      10220.03        45.25 o
   0   4   2         97.35        133.17        18.03 o
   1   4   2      12343.91      11618.38       128.95 o
   2   4   2      11195.50      10350.11       249.83 o
   3   4   2      12562.04      11935.87       405.25 o
   4   4   2       3751.93       3575.67        64.25 o
   5   4   2        199.45        203.63        14.44 o
   6   4   2        767.29        740.49        17.84 o
   7   4   2        523.26        515.97        13.36 o
   8   4   2        206.29        212.50        16.26 o
  -9   5   2        240.51        207.61        21.14 o
  -8   5   2        319.15        299.49        18.17 o
  -7   5   2       1291.94       1243.50        24.13 o
  -6   5   2         32.06         35.21        12.44 o
  -5   5   2       4733.32       4589.42        50.99 o
  -4   5   2        491.53        477.89        12.82 o
  -3   5   2        293.69        273.25        14.25 o
  -2   5   2       2509.42       2520.17        20.91 o
  -1   5   2       8135.29       7911.77        82.58 o
   0   5   2         19.35          9.67        14.89 o
   1   5   2       5867.49       5423.56        35.88 o
   2   5   2       9156.69       9395.56       177.31 o
   3   5   2       1052.75        948.50        23.12 o
   4   5   2       5546.39       5471.86       188.93 o
   5   5   2       4283.22       4172.42        83.78 o
   6   5   2        247.91        239.11        18.15 o
   7   5   2        270.32        274.62        12.63 o
   8   5   2        174.31        163.00        14.94 o
  -8   6   2        118.01        123.86        13.60 o
  -7   6   2       1177.17       1075.65        29.51 o
  -6   6   2          0.15         77.65        14.14 o
  -5   6   2         45.80         54.22        12.54 o
  -4   6   2       1080.60       1028.00        13.53 o
  -3   6   2       4851.87       4400.68        40.43 o
  -2   6   2       1184.54       1203.50        20.97 o
  -1   6   2       2328.24       2433.41        21.25 o
   0   6   2       1149.87       1209.23        24.51 o
   1   6   2       7806.30       7476.83        39.80 o
   2   6   2       1042.15       1018.14        50.50 o
   3   6   2       7111.27       6941.05       272.62 o
   4   6   2       2149.49       2142.13        91.50 o
   5   6   2        671.37        657.74        20.68 o
   6   6   2       3082.77       2976.80        52.25 o
   7   6   2       1842.49       1743.19        17.12 o
   8   6   2         25.38         -0.43        16.68 o
  -8   7   2         85.18         82.22        13.61 o
  -7   7   2         42.45         43.44        13.33 o
  -6   7   2        715.72        713.98        25.65 o
  -5   7   2         63.46         64.47        13.88 o
  -4   7   2        966.95        896.25        17.21 o
  -3   7   2       2014.77       1929.76        18.63 o
  -2   7   2        360.83        427.06        18.68 o
  -1   7   2       8429.97       8018.98        33.21 o
   0   7   2       1519.40       1504.91        21.73 o
   1   7   2        855.90        830.22        53.14 o
   2   7   2        907.74        918.20        21.27 o
   3   7   2       6630.39       6584.20       208.50 o
   4   7   2         96.93         88.26        12.36 o
   5   7   2       1025.90       1014.33        15.39 o
   6   7   2       1558.65       1435.96        50.32 o
   7   7   2         31.01         59.94        12.40 o
   8   7   2        352.04        313.48        14.76 o
  -8   8   2         84.55         80.05        16.77 o
  -7   8   2        359.20        378.56        16.69 o
  -6   8   2         35.54         45.31        12.54 o
  -5   8   2         57.46         58.31        11.39 o
  -4   8   2         99.40         93.88        11.96 o
  -3   8   2       2598.95       2613.79        59.17 o
  -2   8   2        102.28        129.48        13.72 o
  -1   8   2       2177.82       2100.80        20.74 o
   0   8   2         31.34         41.71        15.90 o
   1   8   2       2148.95       2015.74        27.64 o
   2   8   2        191.78        192.60        15.30 o
   3   8   2        494.17        458.00        19.94 o
   4   8   2          3.11         17.33        15.81 o
   5   8   2       3722.36       3634.97       115.00 o
   6   8   2         85.16        110.18        17.55 o
   7   8   2        235.20        238.58        13.08 o
   8   8   2         62.66         69.23        15.66 o
  -8   9   2        184.51        166.67        15.31 o
  -7   9   2         52.34         57.63        15.26 o
  -6   9   2        403.88        394.79        19.88 o
  -5   9   2       1053.95       1025.78        16.85 o
  -4   9   2       1029.95       1066.17        14.67 o
  -3   9   2         15.57         29.62        14.27 o
  -2   9   2        177.82        146.88        14.42 o
  -1   9   2       1394.62       1272.76        16.38 o
   0   9   2        156.73        122.12        17.24 o
   1   9   2       1992.27       1965.67        25.61 o
   2   9   2       1960.85       2112.12        22.20 o
   3   9   2       2550.42       2419.15       113.74 o
   4   9   2        105.89         88.78        13.80 o
   5   9   2        420.21        398.41        14.28 o
   6   9   2        209.40        210.64        17.89 o
   7   9   2        753.78        735.89        17.03 o
   8   9   2        104.96         72.05        14.76 o
  -8  10   2         50.44         45.38        15.23 o
  -7  10   2       1302.26       1199.18        18.36 o
  -6  10   2         58.93         74.34        14.40 o
  -5  10   2        122.33        122.69        14.43 o
  -4  10   2        195.41        216.97        14.09 o
  -3  10   2       6690.14       6382.34       130.34 o
  -2  10   2       3435.13       3395.39        34.35 o
  -1  10   2       2294.97       2260.10        30.09 o
   0  10   2          4.97         22.69        11.81 o
   1  10   2       2538.50       2305.91        39.10 o
   2  10   2       1710.37       1840.29        77.04 o
   3  10   2        266.42        255.09        16.24 o
   4  10   2       1100.35       1014.00        42.15 o
   5  10   2        503.64        509.25        17.50 o
   6  10   2        226.79        244.75        18.53 o
   7  10   2         94.86        121.70        14.47 o
   8  10   2         30.66         33.70        14.99 o
  -8  11   2        133.94        125.60        19.01 o
  -7  11   2       2156.26       2035.01        45.64 o
  -6  11   2        118.17        110.57        13.88 o
  -5  11   2       4491.78       4366.03       101.73 o
  -4  11   2         45.80         56.33        11.34 o
  -3  11   2         13.09         24.74        11.01 o
  -2  11   2       1267.31       1249.42        15.18 o
  -1  11   2       6951.40       6671.72        77.05 o
   0  11   2        101.68        103.15        10.55 o
   1  11   2       9236.91       9045.93       168.27 o
   2  11   2       1672.43       1649.09        29.33 o
   3  11   2         51.45         41.28        19.01 o
   4  11   2         20.78          2.24        13.69 o
   5  11   2        657.44        660.78        19.74 o
   6  11   2        328.42        320.79        27.07 o
   7  11   2         54.01         61.70        13.41 o
   8  11   2         84.30         69.80        21.37 o
  -8  12   2        534.89        467.37        17.94 o
  -7  12   2        432.12        383.00        16.26 o
  -6  12   2         29.35         84.68        15.52 o
  -5  12   2        518.14        535.38        16.50 o
  -4  12   2       1228.53       1287.22        18.65 o
  -3  12   2       6263.62       5933.95        72.15 o
  -2  12   2       4479.11       4578.11        79.08 o
  -1  12   2       1726.11       1687.45        32.83 o
   0  12   2        816.77        892.87        14.55 o
   1  12   2       3808.18       3829.70        25.23 o
   2  12   2       1095.43       1060.30        26.97 o
   3  12   2       3707.70       3617.92       179.56 o
   4  12   2         74.25         64.93        14.08 o
   5  12   2        154.25        148.03        13.50 o
   6  12   2         21.83         14.93        15.79 o
   7  12   2        243.22        254.16        15.34 o
  -7  13   2        103.16        114.59        15.69 o
  -6  13   2       3286.15       3168.31        92.36 o
  -5  13   2        371.97        342.99        19.43 o
  -4  13   2       2240.78       2172.00        26.64 o
  -3  13   2         14.57          6.55        12.87 o
  -2  13   2       1556.68       1482.84        18.81 o
  -1  13   2       1185.37       1193.08        14.37 o
   0  13   2       9704.07       9539.57        33.94 o
   1  13   2        392.20        342.33        15.74 o
   2  13   2        545.35        608.90        33.18 o
   3  13   2       1710.83       1799.10       118.48 o
   4  13   2       1058.43       1024.52        37.81 o
   5  13   2        282.62        260.43        15.35 o
   6  13   2        813.42        828.16        17.87 o
   7  13   2         70.24         58.08        13.29 o
  -7  14   2         42.69         14.40        16.91 o
  -6  14   2        101.33        103.76        17.02 o
  -5  14   2         42.50         72.28        17.13 o
  -4  14   2       1275.16       1250.62        16.49 o
  -3  14   2        241.78        231.82        15.33 o
  -2  14   2       2941.00       2910.09        22.58 o
  -1  14   2         62.73         79.38        16.03 o
   0  14   2        386.28        380.78        11.88 o
   1  14   2       2462.51       2444.76        42.72 o
   2  14   2       6448.45       6215.95       214.90 o
   3  14   2          3.65         26.29        15.73 o
   4  14   2        157.03        150.72        16.55 o
   5  14   2       1209.01       1253.97        46.22 o
   6  14   2        101.20         99.96        16.33 o
   7  14   2        116.73         98.31        16.81 o
  -7  15   2        209.43        207.16        17.21 o
  -6  15   2        255.79        247.85        28.57 o
  -5  15   2         95.35         76.53        17.31 o
  -4  15   2        109.27         85.98        13.91 o
  -3  15   2        101.48        118.18        13.86 o
  -2  15   2        841.10        794.95        16.90 o
  -1  15   2        131.64        126.63        13.32 o
   0  15   2       2627.62       2610.55        17.08 o
   1  15   2        354.05        352.72        16.97 o
   2  15   2        452.54        430.28        19.74 o
   3  15   2        599.56        591.13        17.55 o
   4  15   2       1096.17       1120.07        59.15 o
   5  15   2        198.97        178.66        15.96 o
   6  15   2         15.64         40.49        16.98 o
   7  15   2        448.76        373.40        18.17 o
  -7  16   2         44.18         47.11        18.91 o
  -6  16   2         35.54         98.99        23.39 o
  -5  16   2         56.83         53.31        18.01 o
  -4  16   2        150.00        166.66        14.35 o
  -3  16   2        683.23        659.86        17.11 o
  -2  16   2       1040.76        970.87        14.78 o
  -1  16   2         85.39         92.43        12.36 o
   0  16   2       1647.01       1575.92        18.33 o
   1  16   2         86.81         79.87        13.26 o
   2  16   2        329.70        333.37        14.21 o
   3  16   2        110.84         97.98        19.62 o
   4  16   2        892.57        873.49        17.34 o
   5  16   2        299.23        264.21        18.83 o
   6  16   2        782.49        731.83        37.67 o
  -6  17   2         83.27         87.98        24.13 o
  -5  17   2         41.49         54.24        22.34 o
  -4  17   2         22.70         30.47        17.79 o
  -3  17   2        449.18        436.81        14.77 o
  -2  17   2         83.87         97.13        12.01 o
  -1  17   2         70.62         85.51        13.34 o
   0  17   2        193.84        183.18        12.85 o
   1  17   2        520.79        544.37        13.21 o
   2  17   2       1956.04       1930.59        29.58 o
   3  17   2        142.71        125.18        18.97 o
   4  17   2       1121.66       1163.40        30.63 o
   5  17   2         13.23         22.47        16.38 o
   6  17   2        215.58        211.34        21.04 o
  -6  18   2         74.51         91.68        46.02 o
  -5  18   2        499.00        533.88        24.59 o
  -4  18   2        587.47        587.61        16.30 o
  -3  18   2        617.70        573.24        15.47 o
  -2  18   2        419.98        409.14        16.66 o
  -1  18   2       1112.51       1167.39        18.19 o
   0  18   2        410.44        412.42        23.72 o
   1  18   2         19.02         37.41        13.81 o
   2  18   2        980.75       1012.58        18.24 o
   3  18   2        296.34        297.87        15.07 o
   4  18   2         37.04         45.68        18.10 o
   5  18   2        581.31        583.94        25.50 o
   6  18   2        157.24        138.17        21.98 o
  -5  19   2         25.83         25.57        20.43 o
  -4  19   2        911.77        941.48        20.69 o
  -3  19   2        168.27        167.60        15.20 o
  -2  19   2        906.50        883.63        16.41 o
  -1  19   2        337.56        329.18        15.04 o
   0  19   2       2967.07       2958.29        18.50 o
   1  19   2        773.93        777.13        28.49 o
   2  19   2        166.40        181.34        26.60 o
   3  19   2         44.56         38.58        14.75 o
   4  19   2        615.94        572.03        17.65 o
   5  19   2         78.69         81.86        20.91 o
  -5  20   2          7.27         -3.52        43.58 o
  -4  20   2       1295.98       1273.69        22.00 o
  -3  20   2        613.58        609.60        16.41 o
  -2  20   2       1577.38       1607.91        25.02 o
  -1  20   2         99.93        110.84        15.37 o
   0  20   2         90.38        144.07        29.55 o
   1  20   2         32.01         22.41        22.04 o
   2  20   2       1379.76       1355.76        26.98 o
   3  20   2        695.34        689.02        19.60 o
   4  20   2        200.30        208.35        17.71 o
   5  20   2         15.58         21.45        18.73 o
  -4  21   2         73.10         65.02        24.45 o
  -3  21   2         23.66         31.30        15.92 o
  -2  21   2        243.52        204.99        18.14 o
  -1  21   2       1480.54       1513.68        32.74 o
   0  21   2        572.66        590.63        14.87 o
   1  21   2       1022.66       1002.09        19.44 o
   2  21   2         48.45         57.33        19.72 o
   3  21   2         44.40         80.89        29.37 o
   4  21   2        600.43        591.62        23.55 o
  -4  22   2          8.70         26.81        25.34 o
  -3  22   2       1100.63       1012.70        21.39 o
  -2  22   2        119.79        129.80        25.73 o
  -1  22   2        460.93        430.55        16.58 o
   0  22   2         88.62         83.79        15.98 o
   1  22   2        520.86        506.53        31.05 o
   2  22   2         58.97         50.04        17.01 o
   3  22   2        941.45        862.41        46.92 o
  -3  23   2         73.86         30.77        21.20 o
  -2  23   2        109.24         80.82        19.83 o
  -1  23   2        345.11        315.00        23.22 o
   0  23   2        218.99        194.27        16.68 o
   1  23   2         23.55         49.48        17.14 o
   2  23   2        130.09        130.29        16.98 o
  -2  24   2          1.00         17.09        36.85 o
  -1  24   2         39.59         34.99        20.50 o
   0  24   2         13.05         23.77        19.94 o
   1  24   2        147.09        155.34        17.99 o
  -1 -24   3          0.94         -5.71        19.77 o
   0 -24   3         66.72         38.05        19.93 o
   1 -24   3        251.54        229.47        25.00 o
  -3 -23   3         48.86         28.66        26.49 o
  -2 -23   3         48.34         54.71        23.83 o
  -1 -23   3       1022.31        980.56        29.39 o
   0 -23   3        425.60        414.73        17.36 o
   1 -23   3        306.11        299.25        20.18 o
   2 -23   3         74.92         84.04        17.02 o
  -4 -22   3         79.34         71.55        25.35 o
  -3 -22   3        899.53        789.27        21.63 o
  -2 -22   3        145.86        159.01        18.66 o
  -1 -22   3         51.69         71.12        21.96 o
   0 -22   3         37.78         41.66        21.73 o
   1 -22   3         75.02         92.50        22.33 o
   2 -22   3         52.39         34.31        19.47 o
   3 -22   3        373.24        329.36        20.34 o
  -4 -21   3        108.66         96.28        20.18 o
  -3 -21   3        237.33        219.08        18.81 o
  -2 -21   3        473.92        500.46        27.08 o
  -1 -21   3        241.32        250.41        21.41 o
   0 -21   3        149.35        163.07        21.19 o
   1 -21   3        172.30        208.58        20.99 o
   2 -21   3         27.47         35.61        15.09 o
   3 -21   3         29.23         28.69        15.73 o
   4 -21   3         36.08         69.47        19.37 o
  -5 -20   3        598.26        540.76        43.62 o
  -4 -20   3         84.84         72.99        23.18 o
  -3 -20   3        204.40        184.72        19.81 o
  -2 -20   3        286.72        329.95        18.54 o
  -1 -20   3        514.31        505.35        25.69 o
   0 -20   3         35.12         13.92        26.19 o
   1 -20   3        506.08        507.64        24.79 o
   2 -20   3         17.73         26.69        16.72 o
   3 -20   3        112.98        118.88        21.52 o
   4 -20   3          1.77         21.96        22.92 o
  -5 -19   3        551.04        557.22        24.73 o
  -4 -19   3          4.13         10.92        17.72 o
  -3 -19   3        290.20        290.82        15.31 o
  -2 -19   3        202.83        224.96        20.48 o
  -1 -19   3        237.07        250.29        18.82 o
   0 -19   3       1167.48       1228.67        37.87 o
   1 -19   3        261.82        275.07        36.51 o
   2 -19   3        195.38        209.38        38.28 o
   3 -19   3        157.96        291.65       103.77 o
   4 -19   3        308.58        317.46        16.12 o
   5 -19   3         97.90        116.47        18.87 o
  -6 -18   3        284.82        277.65        22.09 o
  -5 -18   3         26.96         25.30        18.35 o
  -4 -18   3        371.90        391.12        40.77 o
  -3 -18   3        247.58        250.59        21.10 o
  -2 -18   3        336.19        339.56        16.82 o
  -1 -18   3         82.65         59.60        28.98 o
   0 -18   3       1274.07       1264.83        29.44 o
   1 -18   3        597.69        600.98        26.71 o
   2 -18   3       2201.64       2145.20        57.36 o
   3 -18   3        663.92        688.27        16.96 o
   4 -18   3        296.73        316.42        21.19 o
   5 -18   3        108.17        151.25        18.96 o
  -6 -17   3         63.23         53.31        24.13 o
  -5 -17   3       1311.71       1341.06        48.04 o
  -4 -17   3         21.34         26.61        16.57 o
  -3 -17   3        537.38        514.58        22.73 o
  -2 -17   3        363.93        390.61        17.12 o
  -1 -17   3       3007.49       3043.67        69.08 o
   0 -17   3        148.12        158.71        13.48 o
   1 -17   3        783.01        825.47        50.76 o
   2 -17   3        119.08        130.68        15.68 o
   3 -17   3        537.77        497.89        14.96 o
   4 -17   3         53.00         51.17        13.20 o
   5 -17   3       1720.85       1782.33        36.85 o
   6 -17   3          9.05         28.22        19.68 o
  -7 -16   3        154.32        128.38        26.04 o
  -6 -16   3         31.53         19.75        19.97 o
  -5 -16   3        355.44        372.80        16.42 o
  -4 -16   3        164.66        190.44        34.76 o
  -3 -16   3       3528.25       3681.70       135.35 o
  -2 -16   3         11.99         25.07        15.27 o
  -1 -16   3        423.48        433.96        16.66 o
   0 -16   3        176.22        231.38        19.16 o
   1 -16   3       1701.74       1831.66        49.66 o
   2 -16   3       1202.42       1220.12        17.36 o
   3 -16   3       3653.32       3619.13       132.01 o
   4 -16   3        199.53        180.50        14.67 o
   5 -16   3         92.19        105.84        21.84 o
   6 -16   3          6.10         12.68        18.96 o
  -7 -15   3         83.41         82.32        34.39 o
  -6 -15   3        422.74        435.18        29.89 o
  -5 -15   3       1604.63       1602.28        35.97 o
  -4 -15   3          1.84         13.49        17.10 o
  -3 -15   3        307.11        314.98        17.05 o
  -2 -15   3       2704.28       2747.97        36.29 o
  -1 -15   3       1714.15       1771.00        20.11 o
   0 -15   3       3194.55       3322.57        23.64 o
   1 -15   3       3152.50       3140.33       106.56 o
   2 -15   3        256.25        268.79        13.63 o
   3 -15   3        350.62        350.71        14.08 o
   4 -15   3       1816.40       1875.89        54.31 o
   5 -15   3        566.17        608.59        26.69 o
   6 -15   3        889.76        960.60        24.40 o
  -7 -14   3        624.51        593.43        36.47 o
  -6 -14   3        198.34        234.76        32.23 o
  -5 -14   3        760.09        716.40        70.23 o
  -4 -14   3       2607.88       2651.76       123.60 o
  -3 -14   3        117.78        142.45        16.58 o
  -2 -14   3        701.26        749.78        20.31 o
  -1 -14   3        566.81        588.43        20.76 o
   0 -14   3        559.22        553.35        16.45 o
   1 -14   3        158.23        166.99        11.90 o
   2 -14   3       4612.10       4595.42       116.22 o
   3 -14   3        296.47        282.81        13.91 o
   4 -14   3        662.49        683.07        17.43 o
   5 -14   3         81.29         77.08        20.77 o
   6 -14   3        134.18        134.63        18.64 o
   7 -14   3         67.62         50.35        57.79 o
  -7 -13   3        894.98        976.34        36.38 o
  -6 -13   3        377.91        454.88        30.06 o
  -5 -13   3        587.92        617.32        29.39 o
  -4 -13   3        680.29        658.75        25.85 o
  -3 -13   3       3045.98       3181.83       102.17 o
  -2 -13   3         54.75         75.40        15.37 o
  -1 -13   3        362.24        344.97        27.19 o
   0 -13   3       2719.26       2717.73        57.40 o
   1 -13   3        456.89        448.83        22.98 o
   2 -13   3       1033.06       1044.02        20.69 o
   3 -13   3        353.97        358.93        12.81 o
   4 -13   3        583.68        593.71        14.92 o
   5 -13   3        170.90        195.12        20.47 o
   6 -13   3        111.89        138.11        17.84 o
   7 -13   3        204.25        204.96        19.76 o
  -8 -12   3        118.56        115.67        37.11 o
  -7 -12   3        332.13        332.15        28.59 o
  -6 -12   3       2480.51       2733.34        27.19 o
  -5 -12   3        135.92        171.55        30.71 o
  -4 -12   3         20.24         45.79        30.84 o
  -3 -12   3        752.25        740.59        19.96 o
  -2 -12   3       1035.53       1052.59        18.78 o
  -1 -12   3       1047.64       1014.67        16.31 o
   0 -12   3        588.64        594.65        14.60 o
   1 -12   3        374.81        388.60        11.38 o
   2 -12   3        291.30        244.53        15.33 o
   3 -12   3          9.99         22.46        13.49 o
   4 -12   3        332.73        359.65        16.35 o
   5 -12   3        138.01        127.42        14.60 o
   6 -12   3        197.06        195.33        22.23 o
   7 -12   3         47.26         47.87        19.04 o
  -8 -11   3        654.02        699.80        43.26 o
  -7 -11   3         43.16         61.60        21.06 o
  -6 -11   3        123.97        121.60        19.91 o
  -5 -11   3        258.50        249.38        19.74 o
  -4 -11   3       2394.71       2373.65       101.89 o
  -3 -11   3        206.73        191.06        26.19 o
  -2 -11   3       1616.49       1641.96        69.66 o
  -1 -11   3       2724.03       2750.36        87.29 o
   0 -11   3        209.33        196.71        11.80 o
   1 -11   3       4103.34       4042.44        45.60 o
   2 -11   3        295.93        296.21        28.82 o
   3 -11   3       2142.73       2119.67        75.28 o
   4 -11   3        138.90        140.28        16.14 o
   5 -11   3       1519.72       1694.14        47.30 o
   6 -11   3         60.96         91.85        20.23 o
   7 -11   3         64.82        100.44        18.25 o
  -8 -10   3        366.24        379.95        28.72 o
  -7 -10   3         85.81        100.29        21.15 o
  -6 -10   3        971.65       1030.50        18.32 o
  -5 -10   3       1100.59       1135.48        41.99 o
  -4 -10   3        224.51        225.62        13.63 o
  -3 -10   3       2692.91       2616.56       110.76 o
  -2 -10   3       1855.84       1716.88        33.39 o
  -1 -10   3        352.50        390.69        19.44 o
   0 -10   3         15.28         18.74        15.01 o
   1 -10   3       6805.40       6614.75       100.62 o
   2 -10   3       2321.44       2309.65        37.77 o
   3 -10   3       3999.62       3930.77        84.82 o
   4 -10   3        350.21        379.61        19.71 o
   5 -10   3          0.47        -18.32        34.54 o
   6 -10   3        924.00        983.63        22.16 o
   7 -10   3        407.04        451.01        22.99 o
   8 -10   3        140.36        102.76        20.78 o
  -8  -9   3         34.04         31.53        18.53 o
  -7  -9   3        111.36        139.31        16.49 o
  -6  -9   3       1508.53       1746.75        44.60 o
  -5  -9   3        791.08        801.96        18.60 o
  -4  -9   3        552.36        565.47        19.69 o
  -3  -9   3       2429.49       2435.52        98.43 o
  -2  -9   3       9439.30       9101.50       105.07 o
  -1  -9   3       3698.39       3772.28        29.93 o
   0  -9   3       4250.71       3845.49        40.13 o
   1  -9   3        931.06        867.81        16.06 o
   2  -9   3          1.18          0.71        14.60 o
   3  -9   3        178.24        191.80        19.98 o
   4  -9   3       3043.43       3328.83        24.85 o
   5  -9   3        775.86        831.67        26.04 o
   6  -9   3       1595.25       1732.60        21.33 o
   7  -9   3         41.57         48.90        21.14 o
   8  -9   3         18.37         -7.11        32.92 o
  -8  -8   3        463.85        487.82        27.86 o
  -7  -8   3        102.69        112.85        20.50 o
  -6  -8   3         25.19         37.03        23.88 o
  -5  -8   3        115.75        119.50        15.25 o
  -4  -8   3       4032.21       4042.97       145.51 o
  -3  -8   3         17.61         -4.41        25.13 o
  -2  -8   3      19853.21      19399.58       145.99 o
  -1  -8   3        510.12        487.27        19.46 o
   0  -8   3        502.76        480.72        17.37 o
   1  -8   3         75.49        170.46        65.69 o
   2  -8   3       9085.69       8122.62       138.47 o
   3  -8   3         62.18         76.34        12.94 o
   4  -8   3       1089.27       1143.10        27.58 o
   5  -8   3          1.98        -12.00        13.34 o
   6  -8   3       1678.50       1803.62        21.17 o
   7  -8   3        396.75        433.00        16.17 o
   8  -8   3        758.72        685.87        21.62 o
  -8  -7   3        150.58        166.73        24.74 o
  -7  -7   3        720.18        794.06        22.34 o
  -6  -7   3        567.50        629.67        22.64 o
  -5  -7   3        134.39        177.75        18.87 o
  -4  -7   3       1436.28       1411.67        37.87 o
  -3  -7   3        439.16        477.54        16.79 o
  -2  -7   3        753.66        673.18        20.23 o
  -1  -7   3       5067.19       4904.64        36.59 o
   0  -7   3       4343.71       4077.64        29.36 o
   1  -7   3       2842.75       2771.11        62.40 o
   2  -7   3        266.37        275.82        17.49 o
   3  -7   3        804.66        753.38        20.23 o
   4  -7   3       5035.81       5270.24        31.69 o
   5  -7   3       1722.19       1866.84        21.33 o
   6  -7   3       1152.66       1140.43        19.20 o
   7  -7   3         58.50        116.10        16.73 o
   8  -7   3         43.09         35.04        18.44 o
  -9  -6   3        392.31        401.46        28.24 o
  -8  -6   3        128.69        147.36        17.82 o
  -7  -6   3         29.98         15.64        22.06 o
  -6  -6   3       2688.90       2974.29        46.61 o
  -5  -6   3       2607.22       2718.38        31.12 o
  -4  -6   3        571.31        603.74        16.19 o
  -3  -6   3       3286.88       3143.57       119.97 o
  -2  -6   3       9491.20       9641.88       285.64 o
  -1  -6   3        734.75        900.18        22.91 o
   0  -6   3         38.58         25.80        16.24 o
   1  -6   3       5699.30       5830.12       135.92 o
   2  -6   3       2398.73       2547.02        44.29 o
   3  -6   3       1113.38       1039.11        21.89 o
   4  -6   3        323.44        327.00        17.95 o
   5  -6   3        235.13        309.66        23.99 o
   6  -6   3        603.56        667.05        25.80 o
   7  -6   3        345.12        329.36        17.64 o
   8  -6   3         13.42         23.12        15.47 o
  -9  -5   3        164.77        162.19        17.82 o
  -8  -5   3        667.70        715.39        38.10 o
  -7  -5   3         65.57         88.69        19.86 o
  -6  -5   3        224.60        282.64        19.41 o
  -5  -5   3        510.89        543.31        19.66 o
  -4  -5   3       5609.08       5650.75       103.95 o
  -3  -5   3        193.18        182.58        17.24 o
  -2  -5   3       1912.47       1800.06        72.00 o
  -1  -5   3       4320.91       4042.20        34.60 o
   0  -5   3        647.57        665.91        18.12 o
   1  -5   3        610.74        623.33        23.52 o
   2  -5   3       2703.97       2901.94        44.12 o
   3  -5   3       1868.60       2007.47        52.28 o
   4  -5   3        312.36        300.62        22.02 o
   5  -5   3       2196.33       2281.07        39.19 o
   6  -5   3         75.45        106.86        24.96 o
   7  -5   3         85.67         89.97        17.67 o
   8  -5   3        203.93        199.51        22.72 o
  -9  -4   3          7.57          5.06        20.31 o
  -8  -4   3        247.87        240.01        16.11 o
  -7  -4   3        301.07        338.03        20.27 o
  -6  -4   3       1070.63       1162.60        35.84 o
  -5  -4   3       1145.32       1135.12        18.76 o
  -4  -4   3         64.11         70.77        18.15 o
  -3  -4   3        659.49        673.77        30.17 o
  -2  -4   3       2439.05       2409.29        81.49 o
  -1  -4   3      10413.69      10239.19       213.92 o
   0  -4   3        323.31        294.92        23.01 o
   1  -4   3       4591.54       4804.91       135.39 o
   2  -4   3        447.05        510.81        34.99 o
   3  -4   3        270.55        316.77        21.97 o
   4  -4   3        764.20        818.56        16.08 o
   5  -4   3         84.64        101.89        15.81 o
   6  -4   3        316.63        308.44        30.00 o
   7  -4   3         59.07         57.89        16.52 o
   8  -4   3        201.52        180.54        18.55 o
  -9  -3   3        949.72        942.12        31.18 o
  -8  -3   3          0.67        -12.04        18.06 o
  -7  -3   3        606.90        618.32        23.80 o
  -6  -3   3         16.27        106.16        26.73 o
  -5  -3   3       1370.38       1383.35        19.71 o
  -4  -3   3       1761.46       1780.15        24.50 o
  -3  -3   3       4750.25       4624.58       142.20 o
  -2  -3   3        907.87        965.14        20.10 o
  -1  -3   3       2864.10       2816.89        74.98 o
   0  -3   3       3943.39       4005.22        39.61 o
   1  -3   3      24797.51      26072.54       119.43 o
   2  -3   3         72.09        100.66        33.61 o
   3  -3   3        759.65        831.04        36.12 o
   4  -3   3       2508.01       2693.27        37.42 o
   5  -3   3          4.57          1.34        18.98 o
   6  -3   3         72.34        105.36        15.81 o
   7  -3   3        175.81        173.59        22.19 o
   8  -3   3        139.16        174.20        29.09 o
  -9  -2   3          9.17         24.37        17.07 o
  -8  -2   3        171.94        150.59        18.06 o
  -7  -2   3        798.18        843.59        18.25 o
  -6  -2   3        128.88        168.59        13.86 o
  -5  -2   3        862.16        904.68        42.87 o
  -4  -2   3       1080.03       1010.11        24.42 o
  -3  -2   3       3676.91       3545.42        78.29 o
  -2  -2   3       3808.98       3533.95        47.21 o
  -1  -2   3       9226.36       9160.22        99.77 o
   0  -2   3      22444.10      22633.22       135.18 o
   1  -2   3       7403.22       7564.28        67.70 o
   2  -2   3       4870.14       4542.67       234.51 o
   3  -2   3       6199.34       6008.07       275.61 o
   4  -2   3         26.53         38.97        27.29 o
   5  -2   3        419.94        396.55        16.56 o
   6  -2   3       1300.77       1278.34        37.44 o
   7  -2   3        603.17        642.29        34.63 o
   8  -2   3        570.41        544.08        24.57 o
  -9  -1   3        110.79        126.96        20.10 o
  -8  -1   3        621.80        617.39        19.01 o
  -7  -1   3        496.85        520.60        17.35 o
  -6  -1   3       1350.29       1342.90        32.32 o
  -5  -1   3       5258.28       5258.08        79.56 o
  -4  -1   3       1213.87       1249.83        23.48 o
  -3  -1   3         86.56         77.45        15.44 o
  -2  -1   3       3570.30       3800.16        66.46 o
   0  -1   3       7088.20       7468.60        64.25 o
   1  -1   3       2550.49       2419.92        63.67 o
   2  -1   3        602.28        603.39        47.67 o
   3  -1   3       6153.34       5885.53       272.30 o
   4  -1   3       2056.11       1924.22        56.47 o
   5  -1   3       1673.22       1660.05        33.44 o
   6  -1   3         17.59         25.62        13.65 o
   7  -1   3        208.49        230.61        20.55 o
   8  -1   3         40.92         17.14        16.23 o
  -9   0   3        373.77        361.42        23.13 o
  -8   0   3          1.63         15.83        15.39 o
  -7   0   3       1384.21       1445.26        48.05 o
  -6   0   3          7.57         10.34        11.87 o
  -5   0   3       1849.75       1745.64        47.47 o
  -4   0   3         17.01         19.71        13.18 o
  -3   0   3       4145.10       3589.42        64.41 o
  -2   0   3         56.62         41.08        18.27 o
  -1   0   3       2070.86       2137.85        62.73 o
   0   0   3          1.26         20.78        31.18 o
   1   0   3       1722.21       2009.69        33.98 o
   2   0   3         91.89         60.46        16.76 o
   3   0   3       8354.45       7579.79       240.40 o
   4   0   3        321.70        325.72        14.94 o
   5   0   3        215.94        327.26        17.52 o
   6   0   3         31.07         85.90        18.95 o
   7   0   3       3101.01       2942.57        38.20 o
   8   0   3         39.94         68.87        18.45 o
  -9   1   3        112.25        101.81        17.81 o
  -8   1   3        614.92        626.90        18.94 o
  -7   1   3        517.67        507.63        15.61 o
  -6   1   3       1337.78       1294.17        39.56 o
  -5   1   3       5292.67       5199.45       137.57 o
  -4   1   3       1202.04       1197.75        57.06 o
  -3   1   3         91.38         88.76        15.97 o
  -2   1   3       3547.48       3902.79        63.24 o
  -1   1   3      22341.53      22086.25       170.13 o
   0   1   3       7049.62       7347.93       115.82 o
   1   1   3       2299.08       2162.32        42.13 o
   2   1   3        599.91        558.12        21.80 o
   3   1   3       6158.07       5785.08       112.38 o
   4   1   3       2055.53       1955.87        22.41 o
   5   1   3       1743.06       1674.30        28.81 o
   6   1   3          1.47         39.31        13.91 o
   7   1   3        209.78        231.62        14.80 o
   8   1   3         41.02         31.01        18.54 o
  -9   2   3          7.04         18.30        19.67 o
  -8   2   3        178.24        169.52        17.78 o
  -7   2   3        790.38        835.51        18.05 o
  -6   2   3        146.54        162.67        19.65 o
  -5   2   3        853.51        828.86        17.32 o
  -4   2   3       1022.83        865.75        15.53 o
  -3   2   3       3615.59       3180.90        69.59 o
  -2   2   3       3804.55       3544.45        50.92 o
  -1   2   3       9235.38       9161.86        79.53 o
   0   2   3      22513.97      21504.83       653.11 o
   1   2   3       7436.81       7244.45        47.94 o
   2   2   3       4773.97       4222.23        69.60 o
   3   2   3       6080.30       5836.66        76.65 o
   4   2   3         10.09         -2.38        16.05 o
   5   2   3        411.31        375.00        16.89 o
   6   2   3       1329.26       1233.57        15.88 o
   7   2   3        558.77        572.94        26.09 o
   8   2   3        561.79        508.36        26.85 o
  -9   3   3        983.39        952.23        36.32 o
  -8   3   3          0.54          5.50        17.42 o
  -7   3   3        602.70        584.57        22.35 o
  -6   3   3          1.29         70.31        13.30 o
  -5   3   3       1330.80       1221.17        40.13 o
  -4   3   3       1804.66       1700.74        33.79 o
  -3   3   3       4647.98       4252.83        88.76 o
  -2   3   3        822.59        896.45        20.06 o
  -1   3   3       2902.69       2824.14        47.47 o
   0   3   3       3903.12       3882.87        39.02 o
   1   3   3      24889.65      24096.55       567.13 o
   2   3   3         88.44        112.93        16.84 o
   3   3   3        764.57        756.54        26.63 o
   4   3   3       2578.24       2567.04        36.79 o
   5   3   3          3.12         16.96        16.58 o
   6   3   3         91.98        158.81        16.75 o
   7   3   3        165.07        168.32        15.01 o
   8   3   3        141.31        141.55        17.72 o
  -9   4   3          9.04         35.47        20.19 o
  -8   4   3        244.50        228.91        14.72 o
  -7   4   3        257.93        291.87        16.68 o
  -6   4   3       1102.49       1077.64        24.46 o
  -5   4   3       1155.67       1114.99        26.00 o
  -4   4   3         62.83         62.10        11.70 o
  -3   4   3        633.47        595.93        17.41 o
  -2   4   3       2424.30       2353.73        24.62 o
  -1   4   3      10292.74       9991.05        67.83 o
   0   4   3        364.37        314.18        19.97 o
   1   4   3       4628.57       4634.36        89.15 o
   2   4   3        447.86        481.99        18.45 o
   3   4   3        210.11        224.28        15.64 o
   4   4   3        777.00        745.77        17.47 o
   5   4   3         96.99         78.13        14.03 o
   6   4   3        329.88        332.44        21.33 o
   7   4   3         36.14         36.04        15.21 o
   8   4   3        191.81        178.88        16.63 o
  -9   5   3        169.08        155.97        20.86 o
  -8   5   3        651.44        648.19        19.53 o
  -7   5   3         67.37         88.56        14.60 o
  -6   5   3        209.73        214.13        12.19 o
  -5   5   3        495.70        469.42        14.70 o
  -4   5   3       5586.28       5407.57        63.19 o
  -3   5   3        221.81        202.12        12.41 o
  -2   5   3       1915.54       1749.38        21.52 o
  -1   5   3       4188.55       3846.12        42.61 o
   0   5   3        649.52        626.45        23.11 o
   1   5   3        675.12        641.77        20.37 o
   2   5   3       2707.29       2756.53        72.35 o
   3   5   3       1853.14       1792.80        50.25 o
   4   5   3        269.49        249.60        14.65 o
   5   5   3       2190.50       2057.52        29.82 o
   6   5   3         80.43         77.97        14.47 o
   7   5   3         90.77         93.49        15.21 o
   8   5   3        199.52        189.98        12.98 o
  -9   6   3        379.98        394.36        21.74 o
  -8   6   3        114.24        117.85        18.20 o
  -7   6   3         32.54         49.09        14.71 o
  -6   6   3       2729.06       2726.20        49.39 o
  -5   6   3       2555.03       2428.04        57.93 o
  -4   6   3        548.45        559.63        14.13 o
  -3   6   3       3178.72       2892.98        47.14 o
  -2   6   3       9405.59       9394.28        52.83 o
  -1   6   3        740.56        825.50        24.13 o
   0   6   3         57.60         46.65        17.05 o
   1   6   3       5617.30       5395.76        33.05 o
   2   6   3       2451.46       2574.05       136.60 o
   3   6   3       1202.82       1032.90        53.72 o
   4   6   3        332.72        318.32        17.19 o
   5   6   3        227.75        219.68        16.95 o
   6   6   3        576.98        584.87        16.24 o
   7   6   3        346.14        315.43        21.52 o
   8   6   3          5.24          9.31        16.85 o
  -8   7   3        150.34        143.98        16.54 o
  -7   7   3        718.39        706.81        16.33 o
  -6   7   3        547.09        561.74        14.26 o
  -5   7   3        128.73        138.08        12.61 o
  -4   7   3       1426.11       1391.08        14.86 o
  -3   7   3        384.84        407.12        22.30 o
  -2   7   3        761.66        693.83        17.74 o
  -1   7   3       5079.77       4856.69        46.26 o
   0   7   3       4186.82       3810.82        47.91 o
   1   7   3       2912.56       2688.95        78.83 o
   2   7   3        227.79        236.77        21.83 o
   3   7   3        797.11        699.13        32.75 o
   4   7   3       5050.81       4846.07       207.74 o
   5   7   3       1735.65       1777.51        64.77 o
   6   7   3       1136.71       1093.19        20.42 o
   7   7   3         63.38         90.62        12.67 o
   8   7   3         52.76         63.57        17.21 o
  -8   8   3        486.30        475.28        17.41 o
  -7   8   3        107.41         98.08        13.64 o
  -6   8   3         28.71         41.48        12.71 o
  -5   8   3        127.62        127.74        11.91 o
  -4   8   3       4038.71       3855.62        47.58 o
  -3   8   3          7.11        -12.77        12.77 o
  -2   8   3      20176.38      19545.27       206.65 o
  -1   8   3        494.25        513.16        16.31 o
   0   8   3        496.16        469.44        19.78 o
   1   8   3         77.45        228.50       121.72 o
   2   8   3       9198.85       8258.49       195.91 o
   3   8   3         84.92         91.64        15.33 o
   4   8   3       1037.08        986.20        21.32 o
   5   8   3          1.75         -6.02        14.14 o
   6   8   3       1692.76       1608.08        18.57 o
   7   8   3        399.86        400.33        15.28 o
   8   8   3        784.93        677.96        25.07 o
  -8   9   3         30.51          1.87        15.25 o
  -7   9   3        114.08        102.75        16.35 o
  -6   9   3       1599.49       1620.37        37.87 o
  -5   9   3        800.51        784.53        17.33 o
  -4   9   3        523.67        516.54        13.60 o
  -3   9   3       2399.19       2316.13        34.21 o
  -2   9   3       9556.33       9186.78       100.22 o
  -1   9   3       3663.46       3622.07        74.26 o
   0   9   3       4282.51       3855.95        39.54 o
   1   9   3        942.19        870.73        17.10 o
   2   9   3          5.78          5.90        14.73 o
   3   9   3        171.11        156.29        15.82 o
   4   9   3       3178.97       3101.04       128.50 o
   5   9   3        792.08        777.22        27.57 o
   6   9   3       1617.66       1549.88        53.56 o
   7   9   3         43.44         23.81        34.40 o
   8   9   3         23.76         27.15        16.24 o
  -8  10   3        362.88        344.64        16.58 o
  -7  10   3         75.45         67.80        13.26 o
  -6  10   3        983.04        930.23        31.89 o
  -5  10   3       1073.75       1076.55        24.86 o
  -4  10   3        244.95        256.20        14.98 o
  -3  10   3       2687.37       2510.08        54.94 o
  -2  10   3       1917.39       1727.61        28.48 o
  -1  10   3        350.09        388.17        23.28 o
   0  10   3         13.87         31.47        17.65 o
   1  10   3       6817.96       6721.44       318.78 o
   2  10   3       2344.41       2329.40        74.08 o
   3  10   3       4092.13       4050.33       238.99 o
   4  10   3        352.30        353.17        23.04 o
   5  10   3          1.13         15.32        14.24 o
   6  10   3        940.43        903.85        26.17 o
   7  10   3        435.39        434.05        20.16 o
   8  10   3        153.34        129.79        15.56 o
  -8  11   3        668.18        616.99        30.36 o
  -7  11   3         36.66         40.40        15.04 o
  -6  11   3        128.86        141.44        15.90 o
  -5  11   3        244.50        221.37        14.93 o
  -4  11   3       2401.10       2311.98        51.79 o
  -3  11   3        196.46        171.97        13.13 o
  -2  11   3       1596.29       1591.14        18.59 o
  -1  11   3       2803.46       2926.25        52.14 o
   0  11   3        122.62         69.30        18.22 o
   1  11   3       4160.16       4082.59        27.52 o
   2  11   3        300.04        275.75        19.12 o
   3  11   3       2140.92       2023.03       116.64 o
   4  11   3        114.06        134.30        20.06 o
   5  11   3       1530.84       1515.45        58.69 o
   6  11   3         53.02         57.87        15.60 o
   7  11   3         64.43         66.84        17.21 o
  -8  12   3        105.09         89.36        21.57 o
  -7  12   3        304.31        286.04        17.77 o
  -6  12   3       2477.30       2412.50       114.97 o
  -5  12   3        113.49        152.08        17.97 o
  -4  12   3         34.76         44.33        11.67 o
  -3  12   3        761.40        724.39        14.80 o
  -2  12   3        941.68        937.05        13.04 o
  -1  12   3       1027.18       1035.79        15.38 o
   0  12   3        603.60        628.63        14.20 o
   1  12   3        338.42        355.03        16.50 o
   2  12   3        231.11        235.23        18.63 o
   3  12   3          7.95         26.96        15.29 o
   4  12   3        356.15        348.34        27.23 o
   5  12   3        138.50        128.66        14.84 o
   6  12   3        204.20        205.69        22.94 o
   7  12   3         33.05         45.45        17.57 o
  -7  13   3        898.57        824.52        20.85 o
  -6  13   3        360.11        395.98        22.36 o
  -5  13   3        575.49        595.04        26.37 o
  -4  13   3        696.31        681.87        32.27 o
  -3  13   3       2993.31       3043.34        33.29 o
  -2  13   3         46.39         53.10        13.15 o
  -1  13   3        336.92        314.45        11.30 o
   0  13   3       2715.03       2722.93        29.79 o
   1  13   3        441.06        410.75        18.94 o
   2  13   3       1051.20       1010.89        20.68 o
   3  13   3        387.15        365.55        14.76 o
   4  13   3        505.48        508.40        31.94 o
   5  13   3        150.95        162.92        12.60 o
   6  13   3        119.24        127.30        16.16 o
   7  13   3        213.89        180.86        18.71 o
  -7  14   3        624.37        570.98        19.15 o
  -6  14   3        185.04        203.29        17.98 o
  -5  14   3        758.41        716.82        15.87 o
  -4  14   3       2618.46       2556.63        77.10 o
  -3  14   3         60.63         41.40        12.86 o
  -2  14   3        676.64        700.09        14.55 o
  -1  14   3        485.70        465.39        12.02 o
   0  14   3        537.05        533.67        14.51 o
   1  14   3        123.13        125.05        36.44 o
   2  14   3       4635.80       4606.83       131.61 o
   3  14   3        265.01        242.59        16.57 o
   4  14   3        687.61        709.07        18.14 o
   5  14   3         77.83         80.28        19.38 o
   6  14   3        151.32        167.29        24.14 o
   7  14   3         64.90         65.37        18.87 o
  -7  15   3         82.51         81.06        17.77 o
  -6  15   3        444.72        420.79        22.67 o
  -5  15   3       1630.39       1553.33        21.36 o
  -4  15   3          1.84         20.13        16.26 o
  -3  15   3        293.54        311.20        16.15 o
  -2  15   3       2702.20       2685.00        44.00 o
  -1  15   3       1718.85       1722.19        15.99 o
   0  15   3       3165.94       3190.91        37.04 o
   1  15   3       3173.63       3161.97        63.33 o
   2  15   3        269.15        262.56        34.11 o
   3  15   3        371.50        385.23        17.07 o
   4  15   3       1820.37       1821.78       144.13 o
   5  15   3        586.82        546.55        38.69 o
   6  15   3        930.11        920.15        54.45 o
  -7  16   3        164.08        133.95        18.96 o
  -6  16   3         26.42         37.92        18.90 o
  -5  16   3        338.79        350.86        13.92 o
  -4  16   3        164.39        188.65        16.67 o
  -3  16   3       3702.49       3778.52        66.39 o
  -2  16   3         29.13         30.15        15.48 o
  -1  16   3        456.22        467.72        13.20 o
   0  16   3        179.09        196.41        13.60 o
   1  16   3       1657.82       1721.46        22.22 o
   2  16   3       1217.84       1216.57        30.08 o
   3  16   3       3702.22       3755.51        81.78 o
   4  16   3        218.99        216.52        15.36 o
   5  16   3         84.01         67.00        14.48 o
   6  16   3          9.83         17.25        20.79 o
  -6  17   3         59.16         62.48        19.09 o
  -5  17   3       1309.87       1294.35        49.44 o
  -4  17   3         14.31         36.15        12.90 o
  -3  17   3        485.83        422.59        15.17 o
  -2  17   3        334.83        347.88        13.03 o
  -1  17   3       3108.78       3051.01        34.56 o
   0  17   3        148.49        122.90        15.20 o
   1  17   3        754.99        755.85        23.62 o
   2  17   3        121.31        131.23        15.77 o
   3  17   3        590.26        622.58        37.63 o
   4  17   3         42.49         67.78        21.47 o
   5  17   3       1793.58       1842.80        93.20 o
   6  17   3         15.09         49.93        18.51 o
  -6  18   3        278.89        239.95        19.14 o
  -5  18   3         21.82         19.56        18.52 o
  -4  18   3        388.77        328.28        14.01 o
  -3  18   3        157.68        142.55        13.76 o
  -2  18   3        340.31        346.12        21.99 o
  -1  18   3         54.94         53.56        13.90 o
   0  18   3       1229.96       1165.40        16.53 o
   1  18   3        557.22        553.04        15.20 o
   2  18   3       2221.27       2164.36        40.42 o
   3  18   3        694.12        734.39        18.76 o
   4  18   3        281.08        318.86        22.78 o
   5  18   3        119.83        121.06        42.93 o
  -5  19   3        559.97        550.19        30.99 o
  -4  19   3          5.36          7.85        14.28 o
  -3  19   3        304.91        306.66        20.55 o
  -2  19   3        168.22        155.20        13.11 o
  -1  19   3        198.41        172.23        16.65 o
   0  19   3       1199.03       1170.32        16.83 o
   1  19   3        177.67        189.05        16.42 o
   2  19   3        195.01        193.08        14.62 o
   3  19   3        135.25        124.75        16.02 o
   4  19   3        316.46        329.30        19.78 o
   5  19   3         77.69         73.27        30.50 o
  -5  20   3        587.31        515.68        26.38 o
  -4  20   3         79.28         81.26        27.71 o
  -3  20   3        178.90        191.54        28.22 o
  -2  20   3        318.02        366.83        17.60 o
  -1  20   3        490.57        474.16        15.69 o
   0  20   3         38.90         17.40        14.55 o
   1  20   3        465.92        477.24        16.03 o
   2  20   3         25.46         14.30        16.93 o
   3  20   3         97.25         85.91        18.12 o
   4  20   3          1.92          2.09        17.05 o
  -4  21   3         70.33         61.21        16.93 o
  -3  21   3        242.63        233.26        16.64 o
  -2  21   3        467.64        474.20        18.62 o
  -1  21   3        175.51        168.17        13.72 o
   0  21   3        123.02        116.53        17.39 o
   1  21   3        187.38        211.56        18.01 o
   2  21   3         25.73         32.38        17.90 o
   3  21   3         21.70         35.55        20.14 o
   4  21   3         42.12         36.66        18.78 o
  -4  22   3         68.26         50.72        25.79 o
  -3  22   3        906.49        802.58        42.61 o
  -2  22   3        125.37        131.80        26.22 o
  -1  22   3         40.97         35.91        14.27 o
   0  22   3         35.36         47.01        14.32 o
   1  22   3         99.07        106.65        15.84 o
   2  22   3         44.41         53.07        16.53 o
   3  22   3        351.86        349.86        18.10 o
  -3  23   3         52.36         40.44        20.59 o
  -2  23   3         61.17         79.99        15.56 o
  -1  23   3       1012.63        942.00        18.65 o
   0  23   3        438.86        422.58        19.92 o
   1  23   3        338.17        296.51        20.14 o
   2  23   3         68.17         66.87        19.88 o
  -1  24   3          0.84         20.69        17.70 o
   0  24   3         65.32         62.26        17.26 o
   1  24   3        267.06        217.02        18.20 o
  -1 -24   4        856.85        601.09        35.56 o
   0 -24   4        236.47        222.15        25.72 o
  -2 -23   4        805.07        788.81        21.79 o
  -1 -23   4         79.20        109.52        19.35 o
   0 -23   4          5.83         12.59        16.85 o
   1 -23   4        150.38        139.90        23.54 o
   2 -23   4        183.35        175.63        20.15 o
  -4 -22   4        171.50         53.81        34.73 o
  -3 -22   4        172.78        194.25        35.58 o
  -2 -22   4       1062.38       1007.98        26.84 o
  -1 -22   4        125.16        150.10        22.51 o
   0 -22   4        504.14        504.96        19.50 o
   1 -22   4        547.77        567.56        34.37 o
   2 -22   4        150.34        143.28        29.31 o
   3 -22   4        657.56        629.94        44.19 o
  -4 -21   4         86.15         92.69        19.99 o
  -3 -21   4        382.30        356.28        25.82 o
  -2 -21   4        101.46         87.64        18.14 o
  -1 -21   4        628.03        715.61        36.51 o
   0 -21   4        344.65        343.46        21.88 o
   1 -21   4        283.27        256.00        21.93 o
   2 -21   4         51.52         34.91        18.43 o
   3 -21   4        361.97        356.12        23.47 o
   4 -21   4        211.66        168.00        20.89 o
  -5 -20   4          9.95         14.85        19.89 o
  -4 -20   4        238.54        232.08        37.29 o
  -3 -20   4        183.41        169.31        21.98 o
  -2 -20   4        403.18        401.37        48.21 o
  -1 -20   4         90.12         99.07        16.63 o
   0 -20   4        746.99        759.97        18.22 o
   1 -20   4        257.34        287.70        38.07 o
   2 -20   4       1229.38       1213.38        26.73 o
   3 -20   4         88.28         96.56        15.90 o
   4 -20   4        188.40        188.02        16.10 o
  -5 -19   4         89.62         72.93        24.39 o
  -4 -19   4        159.55        167.85        16.11 o
  -3 -19   4        383.64        354.27        21.91 o
  -2 -19   4        106.27        116.88        21.91 o
  -1 -19   4        157.59        167.78        19.94 o
   0 -19   4       1596.05       1662.49        99.84 o
   1 -19   4        188.52        217.39        20.56 o
   2 -19   4         53.06         63.53        20.05 o
   3 -19   4        251.54        255.25        23.40 o
   4 -19   4        526.85        552.69        16.82 o
   5 -19   4         14.70         26.53        24.12 o
  -6 -18   4        377.33        356.50        26.59 o
  -5 -18   4        279.73        308.08        23.39 o
  -4 -18   4         28.74         15.71        20.53 o
  -3 -18   4        133.59        135.18        17.04 o
  -2 -18   4       1142.86       1131.89        19.39 o
  -1 -18   4        629.73        593.78        49.66 o
   0 -18   4        404.00        427.58        20.25 o
   1 -18   4        847.77        918.27        46.41 o
   2 -18   4        281.98        294.78        25.15 o
   3 -18   4         31.34         35.41        12.59 o
   4 -18   4        666.69        693.28        15.38 o
   5 -18   4         75.00         82.75        18.64 o
  -6 -17   4         30.98         27.95        30.00 o
  -5 -17   4        113.56        158.84        22.60 o
  -4 -17   4       2407.53       2496.33        46.28 o
  -3 -17   4       1059.33       1075.03        22.71 o
  -2 -17   4       1169.55       1204.72        22.44 o
  -1 -17   4        506.90        505.47        39.60 o
   0 -17   4       1462.42       1512.25        26.78 o
   1 -17   4         89.78         85.01        35.64 o
   2 -17   4       1689.52       1705.80        16.60 o
   3 -17   4        978.11       1005.97        18.70 o
   4 -17   4        112.96        131.99        13.58 o
   5 -17   4         71.75         67.08        22.26 o
   6 -17   4         76.71         73.55        20.06 o
  -7 -16   4         21.93         32.10        35.34 o
  -6 -16   4       2147.22       2104.17       178.82 o
  -5 -16   4        320.05        308.38        23.49 o
  -4 -16   4        359.16        365.63        17.91 o
  -3 -16   4         66.01         63.00        23.60 o
  -2 -16   4       2777.19       2864.21        34.04 o
  -1 -16   4        288.18        357.50        20.89 o
   0 -16   4       1183.15       1234.01        18.56 o
   1 -16   4         89.06         85.37        14.64 o
   2 -16   4         46.59         58.28        15.51 o
   3 -16   4         31.58         65.86        12.01 o
   4 -16   4        516.66        512.48        17.56 o
   5 -16   4        125.76        135.16        15.59 o
   6 -16   4        198.34        225.76        26.26 o
  -7 -15   4        105.64        127.48        34.73 o
  -6 -15   4        203.92        220.77        19.96 o
  -5 -15   4        702.16        720.39        23.30 o
  -4 -15   4       2276.08       2320.13        60.19 o
  -3 -15   4       3686.09       3821.63        79.35 o
  -2 -15   4        178.69        188.18        27.97 o
  -1 -15   4        121.91        140.90        25.59 o
   0 -15   4       1019.13       1059.90        16.24 o
   1 -15   4        472.34        507.44        19.08 o
   2 -15   4        525.55        571.86        13.12 o
   3 -15   4        816.77        817.40        15.34 o
   4 -15   4        128.64        126.34        13.07 o
   5 -15   4        597.79        655.12        48.66 o
   6 -15   4         72.37         85.02        23.03 o
  -7 -14   4        467.42        449.13        35.56 o
  -6 -14   4         91.16        100.11        17.96 o
  -5 -14   4       1754.38       1763.38       116.60 o
  -4 -14   4         35.36         53.41        27.47 o
  -3 -14   4         84.78         93.17        19.53 o
  -2 -14   4        662.57        647.49        17.57 o
  -1 -14   4       3110.95       3252.41        26.05 o
   0 -14   4        388.60        381.33        14.33 o
   1 -14   4        338.34        362.79        15.64 o
   2 -14   4       3433.57       3448.83        60.56 o
   3 -14   4        669.46        715.92        23.04 o
   4 -14   4        627.63        627.83        21.33 o
   5 -14   4        149.78        190.06        24.18 o
   6 -14   4        227.37        265.39        28.42 o
   7 -14   4         36.39         15.27        33.65 o
  -7 -13   4        124.67        133.88        32.14 o
  -6 -13   4         18.38         20.91        18.53 o
  -5 -13   4        415.09        415.46        21.81 o
  -4 -13   4        149.73        167.56        52.10 o
  -3 -13   4        486.60        517.77        34.30 o
  -2 -13   4       1053.71       1092.76        22.93 o
  -1 -13   4       1311.29       1307.50        21.81 o
   0 -13   4       1288.88       1304.36        15.13 o
   1 -13   4       1647.35       1662.79        16.88 o
   2 -13   4        331.17        358.38        13.79 o
   3 -13   4         56.04         18.04        13.24 o
   4 -13   4       1697.06       1781.72        20.96 o
   5 -13   4        541.22        618.55        24.59 o
   6 -13   4        851.84        955.47        26.97 o
   7 -13   4         52.49         66.68        19.90 o
  -8 -12   4         80.06         90.58        35.77 o
  -7 -12   4        118.99        116.58        31.75 o
  -6 -12   4         29.38         22.78        18.88 o
  -5 -12   4        149.29        155.39        20.78 o
  -4 -12   4        408.22        455.68        62.66 o
  -3 -12   4       1002.47       1028.80        23.10 o
  -2 -12   4        229.32        238.75        18.87 o
  -1 -12   4        300.65        291.72        19.10 o
   0 -12   4        377.42        392.68        12.59 o
   1 -12   4       6621.19       6495.37        71.57 o
   2 -12   4       1971.12       1972.34        49.92 o
   3 -12   4        965.73       1001.34        15.99 o
   4 -12   4         83.14         94.50        14.42 o
   5 -12   4        204.12        269.27        40.14 o
   6 -12   4        660.55        745.77        40.42 o
   7 -12   4       1088.59       1053.51        20.12 o
  -8 -11   4        296.80        305.61        36.12 o
  -7 -11   4         49.16         49.23        31.01 o
  -6 -11   4         31.40         31.40        28.07 o
  -5 -11   4        625.29        643.03        27.40 o
  -4 -11   4        303.46        304.99        17.38 o
  -3 -11   4        378.51        382.84        19.77 o
  -2 -11   4         12.82         13.64        18.44 o
  -1 -11   4       1043.31        959.72        18.15 o
   0 -11   4        254.37        267.83        14.98 o
   1 -11   4        550.80        526.18        13.93 o
   2 -11   4        196.19        226.38        15.37 o
   3 -11   4       1235.66       1248.14        38.50 o
   4 -11   4        240.44        239.24        16.09 o
   5 -11   4       2577.54       2758.50        25.11 o
   6 -11   4         77.98         71.39        18.45 o
   7 -11   4         16.81         17.51        19.18 o
  -8 -10   4         21.45         26.08        41.79 o
  -7 -10   4        644.47        704.86        33.09 o
  -6 -10   4        771.44        820.57        31.71 o
  -5 -10   4        130.17        145.83        20.63 o
  -4 -10   4        393.84        400.72        21.04 o
  -3 -10   4        455.15        447.32        18.56 o
  -2 -10   4       2005.95       2018.78        24.63 o
  -1 -10   4        541.32        509.14        67.61 o
   0 -10   4       1512.16       1431.06        16.87 o
   1 -10   4        772.05        772.41        14.68 o
   2 -10   4        380.21        353.34        18.15 o
   3 -10   4       2397.18       2615.99        47.32 o
   4 -10   4        419.77        465.51        24.63 o
   5 -10   4         65.00         84.06        33.42 o
   6 -10   4        581.01        629.76        18.09 o
   7 -10   4        668.31        708.99        65.86 o
  -8  -9   4         71.22        110.11        19.75 o
  -7  -9   4       1071.26       1163.07        23.67 o
  -6  -9   4         51.54        115.76        19.75 o
  -5  -9   4         71.41         77.51        21.00 o
  -4  -9   4        785.55        774.20        21.76 o
  -3  -9   4       6986.38       6837.01       194.78 o
  -2  -9   4       1091.01       1021.17        39.00 o
  -1  -9   4         42.72         58.77        15.96 o
   0  -9   4        221.30        259.21        14.47 o
   1  -9   4       5406.17       4902.95       105.34 o
   2  -9   4        373.79        346.69        21.02 o
   3  -9   4       1495.89       1564.92        22.04 o
   4  -9   4        491.74        536.42        17.13 o
   5  -9   4       1542.55       1632.88        20.87 o
   6  -9   4         82.92        116.60        16.31 o
   7  -9   4        665.65        705.90        23.60 o
   8  -9   4         43.74         38.25        24.29 o
  -8  -8   4          9.37        -12.40        18.54 o
  -7  -8   4       2835.66       3060.54        36.81 o
  -6  -8   4        124.29        120.54        15.60 o
  -5  -8   4       1520.92       1661.19        41.37 o
  -4  -8   4        228.68        209.25        25.26 o
  -3  -8   4       2165.96       2147.42        58.98 o
  -2  -8   4       1364.18       1336.82        36.53 o
  -1  -8   4      14850.77      13845.91        48.79 o
   0  -8   4         37.34         53.41        15.29 o
   1  -8   4       4189.69       4192.87        69.52 o
   2  -8   4          7.44         13.11        13.45 o
   3  -8   4        594.21        618.52        22.93 o
   4  -8   4         93.61         97.83        13.73 o
   5  -8   4       1468.80       1587.51        18.67 o
   6  -8   4        237.22        223.02        20.52 o
   7  -8   4         18.97         41.12        45.46 o
   8  -8   4         47.64         45.87        19.63 o
  -8  -7   4        769.60        789.40        20.34 o
  -7  -7   4         16.07         49.00        16.26 o
  -6  -7   4        275.97        342.33        16.84 o
  -5  -7   4        946.48       1019.82        36.40 o
  -4  -7   4       3464.85       3393.16       112.36 o
  -3  -7   4       6683.13       6431.36       212.84 o
  -2  -7   4        952.16        894.67        23.75 o
  -1  -7   4        103.25        157.63        28.16 o
   0  -7   4          0.07         13.71        18.20 o
   1  -7   4      11673.33      11187.25       137.69 o
   2  -7   4       2093.46       2117.10        38.15 o
   3  -7   4       2239.72       2334.89        24.48 o
   4  -7   4        603.66        603.25        33.31 o
   5  -7   4       1038.18       1112.21        39.73 o
   6  -7   4         74.40         90.74        25.05 o
   7  -7   4         33.99         28.64        14.53 o
   8  -7   4        233.29        222.27        23.95 o
  -9  -6   4          9.95         -3.84        17.65 o
  -8  -6   4          4.56         28.52        15.55 o
  -7  -6   4        172.81        222.27        16.73 o
  -6  -6   4       2207.05       2444.51        55.84 o
  -5  -6   4         65.71         67.05        18.09 o
  -4  -6   4        180.05        199.24        16.09 o
  -3  -6   4       7050.43       7072.68       397.44 o
  -2  -6   4       7446.78       7445.71       204.47 o
  -1  -6   4       8367.52       8269.97        62.43 o
   0  -6   4      10896.04      11080.46       228.28 o
   1  -6   4       3477.33       3465.71       119.26 o
   2  -6   4          9.43          4.20        23.01 o
   3  -6   4       1589.90       1486.88        20.38 o
   4  -6   4       1200.42       1252.92        25.76 o
   5  -6   4        383.76        438.65        27.53 o
   6  -6   4        219.09        254.10        20.05 o
   7  -6   4        661.15        676.20        22.05 o
   8  -6   4         67.64         58.29        18.76 o
  -9  -5   4         20.52         21.67        17.77 o
  -8  -5   4        316.95        330.68        22.85 o
  -7  -5   4         79.67        104.76        27.77 o
  -6  -5   4          1.08         16.38        19.05 o
  -5  -5   4         94.51        173.86        50.87 o
  -4  -5   4       2653.67       2819.74        88.61 o
  -3  -5   4        508.97        568.17        24.62 o
  -2  -5   4         37.73         44.64        18.98 o
  -1  -5   4       4496.40       4163.65        81.43 o
   0  -5   4      11725.47      12296.86       291.72 o
   1  -5   4       2550.01       2748.83       105.09 o
   2  -5   4       2665.85       2712.65        42.09 o
   3  -5   4        821.57        744.35        30.32 o
   4  -5   4        204.48        216.58        19.65 o
   5  -5   4       4020.11       4154.19        26.84 o
   6  -5   4        253.22        270.46        22.84 o
   7  -5   4         62.16        112.21        30.04 o
   8  -5   4        127.28        118.42        23.20 o
  -9  -4   4          2.64         31.46        21.59 o
  -8  -4   4         16.02         22.14        17.98 o
  -7  -4   4        109.42        126.08        14.15 o
  -6  -4   4        315.39        336.05        19.79 o
  -5  -4   4        180.86        227.01        18.54 o
  -4  -4   4       1478.00       1585.07        36.81 o
  -3  -4   4        265.92        269.46        24.86 o
  -2  -4   4       2988.62       2903.02        41.16 o
  -1  -4   4       5655.99       5649.59        46.67 o
   0  -4   4       7181.53       7900.69        53.16 o
   1  -4   4       2536.24       3014.23        44.03 o
   2  -4   4       4976.54       5207.59        51.48 o
   3  -4   4       3983.62       4209.71        43.21 o
   4  -4   4        935.82       1020.07        30.67 o
   5  -4   4        247.01        292.28        26.28 o
   6  -4   4       1914.19       2020.25        43.67 o
   7  -4   4       1376.96       1330.66        22.04 o
   8  -4   4        525.74        530.49        27.12 o
  -9  -3   4        160.12        167.11        17.51 o
  -8  -3   4         15.47         24.32        18.76 o
  -7  -3   4         19.55         45.55        16.68 o
  -6  -3   4        466.22        498.68        17.36 o
  -5  -3   4       1028.41       1069.52        23.37 o
  -4  -3   4        290.73        347.29        26.95 o
  -3  -3   4       5216.85       5031.37        70.05 o
  -2  -3   4       1637.56       1728.22        28.53 o
  -1  -3   4       2111.57       2196.99        33.44 o
   0  -3   4       3221.91       3442.90        49.14 o
   1  -3   4       5842.75       6071.29        51.91 o
   2  -3   4        492.78        422.92        26.69 o
   3  -3   4       3046.50       3200.10        41.83 o
   4  -3   4      10113.62      10257.24        56.84 o
   5  -3   4        186.33        188.85        29.20 o
   6  -3   4        648.30        644.57        22.86 o
   7  -3   4        121.90        139.97        20.55 o
   8  -3   4        305.36        282.74        29.20 o
  -9  -2   4          4.60         12.83        20.12 o
  -8  -2   4          5.81         11.47        14.75 o
  -7  -2   4        805.23        818.30        24.24 o
  -6  -2   4        624.52        663.62        18.37 o
  -5  -2   4       2584.01       2622.18        66.91 o
  -4  -2   4        198.76        168.81        19.37 o
  -3  -2   4        375.05        396.75        20.37 o
  -2  -2   4       1145.94       1267.20        28.86 o
  -1  -2   4       9626.34       9734.14        87.25 o
   0  -2   4        222.00        248.38        33.26 o
   1  -2   4        254.16        410.49        23.84 o
   2  -2   4      13565.79      13732.13       679.60 o
   3  -2   4        943.58       1016.33        31.14 o
   4  -2   4       2806.69       2954.88        33.09 o
   5  -2   4        450.09        500.09        30.50 o
   6  -2   4        597.95        613.13        17.41 o
   7  -2   4        288.39        290.10        38.26 o
   8  -2   4       1104.19       1036.45        47.01 o
  -9  -1   4        401.85        410.07        17.75 o
  -8  -1   4       1619.61       1680.38        37.16 o
  -7  -1   4         14.93         27.22        13.80 o
  -6  -1   4         22.61         40.04        13.71 o
  -5  -1   4       1326.73       1291.07        24.01 o
  -4  -1   4       5793.26       5421.24       170.57 o
  -3  -1   4       4099.67       3965.89       101.59 o
  -2  -1   4        720.20        666.98        25.46 o
  -1  -1   4       2299.29       2007.70        42.50 o
   0  -1   4        326.71        474.03        23.78 o
   1  -1   4        360.70        346.11        23.98 o
   2  -1   4       9245.76       9544.17       568.76 o
   3  -1   4       1907.53       1688.11        52.28 o
   4  -1   4        649.22        712.79        34.97 o
   5  -1   4        133.14        136.02        16.27 o
   6  -1   4        867.77        887.10        39.08 o
   7  -1   4          6.00         36.77        20.29 o
   8  -1   4         10.68         -8.87        16.40 o
  -9   0   4          5.45         12.19        19.97 o
  -8   0   4       1050.29       1055.49        20.40 o
  -7   0   4          0.12         10.53        15.90 o
  -6   0   4       6618.01       6569.50       111.69 o
  -5   0   4         18.52         17.81        15.78 o
  -4   0   4       1522.05       1465.32        33.10 o
  -3   0   4          6.55         26.20        15.61 o
  -2   0   4         58.45         55.08        15.48 o
  -1   0   4         11.12         24.89        23.94 o
   0   0   4      31107.96      31822.29       249.26 o
   1   0   4          1.54        102.89        22.78 o
   2   0   4        117.53        108.00        21.14 o
   3   0   4          8.38         10.53        15.90 o
   4   0   4       3519.05       3446.14        90.88 o
   5   0   4          0.24         15.28        16.03 o
   6   0   4         65.05         56.58        14.02 o
   7   0   4          0.82         29.86        14.81 o
   8   0   4        283.01        244.98        19.73 o
  -9   1   4        421.03        452.58        21.21 o
  -8   1   4       1643.94       1697.56        20.15 o
  -7   1   4         12.47         31.18        13.69 o
  -6   1   4         26.96         26.68        13.31 o
  -5   1   4       1358.69       1287.01        35.89 o
  -4   1   4       5656.68       5030.46       120.67 o
  -3   1   4       4133.91       3853.60        96.76 o
  -2   1   4        747.08        734.95        24.62 o
  -1   1   4       2227.71       1936.94        40.82 o
   0   1   4        402.70        523.50        35.10 o
   1   1   4        392.66        349.74        24.08 o
   2   1   4       9171.19       9362.43       310.00 o
   3   1   4       1695.61       1484.18        38.35 o
   4   1   4        672.84        740.11        21.70 o
   5   1   4        111.49        127.10        14.40 o
   6   1   4        840.10        866.14        18.70 o
   7   1   4          2.76         18.00        16.91 o
   8   1   4          8.03         -9.61        16.40 o
  -9   2   4          4.83         11.29        19.65 o
  -8   2   4         13.57         19.01        21.15 o
  -7   2   4        821.84        806.68        23.24 o
  -6   2   4        609.55        642.52        32.57 o
  -5   2   4       2608.72       2548.74        80.59 o
  -4   2   4        188.38        176.42        13.38 o
  -3   2   4        341.23        353.27        16.64 o
  -2   2   4        947.88       1093.13        24.63 o
  -1   2   4       9573.97       9489.86       207.28 o
   0   2   4        198.35        215.37        24.10 o
   1   2   4        403.16        447.76       100.70 o
   2   2   4      13387.83      13137.89       303.83 o
   3   2   4        944.95        959.11        20.61 o
   4   2   4       2850.04       2768.68        39.30 o
   5   2   4        462.51        459.18        13.73 o
   6   2   4        589.95        594.41        29.37 o
   7   2   4        288.77        285.85        13.83 o
   8   2   4       1070.18       1011.05        29.98 o
  -9   3   4        158.24        161.36        20.32 o
  -8   3   4         20.48         33.75        17.44 o
  -7   3   4         34.45         48.70        15.84 o
  -6   3   4        457.26        465.74        16.83 o
  -5   3   4        998.10        939.12        17.11 o
  -4   3   4        267.03        285.53        11.38 o
  -3   3   4       5279.17       5089.77       118.18 o
  -2   3   4       1644.70       1703.33        24.87 o
  -1   3   4       2120.77       2199.93        33.15 o
   0   3   4       3227.57       3226.83        76.75 o
   1   3   4       5825.34       5691.50       157.10 o
   2   3   4        462.46        398.13        24.30 o
   3   3   4       3086.78       3077.08        83.84 o
   4   3   4      10288.06      10137.81       285.95 o
   5   3   4        177.68        184.44        16.58 o
   6   3   4        643.10        625.10        27.71 o
   7   3   4        132.71        114.15        16.31 o
   8   3   4        308.98        263.11        29.84 o
  -9   4   4          1.29          0.43        20.44 o
  -8   4   4         14.04         12.55        12.37 o
  -7   4   4        109.75        122.43        16.53 o
  -6   4   4        327.50        345.47        14.83 o
  -5   4   4        188.18        188.31        12.20 o
  -4   4   4       1471.91       1468.91        36.54 o
  -3   4   4        177.34        155.39        17.53 o
  -2   4   4       2870.09       2816.98        25.39 o
  -1   4   4       5704.48       5637.24        41.70 o
   0   4   4       7287.28       7725.19        46.09 o
   1   4   4       2417.57       2520.70        95.58 o
   2   4   4       4836.71       4745.16       143.80 o
   3   4   4       4004.16       3990.85       129.92 o
   4   4   4        929.62        898.11        45.59 o
   5   4   4        235.91        238.86        13.38 o
   6   4   4       1925.26       1879.88        36.87 o
   7   4   4       1327.70       1221.43        22.61 o
   8   4   4        531.95        480.09        17.69 o
  -9   5   4         18.11         35.91        20.32 o
  -8   5   4        305.87        337.16        18.84 o
  -7   5   4         75.13         95.41        16.74 o
  -6   5   4          0.09          6.83        14.01 o
  -5   5   4         98.02        148.62        21.44 o
  -4   5   4       2750.17       2742.41        49.61 o
  -3   5   4        539.80        569.98        15.80 o
  -2   5   4         36.14         27.84        18.33 o
  -1   5   4       4281.90       3944.53        35.42 o
   0   5   4      11748.90      11936.37       150.99 o
   1   5   4       2637.25       2703.55        72.61 o
   2   5   4       2656.94       2462.68        77.05 o
   3   5   4        706.29        596.93        26.82 o
   4   5   4        223.16        226.35        18.97 o
   5   5   4       4054.83       3830.86        47.63 o
   6   5   4        293.96        300.73        20.27 o
   7   5   4         61.91         85.50        13.61 o
   8   5   4        122.22        123.64        14.07 o
  -9   6   4          3.67          6.52        18.43 o
  -8   6   4          0.89          6.65        18.19 o
  -7   6   4        173.19        199.26        15.17 o
  -6   6   4       2222.41       2205.16        26.97 o
  -5   6   4         36.50         39.34        10.57 o
  -4   6   4        223.67        215.09        10.97 o
  -3   6   4       7219.28       6967.68        87.50 o
  -2   6   4       7403.45       7299.01        44.55 o
  -1   6   4       8447.68       8182.75        45.95 o
   0   6   4      10895.81      10881.76        49.57 o
   1   6   4       3567.14       3344.03        63.26 o
   2   6   4         11.31          2.56        25.51 o
   3   6   4       1604.99       1377.85        60.61 o
   4   6   4       1218.41       1155.92        59.06 o
   5   6   4        378.57        389.33        23.35 o
   6   6   4        218.86        278.86        15.27 o
   7   6   4        689.87        604.21        15.49 o
   8   6   4         68.97         83.70        15.55 o
  -8   7   4        795.94        765.06        20.59 o
  -7   7   4          0.25          8.27        14.82 o
  -6   7   4        266.17        325.46        15.03 o
  -5   7   4        979.29        959.66        32.11 o
  -4   7   4       3432.03       3335.44        56.17 o
  -3   7   4       6640.30       6366.11       109.84 o
  -2   7   4        998.05        923.36        24.76 o
  -1   7   4         73.30         99.80        18.63 o
   0   7   4          0.78         13.18        17.95 o
   1   7   4      11937.17      10946.52       202.37 o
   2   7   4       2308.99       2265.92        86.51 o
   3   7   4       2209.05       2082.91       101.66 o
   4   7   4        621.39        597.07        29.54 o
   5   7   4       1008.95        958.38        15.30 o
   6   7   4         68.32         69.75        14.92 o
   7   7   4         29.88         46.60        21.98 o
   8   7   4        236.22        239.85        16.00 o
  -8   8   4         12.67          8.97        14.02 o
  -7   8   4       2910.70       2852.23        67.32 o
  -6   8   4        126.28        131.07        15.40 o
  -5   8   4       1500.99       1522.28        21.41 o
  -4   8   4        236.68        224.77        15.40 o
  -3   8   4       2281.86       2230.48        30.61 o
  -2   8   4       1373.26       1348.77        19.05 o
  -1   8   4      15011.83      13716.73       218.79 o
   0   8   4         23.86         32.25        17.25 o
   1   8   4       4123.79       4011.16        26.28 o
   2   8   4          7.49          2.88        15.42 o
   3   8   4        652.13        617.84        13.74 o
   4   8   4         85.13         90.35        12.63 o
   5   8   4       1482.75       1480.31        68.82 o
   6   8   4        246.07        250.49        17.95 o
   7   8   4         17.55         35.75        16.09 o
   8   8   4         45.14         19.50        16.30 o
  -8   9   4         65.85         78.64        17.21 o
  -7   9   4       1102.03       1060.46        32.02 o
  -6   9   4         50.36        116.55        14.10 o
  -5   9   4          3.09         15.33        12.00 o
  -4   9   4        774.36        764.66        16.85 o
  -3   9   4       7082.83       6822.54        92.55 o
  -2   9   4       1079.04        971.84        14.52 o
  -1   9   4         54.29         85.61        19.17 o
   0   9   4        229.71        235.49        16.41 o
   1   9   4       5431.93       4864.05       122.72 o
   2   9   4        333.90        315.15        16.13 o
   3   9   4       1478.15       1492.63       112.01 o
   4   9   4        470.68        466.28        15.13 o
   5   9   4       1555.35       1487.31        31.19 o
   6   9   4         77.60        103.65        15.47 o
   7   9   4        690.74        687.81        32.44 o
   8   9   4         34.32         38.34        15.05 o
  -8  10   4         14.26          9.08        18.03 o
  -7  10   4        644.12        671.53        18.37 o
  -6  10   4        745.84        734.53        18.81 o
  -5  10   4        119.15        108.33        13.52 o
  -4  10   4        474.65        436.99        14.40 o
  -3  10   4        438.88        435.96        16.15 o
  -2  10   4       1976.57       1990.80        16.72 o
  -1  10   4        511.95        533.24        28.58 o
   0  10   4       1443.81       1352.14        42.69 o
   1  10   4        752.36        729.91        17.42 o
   2  10   4        374.24        350.43        59.85 o
   3  10   4       2420.80       2575.77       142.59 o
   4  10   4        415.11        397.29        16.13 o
   5  10   4         63.04         68.47        12.02 o
   6  10   4        578.52        575.74        35.38 o
   7  10   4        671.03        638.12        36.73 o
  -8  11   4        314.19        253.27        19.32 o
  -7  11   4         43.85         45.79        18.81 o
  -6  11   4         31.91         52.66        16.79 o
  -5  11   4        638.23        657.84        16.73 o
  -4  11   4        253.22        224.28        13.59 o
  -3  11   4        410.06        390.49        12.36 o
  -2  11   4         41.72         37.61        12.60 o
  -1  11   4        980.57        955.68        40.19 o
   0  11   4        237.89        255.39        22.26 o
   1  11   4        414.92        378.25        19.08 o
   2  11   4        230.42        244.57        18.83 o
   3  11   4       1260.20       1269.48        43.86 o
   4  11   4        264.83        238.62        24.60 o
   5  11   4       2586.41       2474.53       104.74 o
   6  11   4         71.27         83.31        15.72 o
   7  11   4         10.43         45.83        20.09 o
  -8  12   4         78.70         70.31        21.62 o
  -7  12   4        104.76        102.05        16.62 o
  -6  12   4         18.52         20.54        21.35 o
  -5  12   4        170.15        169.27        13.59 o
  -4  12   4        403.49        415.50        13.48 o
  -3  12   4        960.42        939.78        17.19 o
  -2  12   4        200.22        209.96        15.11 o
  -1  12   4        223.76        207.60        18.62 o
   0  12   4        411.76        419.27        15.64 o
   1  12   4       6643.35       6571.92        63.26 o
   2  12   4       1915.92       1870.11        61.06 o
   3  12   4        778.41        796.49        71.70 o
   4  12   4         57.63         59.41        17.82 o
   5  12   4        202.30        174.02        12.63 o
   6  12   4        673.36        652.70        32.44 o
   7  12   4       1102.44        993.33        39.26 o
  -7  13   4        122.18        100.47        16.76 o
  -6  13   4         19.53         17.21        27.01 o
  -5  13   4        393.60        377.07        26.42 o
  -4  13   4        168.07        162.41        12.15 o
  -3  13   4        381.80        415.53        14.37 o
  -2  13   4       1019.85       1036.66        15.52 o
  -1  13   4       1315.58       1286.73        23.43 o
   0  13   4       1263.54       1252.57        18.97 o
   1  13   4       1649.84       1693.42        45.25 o
   2  13   4        307.25        330.11        15.57 o
   3  13   4         53.79         60.44        22.93 o
   4  13   4       1618.91       1600.44        70.16 o
   5  13   4        547.81        537.14        43.55 o
   6  13   4        877.93        885.90        20.50 o
   7  13   4         55.76         66.14        16.51 o
  -7  14   4        433.91        378.75        17.81 o
  -6  14   4         70.49         53.87        17.57 o
  -5  14   4       1776.36       1700.47        53.17 o
  -4  14   4         53.33         73.95        21.32 o
  -3  14   4         57.41         62.78        15.94 o
  -2  14   4        677.70        662.37        18.57 o
  -1  14   4       3070.23       3017.30        57.97 o
   0  14   4        426.54        411.76        12.62 o
   1  14   4        314.09        341.43        28.03 o
   2  14   4       3466.09       3391.67        33.72 o
   3  14   4        648.93        671.79        20.83 o
   4  14   4        666.85        650.40        52.95 o
   5  14   4        149.23        159.40        14.22 o
   6  14   4        249.53        264.78        23.77 o
   7  14   4         33.74         59.52        39.71 o
  -7  15   4        120.41         86.15        18.12 o
  -6  15   4        208.87        205.78        18.63 o
  -5  15   4        680.90        654.72        24.32 o
  -4  15   4       2305.54       2271.22        44.26 o
  -3  15   4       3798.87       3776.09        99.57 o
  -2  15   4        149.23        157.66        12.17 o
  -1  15   4        107.60        168.14        24.99 o
   0  15   4       1073.07       1069.44        31.84 o
   1  15   4        462.90        489.97        19.40 o
   2  15   4        484.14        491.95        16.22 o
   3  15   4        827.78        824.00        29.93 o
   4  15   4        103.81        106.20        20.91 o
   5  15   4        575.68        555.45        42.20 o
   6  15   4         76.60         39.55        20.60 o
  -7  16   4         39.93         10.96        18.41 o
  -6  16   4       2161.30       1905.37       106.15 o
  -5  16   4        337.88        332.33        17.82 o
  -4  16   4        343.50        319.40        15.06 o
  -3  16   4         65.80         47.59        14.12 o
  -2  16   4       2943.81       2869.95        19.75 o
  -1  16   4        307.07        305.09        14.19 o
   0  16   4       1221.40       1203.13        17.48 o
   1  16   4         85.16         97.24        15.53 o
   2  16   4         31.56         15.49        38.61 o
   3  16   4         37.44         21.69        15.90 o
   4  16   4        563.98        540.13        16.93 o
   5  16   4        128.54        132.79        16.41 o
   6  16   4        183.86        176.17        18.17 o
  -6  17   4         30.44         34.28        18.88 o
  -5  17   4        116.28        121.48        15.94 o
  -4  17   4       2490.59       2456.58        44.89 o
  -3  17   4       1002.51        994.50        19.98 o
  -2  17   4       1212.76       1154.34        19.17 o
  -1  17   4        509.56        531.66        20.34 o
   0  17   4       1497.43       1492.70        15.37 o
   1  17   4         92.49         93.36        26.19 o
   2  17   4       1724.25       1726.28        37.91 o
   3  17   4        961.76       1018.80        48.14 o
   4  17   4         88.53        120.21        17.85 o
   5  17   4         70.90         70.33        16.75 o
   6  17   4         44.35         45.44        18.83 o
  -6  18   4        404.62        369.11        26.36 o
  -5  18   4        282.94        291.38        16.82 o
  -4  18   4         24.73         25.89        14.97 o
  -3  18   4        127.28        132.33        14.80 o
  -2  18   4       1251.99       1236.81        17.37 o
  -1  18   4        595.64        598.76        15.40 o
   0  18   4        437.17        429.38        14.65 o
   1  18   4        888.29        952.62        30.95 o
   2  18   4        232.39        239.47        14.22 o
   3  18   4         39.76         44.56        14.97 o
   4  18   4        682.76        693.02        20.53 o
   5  18   4         68.94         57.76        17.68 o
  -5  19   4         93.44         85.22        17.02 o
  -4  19   4        175.78        159.50        16.04 o
  -3  19   4        413.58        397.49        14.37 o
  -2  19   4        108.96        109.50        13.32 o
  -1  19   4        152.75        143.08        12.82 o
   0  19   4       1621.92       1595.04        17.59 o
   1  19   4        193.50        200.21        14.99 o
   2  19   4         42.23         36.98        14.69 o
   3  19   4        238.88        311.10        23.70 o
   4  19   4        536.62        459.05        25.43 o
   5  19   4         11.52         13.74        18.23 o
  -5  20   4         12.78         20.68        24.29 o
  -4  20   4        235.75        204.14        16.83 o
  -3  20   4        185.61        206.49        16.02 o
  -2  20   4        357.75        355.49        15.12 o
  -1  20   4         76.14        103.36        13.16 o
   0  20   4        722.08        728.14        21.94 o
   1  20   4        242.59        270.76        17.34 o
   2  20   4       1217.14       1198.12        20.00 o
   3  20   4         73.51         78.11        18.62 o
   4  20   4        176.97        186.89        24.60 o
  -4  21   4         66.13         66.66        17.51 o
  -3  21   4        356.81        313.45        16.74 o
  -2  21   4         90.36         99.60        14.37 o
  -1  21   4        631.79        643.19        18.66 o
   0  21   4        355.25        385.05        18.89 o
   1  21   4        309.76        272.99        15.93 o
   2  21   4         37.00         47.15        18.10 o
   3  21   4        386.42        354.61        19.46 o
   4  21   4        204.28        175.97        18.55 o
  -4  22   4        170.89        135.87        25.87 o
  -3  22   4        184.86        200.83        19.76 o
  -2  22   4       1035.85        972.09        30.69 o
  -1  22   4        101.00        100.58        18.80 o
   0  22   4        510.22        524.57        18.21 o
   1  22   4        573.43        557.28        20.58 o
   2  22   4        129.34        113.01        17.62 o
   3  22   4        698.47        603.86        18.84 o
  -3  23   4        304.41        261.89        26.33 o
  -2  23   4        816.60        711.07        19.04 o
  -1  23   4         76.41         79.49        16.91 o
   0  23   4          1.23        -15.53        19.00 o
   1  23   4        120.26        128.54        28.95 o
   2  23   4        204.46        203.50        20.24 o
  -1  24   4        884.55        839.57        42.80 o
   0  24   4        248.76        204.47        20.83 o
  -2 -23   5        452.97        354.61       214.88 o
  -1 -23   5         17.66         57.19        29.83 o
   0 -23   5         72.14         66.37        19.69 o
   1 -23   5         84.12         72.32        24.00 o
  -3 -22   5        138.78        123.27        19.96 o
  -2 -22   5        943.96        920.99        55.63 o
  -1 -22   5         99.53        116.53        18.70 o
   0 -22   5        987.61       1065.51        42.39 o
   1 -22   5        107.70        118.34        18.96 o
   2 -22   5         14.62          6.54        18.98 o
   3 -22   5         45.17         -7.83        25.00 o
  -4 -21   5       1249.51       1152.41        27.24 o
  -3 -21   5        303.67        306.66        23.76 o
  -2 -21   5        419.40        443.72        28.57 o
  -1 -21   5         80.50         93.57        21.60 o
   0 -21   5        845.74        905.27        19.68 o
   1 -21   5        639.07        683.31        23.01 o
   2 -21   5       1387.66       1416.39        45.79 o
   3 -21   5        169.55        153.76        19.75 o
  -5 -20   5        253.71        245.19        29.09 o
  -4 -20   5         99.30        106.22        23.52 o
  -3 -20   5        165.69        176.57        22.60 o
  -2 -20   5        396.19        441.39        23.88 o
  -1 -20   5       3008.72       2944.47        22.37 o
   0 -20   5        363.21        381.68        15.55 o
   1 -20   5        773.69        784.05        22.64 o
   2 -20   5          6.15         27.94        17.35 o
   3 -20   5        761.40        808.34        20.28 o
   4 -20   5        119.54        112.28        19.54 o
  -5 -19   5        646.16        643.67        22.00 o
  -4 -19   5          2.81          6.34        18.54 o
  -3 -19   5       1445.77       1484.82        24.78 o
  -2 -19   5        120.22        140.01        20.82 o
  -1 -19   5         35.09         37.26        19.81 o
   0 -19   5         10.20         14.28        22.64 o
   1 -19   5       2670.18       2665.26        83.10 o
   2 -19   5         13.65         17.01        17.14 o
   3 -19   5        996.30       1085.99        30.18 o
   4 -19   5         15.79         79.62        24.12 o
  -6 -18   5        120.14        117.94        25.99 o
  -5 -18   5        176.98        163.45        24.11 o
  -4 -18   5          0.72         -1.66        20.22 o
  -3 -18   5         30.54         48.13        17.03 o
  -2 -18   5        844.56        828.23        38.58 o
  -1 -18   5       1911.22       1929.79        29.24 o
   0 -18   5       1285.29       1307.37        61.58 o
   1 -18   5        111.89        139.36        19.57 o
   2 -18   5         39.21         37.16        14.13 o
   3 -18   5       1982.74       1987.79        80.36 o
   4 -18   5        207.97        222.56        22.05 o
   5 -18   5        156.07        184.56        31.36 o
  -6 -17   5        112.23        140.07        20.95 o
  -5 -17   5         25.18         32.81        22.57 o
  -4 -17   5        600.35        590.28        23.03 o
  -3 -17   5         53.34         39.58        16.83 o
  -2 -17   5        147.28        169.98        17.09 o
  -1 -17   5          8.55         19.24        30.26 o
   0 -17   5          0.49         -7.48        19.03 o
   1 -17   5        233.33        247.34        19.52 o
   2 -17   5       1205.56       1231.12        27.68 o
   3 -17   5         91.81        116.54        14.52 o
   4 -17   5        166.44        176.19        21.33 o
   5 -17   5        178.37        199.64        24.59 o
  -6 -16   5         53.04         62.21        24.41 o
  -5 -16   5        846.75        871.28        29.00 o
  -4 -16   5         10.97         29.19        20.69 o
  -3 -16   5       1220.10       1280.54        23.01 o
  -2 -16   5         42.92         15.61        19.65 o
  -1 -16   5         78.17         75.15        13.69 o
   0 -16   5        463.87        486.27        19.72 o
   1 -16   5        115.96        106.67        13.60 o
   2 -16   5         33.37         19.16        13.80 o
   3 -16   5        358.52        342.82        15.95 o
   4 -16   5         15.04         43.97        14.60 o
   5 -16   5        247.95        249.67        18.95 o
   6 -16   5          8.21          1.67        24.42 o
  -7 -15   5        330.69        295.48        35.99 o
  -6 -15   5        444.91        463.29        25.80 o
  -5 -15   5          4.42         14.63        21.19 o
  -4 -15   5        213.63        206.77        17.15 o
  -3 -15   5        460.35        497.95        21.10 o
  -2 -15   5         27.14         36.69        16.27 o
  -1 -15   5        427.97        441.22        19.92 o
   0 -15   5        176.77        199.93        26.58 o
   1 -15   5        339.29        319.56        14.21 o
   2 -15   5        723.75        759.09        16.40 o
   3 -15   5          9.87         43.72        15.75 o
   4 -15   5        638.38        666.28        18.48 o
   5 -15   5        310.95        315.61        29.15 o
   6 -15   5         79.75         86.84        25.30 o
  -7 -14   5        425.08        440.13        35.21 o
  -6 -14   5        121.38         91.06        20.52 o
  -5 -14   5       1196.79       1156.12        40.47 o
  -4 -14   5        346.51        363.51        32.81 o
  -3 -14   5        680.98        630.93        21.41 o
  -2 -14   5       1171.60       1186.72        19.05 o
  -1 -14   5       1795.84       1830.98        20.36 o
   0 -14   5        108.38         93.58        15.17 o
   1 -14   5        485.88        549.25        15.96 o
   2 -14   5          6.59         20.36        12.06 o
   3 -14   5       2596.29       2693.02        54.22 o
   4 -14   5        179.43        208.98        21.26 o
   5 -14   5       1365.06       1491.96        21.81 o
   6 -14   5        468.09        480.54        26.75 o
  -7 -13   5         85.51         86.30        32.66 o
  -6 -13   5         48.64         50.78        18.32 o
  -5 -13   5       1436.54       1417.43        59.54 o
  -4 -13   5        887.83        925.19        26.23 o
  -3 -13   5       3694.74       3822.91        95.01 o
  -2 -13   5       1887.46       1906.62        34.37 o
  -1 -13   5         34.64         45.42        18.80 o
   0 -13   5        424.69        438.12        15.72 o
   1 -13   5       5674.05       5695.74       108.67 o
   2 -13   5       1865.86       1929.73        29.48 o
   3 -13   5        806.59        838.92        15.86 o
   4 -13   5         30.62         64.17        48.19 o
   5 -13   5         79.27        108.40        21.09 o
   6 -13   5         57.24         75.61        20.59 o
   7 -13   5        487.12        303.95       206.42 o
  -8 -12   5        203.95        191.76        36.51 o
  -7 -12   5        726.20        748.07        41.74 o
  -6 -12   5       2277.71       2277.28        99.73 o
  -5 -12   5       1239.72       1269.50        46.78 o
  -4 -12   5       1237.00       1231.74        57.27 o
  -3 -12   5       1108.95       1104.30        29.72 o
  -2 -12   5       2830.38       2919.06        24.56 o
  -1 -12   5       2810.02       2879.96        79.85 o
   0 -12   5       6385.17       6273.33        47.01 o
   1 -12   5       2180.90       2131.35        28.57 o
   2 -12   5        283.76        275.12        12.56 o
   3 -12   5        549.95        560.03        18.64 o
   4 -12   5       2263.80       2404.71        35.92 o
   5 -12   5        683.15        704.15        19.39 o
   6 -12   5        417.54        503.75        19.39 o
   7 -12   5         17.10         20.35        19.78 o
  -8 -11   5        556.64        589.37        37.33 o
  -7 -11   5        277.28        318.93        32.44 o
  -6 -11   5        106.41        108.88        19.64 o
  -5 -11   5          4.54          9.08        19.98 o
  -4 -11   5       3816.36       3959.97       162.08 o
  -3 -11   5          7.34         40.06        19.19 o
  -2 -11   5       4973.16       5017.91        38.15 o
  -1 -11   5         46.45         50.29        15.08 o
   0 -11   5       3272.93       3244.24        36.85 o
   1 -11   5         59.07        114.51        15.05 o
   2 -11   5       9702.95       9776.94       189.98 o
   3 -11   5         11.86         23.81        20.55 o
   4 -11   5          7.42         17.79        13.92 o
   5 -11   5         52.65        107.13        26.82 o
   6 -11   5       1845.17       1901.00        41.12 o
   7 -11   5          0.72          4.78        23.84 o
  -8 -10   5          2.05         13.28        40.49 o
  -7 -10   5        799.70        870.10        34.86 o
  -6 -10   5        801.84        927.42        33.00 o
  -5 -10   5         25.04         29.57        20.30 o
  -4 -10   5         14.53         15.83        16.48 o
  -3 -10   5        493.93        478.28        20.52 o
  -2 -10   5       2441.87       2456.18        23.87 o
  -1 -10   5        427.67        416.08        16.76 o
   0 -10   5       4721.87       4583.11        56.43 o
   1 -10   5         21.27         41.10        12.84 o
   2 -10   5        676.80        691.36        15.97 o
   3 -10   5        128.69        148.95        13.43 o
   4 -10   5       3126.36       3428.25        28.00 o
   5 -10   5        946.97       1091.01        23.06 o
   6 -10   5         56.74         44.74        17.48 o
   7 -10   5          6.95         -2.31        20.27 o
  -8  -9   5        403.31        397.31        35.43 o
  -7  -9   5        260.82        304.61        31.19 o
  -6  -9   5        264.34        312.92        29.24 o
  -5  -9   5        158.29        158.31        20.05 o
  -4  -9   5          9.54         16.52        18.98 o
  -3  -9   5        322.44        294.14        21.95 o
  -2  -9   5        615.70        636.98        17.55 o
  -1  -9   5        203.95        178.88        12.71 o
   0  -9   5        486.05        472.57        14.69 o
   1  -9   5       3959.92       3970.58        69.46 o
   2  -9   5        484.46        483.05        19.95 o
   3  -9   5       1413.73       1451.57        18.25 o
   4  -9   5        114.22        109.24        19.63 o
   5  -9   5         44.69         36.31        14.38 o
   6  -9   5        539.60        604.96        21.88 o
   7  -9   5        118.51        160.02        18.38 o
  -8  -8   5        299.59        305.35        41.22 o
  -7  -8   5        570.88        597.07        32.40 o
  -6  -8   5          4.01          3.76        34.22 o
  -5  -8   5         94.03        106.10        20.28 o
  -4  -8   5        475.60        493.07        21.00 o
  -3  -8   5         43.11         37.28        18.59 o
  -2  -8   5        443.23        437.16        20.55 o
  -1  -8   5         47.59         89.61        14.66 o
   0  -8   5        204.41        193.56        16.70 o
   1  -8   5       1157.36       1196.57        17.05 o
   2  -8   5        325.14        293.34        15.80 o
   3  -8   5        104.17        101.21        15.43 o
   4  -8   5         82.57        119.16        13.93 o
   5  -8   5        561.24        675.57        39.58 o
   6  -8   5        598.03        624.69        18.30 o
   7  -8   5         34.30         37.00        17.43 o
  -8  -7   5        919.81        968.31        41.83 o
  -7  -7   5        284.53        291.72        31.58 o
  -6  -7   5        403.52        454.71        36.29 o
  -5  -7   5       2544.31       2583.95       102.84 o
  -4  -7   5         59.41         60.49        20.96 o
  -3  -7   5         53.31         58.50        17.10 o
  -2  -7   5       1779.28       1680.86        23.67 o
  -1  -7   5        291.78        289.80        51.69 o
   0  -7   5        199.40        224.62        20.78 o
   1  -7   5       1222.84       1167.32        29.50 o
   2  -7   5        846.32        769.88        29.93 o
   3  -7   5       2128.84       2261.45        68.76 o
   4  -7   5         53.69         56.96        13.77 o
   5  -7   5        490.65        538.35        17.66 o
   6  -7   5       1515.96       1613.12        24.29 o
   7  -7   5         43.37         67.60        27.55 o
   8  -7   5          1.98        -14.44        23.71 o
  -9  -6   5        218.27        206.31        27.78 o
  -8  -6   5         70.17        103.58        24.40 o
  -7  -6   5        159.72        185.85        20.77 o
  -6  -6   5       1218.74       1475.98        64.17 o
  -5  -6   5        122.84        136.73        26.43 o
  -4  -6   5        234.87        219.33        21.44 o
  -3  -6   5        140.53        127.79        21.58 o
  -2  -6   5      10291.96       9834.17        91.98 o
  -1  -6   5        452.17        409.69        20.02 o
   0  -6   5      11309.60      11388.12       312.87 o
   1  -6   5         28.91        115.28        31.84 o
   2  -6   5        600.42        593.95        30.50 o
   3  -6   5        521.11        573.49        21.02 o
   4  -6   5       2673.56       2851.92        24.56 o
   5  -6   5        593.75        624.51        26.80 o
   6  -6   5        820.68        863.77        18.81 o
   7  -6   5        197.44        214.33        17.98 o
   8  -6   5        216.74        193.47        19.26 o
  -9  -5   5         33.04         61.31        30.20 o
  -8  -5   5        968.03       1026.52        21.12 o
  -7  -5   5        571.80        611.97        16.46 o
  -6  -5   5         82.04        132.39        16.62 o
  -5  -5   5        176.51        180.34        32.49 o
  -4  -5   5      12776.40      12767.88       370.17 o
  -3  -5   5       5358.55       5298.73       182.33 o
  -2  -5   5      11456.83      11380.37        87.18 o
  -1  -5   5       4869.40       4944.78        37.59 o
   0  -5   5      18824.37      19429.36       163.62 o
   1  -5   5       1346.32       1536.03        29.98 o
   2  -5   5       8458.00       8214.76        55.41 o
   3  -5   5        285.56        336.14        28.16 o
   4  -5   5        464.40        481.49        29.28 o
   5  -5   5        260.17        280.12        17.11 o
   6  -5   5       1627.92       1665.42        78.01 o
   7  -5   5        112.68        111.80        17.23 o
   8  -5   5        445.59        450.39        24.28 o
  -9  -4   5          6.74          7.60        26.50 o
  -8  -4   5        256.92        279.49        16.58 o
  -7  -4   5       1094.33       1145.30        37.09 o
  -6  -4   5       4029.65       4351.56        93.46 o
  -5  -4   5       4223.46       4612.26        79.09 o
  -4  -4   5         19.26         48.64        20.68 o
  -3  -4   5       2340.43       2323.25        50.96 o
  -2  -4   5       4315.85       3917.93        36.21 o
  -1  -4   5      23989.91      23533.65        89.95 o
   0  -4   5        468.41        379.40        30.76 o
   1  -4   5       3429.63       3421.45        39.15 o
   2  -4   5       1842.72       1819.53        38.41 o
   3  -4   5       2497.79       2615.49        31.88 o
   4  -4   5       3386.91       3609.61        34.48 o
   5  -4   5       2146.50       2241.06        22.49 o
   6  -4   5        713.79        707.67        18.82 o
   7  -4   5          4.84         -2.21        17.26 o
   8  -4   5        178.51        150.88        19.37 o
  -9  -3   5        822.75        846.01        34.48 o
  -8  -3   5        100.33        103.20        18.15 o
  -7  -3   5        731.66        738.59        20.42 o
  -6  -3   5        269.47        278.54        17.68 o
  -5  -3   5       4722.31       4953.09       122.56 o
  -4  -3   5         24.49         20.50        29.98 o
  -3  -3   5      11317.55      10552.55       274.81 o
  -2  -3   5         87.03        137.88        39.02 o
  -1  -3   5        497.16        456.53        30.37 o
   0  -3   5      15962.55      16688.07        94.86 o
   1  -3   5       5948.53       5934.16        50.13 o
   2  -3   5       1317.13       1301.15        38.50 o
   3  -3   5      10444.81      10754.86        58.96 o
   4  -3   5        396.87        393.85        28.64 o
   5  -3   5       1037.06       1088.72        24.92 o
   6  -3   5        284.39        334.99        20.11 o
   7  -3   5       1666.88       1615.45        22.37 o
   8  -3   5          8.06          4.53        23.17 o
  -9  -2   5         44.25         45.78        21.41 o
  -8  -2   5        820.39        870.85        17.81 o
  -7  -2   5        269.24        285.56        15.30 o
  -6  -2   5        166.79        158.81        14.86 o
  -5  -2   5       5609.52       5813.09       156.28 o
  -4  -2   5        630.46        651.66        19.55 o
  -3  -2   5        802.19        809.24        22.08 o
  -2  -2   5       2714.32       2724.54        58.61 o
  -1  -2   5      13706.62      13391.08        97.59 o
   0  -2   5       9241.04       9429.04       329.31 o
   1  -2   5       3934.08       4117.10       159.03 o
   2  -2   5         14.26         13.33        24.74 o
   3  -2   5       3802.09       3688.81       155.05 o
   4  -2   5        313.24        280.14        17.44 o
   5  -2   5       2746.75       2768.02        31.97 o
   6  -2   5          3.12         17.90        13.48 o
   7  -2   5         88.49        128.07        20.74 o
   8  -2   5        173.31        160.35        21.13 o
  -9  -1   5         95.41         82.68        21.43 o
  -8  -1   5         27.19         19.37        17.78 o
  -7  -1   5        470.04        540.06        20.51 o
  -6  -1   5        301.93        281.32        16.63 o
  -5  -1   5         85.21         87.90        15.51 o
  -4  -1   5       1283.46       1189.67        21.65 o
  -3  -1   5       2168.22       2073.03        30.86 o
  -2  -1   5        702.15        649.75        47.24 o
  -1  -1   5         34.93         33.72        24.19 o
   0  -1   5       5802.55       6003.38        46.13 o
   1  -1   5        279.75        397.70        20.45 o
   2  -1   5       1088.26       1009.88        55.22 o
   3  -1   5        479.23        458.93        21.04 o
   4  -1   5        959.60        938.70        54.89 o
   5  -1   5        172.60        171.82        14.50 o
   6  -1   5         12.89         42.48        29.15 o
   7  -1   5        195.73        199.21        27.84 o
   8  -1   5        338.41        286.31        19.73 o
  -9   0   5        981.27        967.81        22.74 o
  -8   0   5          7.74          3.67        17.58 o
  -7   0   5         66.87         99.42        17.32 o
  -6   0   5         37.45         92.38        17.81 o
  -5   0   5       3805.44       3819.13        83.78 o
  -4   0   5        108.41        102.08        16.05 o
  -3   0   5        750.86        685.58        23.16 o
  -2   0   5         65.68         72.92        36.07 o
  -1   0   5       4861.35       5582.09        55.45 o
   0   0   5         76.65         72.76        17.54 o
   1   0   5         74.99         84.22        22.94 o
   2   0   5         45.06         56.77        20.38 o
   3   0   5       2586.36       2529.06        80.05 o
   4   0   5          4.81         13.68        33.83 o
   5   0   5        112.96         73.66        44.71 o
   6   0   5          5.97         62.85        16.73 o
   7   0   5       2042.38       1978.91        48.40 o
   8   0   5         30.91         18.55        13.70 o
  -9   1   5         98.86         84.94        20.32 o
  -8   1   5         29.96         10.56        18.41 o
  -7   1   5        488.38        548.34        16.59 o
  -6   1   5        301.56        290.66        17.47 o
  -5   1   5         79.79         82.42        13.09 o
  -4   1   5       1256.95       1179.69        19.58 o
  -3   1   5       2277.88       2085.19        64.62 o
  -2   1   5        737.61        712.69        42.95 o
  -1   1   5         49.10         38.00        19.25 o
   0   1   5       5756.15       5870.51       105.78 o
   1   1   5        150.06        244.89        50.03 o
   2   1   5       1130.25       1077.64        32.40 o
   3   1   5        481.84        501.54        22.48 o
   4   1   5        987.49        911.54        29.80 o
   5   1   5        288.82        267.61        20.69 o
   6   1   5         10.14         16.59        20.54 o
   7   1   5        207.80        221.69        28.42 o
   8   1   5        372.01        333.79        15.62 o
  -9   2   5         49.43         48.69        20.40 o
  -8   2   5        797.24        810.98        23.52 o
  -7   2   5        289.74        305.82        14.80 o
  -6   2   5        157.38        167.41        16.03 o
  -5   2   5       5678.58       5638.22       114.02 o
  -4   2   5        632.95        613.71        18.03 o
  -3   2   5        798.98        823.72        32.81 o
  -2   2   5       2658.64       2702.87        54.07 o
  -1   2   5      14297.65      13263.52       171.73 o
   0   2   5       9248.58       9264.33       113.37 o
   1   2   5       3950.00       3936.87        57.36 o
   2   2   5          5.66        -17.66        22.43 o
   3   2   5       3975.11       3781.98        91.57 o
   4   2   5        297.39        327.14        42.95 o
   5   2   5       2796.01       2676.31        73.64 o
   6   2   5          4.02          6.41        13.27 o
   7   2   5         90.44        110.65        13.78 o
   8   2   5        186.10        166.47        17.27 o
  -9   3   5        814.81        795.98        29.22 o
  -8   3   5         94.08        115.22        17.85 o
  -7   3   5        728.09        730.91        19.09 o
  -6   3   5        251.20        259.69        14.47 o
  -5   3   5       4741.37       4603.05       129.10 o
  -4   3   5         18.40          4.90        15.36 o
  -3   3   5      11160.80      10224.53       330.23 o
  -2   3   5        141.20        148.23        26.57 o
  -1   3   5        493.38        427.69        18.54 o
   0   3   5      16062.17      15921.11       345.25 o
   1   3   5       5899.39       5585.11       131.88 o
   2   3   5       1318.31       1268.58        24.96 o
   3   3   5      10458.88       9894.49        63.20 o
   4   3   5        410.22        374.78        13.77 o
   5   3   5       1066.55       1092.32        28.71 o
   6   3   5        289.60        293.05        14.32 o
   7   3   5       1639.35       1572.30        20.64 o
   8   3   5          7.75          6.89        15.13 o
  -9   4   5          3.65         21.78        26.33 o
  -8   4   5        252.55        278.29        18.63 o
  -7   4   5       1053.63       1001.95        27.89 o
  -6   4   5       4023.47       4097.40       129.22 o
  -5   4   5       4225.87       4154.31        94.97 o
  -4   4   5         23.72         43.57        14.94 o
  -3   4   5       2348.45       2298.80        29.35 o
  -2   4   5       4166.59       3722.69        55.14 o
  -1   4   5      24130.22      23688.51       148.11 o
   0   4   5        288.73        199.56        15.58 o
   1   4   5       3353.42       3078.81        69.54 o
   2   4   5       1797.80       1692.68        76.96 o
   3   4   5       2477.42       2506.54        94.07 o
   4   4   5       3418.85       3469.92       155.02 o
   5   4   5       2205.41       2104.28        54.15 o
   6   4   5        714.84        685.62        18.76 o
   7   4   5          5.72         30.68        12.39 o
   8   4   5        183.87        157.62        15.90 o
  -9   5   5         23.95         36.55        26.41 o
  -8   5   5        978.26        921.38        20.89 o
  -7   5   5        560.78        564.94        18.29 o
  -6   5   5         81.59         98.39        14.49 o
  -5   5   5        170.07        177.90        12.51 o
  -4   5   5      12724.90      12328.71       318.31 o
  -3   5   5       5305.41       5124.76        94.00 o
  -2   5   5      11328.97      11201.40        42.90 o
  -1   5   5       4789.20       4775.91        70.51 o
   0   5   5      18862.77      18715.12        66.87 o
   1   5   5       1302.71       1292.53        74.40 o
   2   5   5       8526.45       7834.33       288.21 o
   3   5   5        236.78        241.62        16.61 o
   4   5   5        491.43        486.10        36.00 o
   5   5   5        230.58        208.67        14.09 o
   6   5   5       1602.72       1504.94        19.99 o
   7   5   5         94.60        108.00        15.68 o
   8   5   5        478.46        400.13        17.57 o
  -9   6   5        216.32        177.58        26.66 o
  -8   6   5         64.85         92.27        23.73 o
  -7   6   5        149.95        157.26        15.05 o
  -6   6   5       1172.41       1231.49        17.34 o
  -5   6   5        124.71        112.69        19.08 o
  -4   6   5        149.38        141.70        15.19 o
  -3   6   5        139.90        126.73        13.86 o
  -2   6   5      10137.03       9436.15       128.60 o
  -1   6   5        514.71        483.76        24.12 o
   0   6   5      11305.43      11016.72       239.27 o
   1   6   5         43.41        122.43        22.22 o
   2   6   5        573.50        531.99        17.96 o
   3   6   5        484.48        516.40        28.09 o
   4   6   5       2591.57       2610.68       107.52 o
   5   6   5        579.58        575.56        17.74 o
   6   6   5        812.27        784.81        17.91 o
   7   6   5        202.24        186.16        13.41 o
   8   6   5        187.26        183.03        15.10 o
  -8   7   5        959.92        897.33        26.28 o
  -7   7   5        286.45        284.34        19.68 o
  -6   7   5        432.71        410.76        15.48 o
  -5   7   5       2506.65       2435.45        35.13 o
  -4   7   5         80.69         98.96        12.77 o
  -3   7   5         34.18         38.60        14.83 o
  -2   7   5       1750.72       1645.32        18.69 o
  -1   7   5        272.26        342.52        22.05 o
   0   7   5        125.59        131.51        21.49 o
   1   7   5       1199.41       1076.90        22.23 o
   2   7   5        868.22        748.89        15.31 o
   3   7   5       2100.60       2044.15        84.92 o
   4   7   5         47.45         37.49        27.31 o
   5   7   5        492.81        511.09        27.52 o
   6   7   5       1535.19       1513.14        41.17 o
   7   7   5         42.86         78.96        18.87 o
   8   7   5          2.01          7.70        12.85 o
  -8   8   5        294.07        260.99        24.38 o
  -7   8   5        581.66        538.72        22.04 o
  -6   8   5          6.26         15.11        14.22 o
  -5   8   5        100.94        109.00        16.37 o
  -4   8   5        505.68        506.27        16.10 o
  -3   8   5         42.39         31.64        12.69 o
  -2   8   5        394.34        375.73        14.15 o
  -1   8   5         45.62        142.57        19.85 o
   0   8   5        158.71        120.10        20.14 o
   1   8   5       1128.34       1195.65        29.61 o
   2   8   5        403.39        384.41        14.54 o
   3   8   5        103.93         78.78        12.52 o
   4   8   5         44.01         40.19        12.61 o
   5   8   5        568.44        546.39        24.02 o
   6   8   5        604.74        580.66        32.05 o
   7   8   5         42.72         34.01        19.06 o
   8   8   5        482.11        441.53        43.78 o
  -8   9   5        427.58        363.79        22.03 o
  -7   9   5        262.39        272.16        19.06 o
  -6   9   5        288.23        309.83        17.60 o
  -5   9   5        183.27        170.52        15.71 o
  -4   9   5          9.68          6.21        14.84 o
  -3   9   5        348.08        329.62        13.96 o
  -2   9   5        658.72        632.95        16.18 o
  -1   9   5        200.54        177.22        13.78 o
   0   9   5        492.20        459.27        16.40 o
   1   9   5       3962.26       3854.24        62.57 o
   2   9   5        520.95        519.39        88.44 o
   3   9   5       1473.25       1432.37        50.86 o
   4   9   5        145.03        126.01        12.95 o
   5   9   5         32.59         47.80        17.16 o
   6   9   5        545.01        550.16        26.85 o
   7   9   5        116.95        114.61        16.94 o
  -8  10   5          1.57         -2.34        20.43 o
  -7  10   5        750.77        780.13        34.79 o
  -6  10   5        814.56        862.48        18.00 o
  -5  10   5         21.93         16.10        15.30 o
  -4  10   5         11.69         21.96        15.58 o
  -3  10   5        511.46        478.44        16.09 o
  -2  10   5       2556.91       2537.03        20.32 o
  -1  10   5        459.27        415.18        15.96 o
   0  10   5       4728.23       4467.22       111.60 o
   1  10   5         41.52         52.14        17.63 o
   2  10   5        701.82        668.95        44.12 o
   3  10   5        116.56        150.76        15.74 o
   4  10   5       3187.46       3233.09       200.26 o
   5  10   5        937.11        939.78        43.56 o
   6  10   5         70.41         47.34        16.16 o
   7  10   5          9.73         -6.02        17.37 o
  -8  11   5        539.13        468.81        29.32 o
  -7  11   5        269.17        286.15        19.47 o
  -6  11   5         97.00        102.03        14.32 o
  -5  11   5          7.50         25.29        15.27 o
  -4  11   5       3660.13       3686.64        41.15 o
  -3  11   5          1.70         35.05        16.07 o
  -2  11   5       5006.50       4895.05        23.38 o
  -1  11   5         39.33         33.94        15.81 o
   0  11   5       3193.33       3217.50        56.38 o
   1  11   5         64.68         68.58        15.53 o
   2  11   5       9783.28       9446.76       196.60 o
   3  11   5         12.49         31.89        15.33 o
   4  11   5         19.22         37.91        30.95 o
   5  11   5         60.15         62.56        13.36 o
   6  11   5       1828.69       1755.53        99.22 o
   7  11   5          0.96         -7.23        17.74 o
  -8  12   5        191.58        181.93        21.74 o
  -7  12   5        766.40        711.74        27.31 o
  -6  12   5       2262.20       2157.81        54.41 o
  -5  12   5       1220.29       1204.64        42.28 o
  -4  12   5       1264.15       1205.40        41.93 o
  -3  12   5       1114.09       1043.42        15.64 o
  -2  12   5       2687.76       2636.85        19.30 o
  -1  12   5       2868.61       2833.80        40.07 o
   0  12   5       6486.68       6242.73       244.20 o
   1  12   5       2200.85       2165.05        24.66 o
   2  12   5        266.50        271.25        25.02 o
   3  12   5        529.01        504.95        51.63 o
   4  12   5       2217.33       2107.16        80.06 o
   5  12   5        655.36        629.10        22.11 o
   6  12   5        424.78        440.62        41.54 o
   7  12   5         14.21         36.14        16.20 o
  -7  13   5         74.89         78.20        17.49 o
  -6  13   5         46.61         56.03        16.71 o
  -5  13   5       1463.78       1455.25        66.78 o
  -4  13   5        844.86        823.47        23.77 o
  -3  13   5       3700.68       3730.15        71.90 o
  -2  13   5       1907.54       1880.60        25.13 o
  -1  13   5         33.36         51.74        20.60 o
   0  13   5        393.19        414.65        16.43 o
   1  13   5       5713.59       5564.77        38.26 o
   2  13   5       1828.48       1871.36        39.54 o
   3  13   5        868.59        844.06        35.60 o
   4  13   5         32.14         45.90        11.97 o
   5  13   5         54.47         62.58        13.54 o
   6  13   5         23.69         51.54        15.33 o
   7  13   5        487.18        457.13        22.53 o
  -7  14   5        413.96        369.65        31.00 o
  -6  14   5        138.12        122.90        17.29 o
  -5  14   5       1178.44       1088.73        16.80 o
  -4  14   5        354.32        340.63        16.58 o
  -3  14   5        659.18        613.01        20.78 o
  -2  14   5       1134.96       1110.80        16.20 o
  -1  14   5       1790.84       1808.49        20.92 o
   0  14   5         90.38         63.27        18.40 o
   1  14   5        466.16        485.61        22.95 o
   2  14   5         10.69         27.41        15.08 o
   3  14   5       2535.50       2482.85       143.76 o
   4  14   5        152.63        113.09        15.15 o
   5  14   5       1378.76       1400.97       102.71 o
   6  14   5        474.72        444.87        47.36 o
  -7  15   5        344.49        297.36        18.61 o
  -6  15   5        428.89        411.11        24.99 o
  -5  15   5          2.13          6.95        24.81 o
  -4  15   5        209.49        191.53        13.91 o
  -3  15   5        423.19        450.96        25.03 o
  -2  15   5         31.96          8.04        15.62 o
  -1  15   5        446.29        471.81        11.83 o
   0  15   5        161.12        187.60        15.58 o
   1  15   5        281.97        288.30        16.15 o
   2  15   5        697.72        696.44        26.32 o
   3  15   5          8.03         13.12        19.77 o
   4  15   5        647.37        654.40        47.57 o
   5  15   5        310.27        304.52        16.91 o
   6  15   5         75.05         76.69        20.79 o
  -7  16   5        121.22         73.62        39.10 o
  -6  16   5         54.09         74.93        19.60 o
  -5  16   5        867.26        855.14        40.71 o
  -4  16   5         16.19         24.98        12.93 o
  -3  16   5       1190.48       1142.57        18.34 o
  -2  16   5         41.12         33.45        14.49 o
  -1  16   5         91.27         97.58        12.90 o
   0  16   5        488.50        525.10        31.31 o
   1  16   5        105.70        142.90        18.55 o
   2  16   5         38.64         42.08        15.68 o
   3  16   5        375.54        367.76        43.97 o
   4  16   5         13.26        -21.32        21.32 o
   5  16   5        212.32        210.51        35.02 o
   6  16   5         13.29         51.52        19.84 o
  -6  17   5        121.63        104.72        20.19 o
  -5  17   5         21.54          4.52        15.57 o
  -4  17   5        591.38        547.61        20.35 o
  -3  17   5         27.05         31.81        15.42 o
  -2  17   5        168.62        181.93        13.02 o
  -1  17   5          4.45        -19.64        20.52 o
   0  17   5          2.13         -7.69        11.86 o
   1  17   5        256.33        250.20        16.37 o
   2  17   5       1235.37       1191.12        64.13 o
   3  17   5        113.54        115.75        20.79 o
   4  17   5        173.62        181.01        16.32 o
   5  17   5        211.27        201.02        16.22 o
  -6  18   5        118.36        101.47        25.59 o
  -5  18   5        120.62        120.41        19.21 o
  -4  18   5          0.83          7.71        17.50 o
  -3  18   5         35.91         48.77        16.81 o
  -2  18   5        800.13        801.19        17.88 o
  -1  18   5       1958.60       1990.43        25.12 o
   0  18   5       1264.64       1274.89        36.55 o
   1  18   5        111.64        125.24        14.06 o
   2  18   5         33.04         40.80        15.88 o
   3  18   5       2114.50       2054.61       110.63 o
   4  18   5        215.66        173.80        23.31 o
   5  18   5        151.07        179.28        21.55 o
  -5  19   5        611.91        568.37        26.15 o
  -4  19   5          6.78         43.15        18.29 o
  -3  19   5       1430.80       1338.20        20.03 o
  -2  19   5        122.84        130.62        14.64 o
  -1  19   5         28.95         28.92        19.23 o
   0  19   5          8.22         16.74        11.40 o
   1  19   5       2655.40       2688.72        69.27 o
   2  19   5         15.43          7.29        20.67 o
   3  19   5        966.34        979.74        62.33 o
   4  19   5         28.82         37.18        17.01 o
   5  19   5        158.50        113.74        19.62 o
  -5  20   5        247.57        205.31        17.93 o
  -4  20   5        111.33         96.05        16.37 o
  -3  20   5        133.63        142.73        18.16 o
  -2  20   5        425.47        423.90        14.34 o
  -1  20   5       2934.21       2866.52        26.87 o
   0  20   5        360.11        398.16        17.33 o
   1  20   5        785.84        772.67        16.54 o
   2  20   5          3.00          1.30        15.15 o
   3  20   5        762.24        749.43        30.76 o
   4  20   5        102.59         93.47        25.26 o
  -4  21   5       1254.76       1073.50        29.71 o
  -3  21   5        235.16        227.02        16.90 o
  -2  21   5        408.05        399.25        14.89 o
  -1  21   5         87.39         81.13        13.77 o
   0  21   5        830.35        848.10        27.64 o
   1  21   5        641.05        658.02        38.79 o
   2  21   5       1426.98       1323.04        38.58 o
   3  21   5        175.36        167.09        19.98 o
  -3  22   5        143.21        120.49        15.67 o
  -2  22   5        919.77        872.56        18.49 o
  -1  22   5         80.14         63.99        16.57 o
   0  22   5        999.07        962.73        17.97 o
   1  22   5         95.54        123.04        16.33 o
   2  22   5          7.48          4.39        14.74 o
   3  22   5         28.04         39.18        20.44 o
  -2  23   5        508.13        477.90        22.38 o
  -1  23   5         16.56         11.59        19.84 o
   0  23   5         62.92         59.24        17.03 o
   1  23   5         69.61         68.91        19.60 o
  -2 -23   6         58.31         14.04        19.93 o
  -1 -23   6         32.42         42.73        17.19 o
   0 -23   6        465.10        477.34        21.22 o
   1 -23   6        231.60        213.55        20.08 o
  -3 -22   6        250.32        254.66        25.39 o
  -2 -22   6        172.82        194.24        19.93 o
  -1 -22   6        104.91         75.65        19.52 o
   0 -22   6        280.84        295.56        22.80 o
   1 -22   6        359.46        378.94        17.35 o
   2 -22   6        211.34        198.55        17.74 o
  -4 -21   6         66.66         41.96        25.48 o
  -3 -21   6        100.31        123.54        23.29 o
  -2 -21   6        188.89        158.97        18.99 o
  -1 -21   6       1574.63       1622.47        22.13 o
   0 -21   6         23.46         40.79        22.43 o
   1 -21   6        253.00        255.09        18.75 o
   2 -21   6        202.30        185.55        27.86 o
   3 -21   6         14.77         19.21        24.40 o
  -5 -20   6        301.37        277.42        39.13 o
  -4 -20   6        593.64        585.36        57.10 o
  -3 -20   6        405.62        399.15        19.67 o
  -2 -20   6        238.97        251.03        22.37 o
  -1 -20   6        127.15        145.37        21.41 o
   0 -20   6        375.49        397.44        21.75 o
   1 -20   6         10.67         18.51        16.88 o
   2 -20   6        482.20        456.43        22.35 o
   3 -20   6         32.06         18.84        20.21 o
   4 -20   6         54.14         46.51        16.94 o
  -5 -19   6        376.22        385.45        34.26 o
  -4 -19   6         62.06         81.59        22.79 o
  -3 -19   6        101.59        133.26        15.66 o
  -2 -19   6       1560.80       1547.35        24.24 o
  -1 -19   6        175.04        197.67        20.70 o
   0 -19   6        736.16        781.22        59.61 o
   1 -19   6        836.74        851.28        17.71 o
   2 -19   6        158.79        170.51        17.15 o
   3 -19   6         81.39         94.85        28.72 o
   4 -19   6         38.72         59.01        18.88 o
  -6 -18   6        449.63        445.74        28.07 o
  -5 -18   6        176.27        206.54        20.40 o
  -4 -18   6        687.02        728.08        51.43 o
  -3 -18   6        443.29        475.80        27.49 o
  -2 -18   6          1.30         38.14        29.87 o
  -1 -18   6        498.69        534.15        30.30 o
   0 -18   6        935.01        997.81        21.61 o
   1 -18   6         30.70         39.21        16.42 o
   2 -18   6       1036.81       1040.57        15.12 o
   3 -18   6        539.88        514.98        14.83 o
   4 -18   6        278.40        305.86        19.09 o
   5 -18   6        299.95        310.37        18.26 o
  -6 -17   6         62.77         81.96        25.25 o
  -5 -17   6         19.85         18.84        20.94 o
  -4 -17   6        740.17        846.11        23.63 o
  -3 -17   6         14.94         15.61        20.75 o
  -2 -17   6       1034.33       1039.72        19.14 o
  -1 -17   6        190.62        175.89        16.70 o
   0 -17   6        307.98        357.86        19.66 o
   1 -17   6        747.05        776.01        37.27 o
   2 -17   6       3100.99       3241.44        94.33 o
   3 -17   6        102.89         69.23        17.45 o
   4 -17   6         96.33        110.68        22.00 o
   5 -17   6         85.39         73.90        24.48 o
  -6 -16   6        175.94        178.31        20.65 o
  -5 -16   6        286.62        295.48        28.57 o
  -4 -16   6        260.98        294.56        18.47 o
  -3 -16   6        912.49        957.95        23.26 o
  -2 -16   6       1329.15       1422.73        18.48 o
  -1 -16   6        455.73        464.07        16.85 o
   0 -16   6        851.56        901.55        20.86 o
   1 -16   6         82.71        103.87        17.42 o
   2 -16   6        746.72        764.90        31.56 o
   3 -16   6          8.32         24.39        14.51 o
   4 -16   6       2882.06       3118.35        27.91 o
   5 -16   6         42.96         68.84        18.94 o
  -7 -15   6        149.26        148.15        35.64 o
  -6 -15   6        254.48        259.93        24.50 o
  -5 -15   6        458.74        488.82        29.24 o
  -4 -15   6        370.95        409.46        66.55 o
  -3 -15   6        340.99        360.81        37.52 o
  -2 -15   6        180.76        168.61        19.27 o
  -1 -15   6        261.22        216.16        19.82 o
   0 -15   6        168.55        191.96        15.42 o
   1 -15   6        222.83        237.55        17.13 o
   2 -15   6       1306.19       1331.21        34.25 o
   3 -15   6        588.48        662.80        15.62 o
   4 -15   6        117.27        159.90        17.03 o
   5 -15   6         36.63         21.71        22.17 o
   6 -15   6        534.22        532.07        31.38 o
  -7 -14   6        104.79        113.98        41.35 o
  -6 -14   6        222.90        240.32        38.95 o
  -5 -14   6        336.41        343.42        18.59 o
  -4 -14   6       1739.11       1788.06        57.66 o
  -3 -14   6        980.90        984.56        34.73 o
  -2 -14   6        222.80        191.79        18.49 o
  -1 -14   6        400.66        386.43        19.85 o
   0 -14   6        320.19        355.30        14.00 o
   1 -14   6        107.33        105.26        13.47 o
   2 -14   6        315.42        327.58        22.42 o
   3 -14   6       1113.28       1186.43        21.56 o
   4 -14   6        211.57        241.39        17.02 o
   5 -14   6       1337.90       1388.83        39.51 o
   6 -14   6         66.41         71.00        23.98 o
  -7 -13   6        153.07        194.91        33.57 o
  -6 -13   6       1967.46       1952.92       146.47 o
  -5 -13   6         66.76         49.37        21.11 o
  -4 -13   6        157.92        150.49        20.33 o
  -3 -13   6        384.85        433.70        35.75 o
  -2 -13   6        785.13        820.34        21.39 o
  -1 -13   6         97.72        151.56        19.07 o
   0 -13   6       2228.70       2313.87        18.54 o
   1 -13   6        456.66        462.29        26.17 o
   2 -13   6        200.84        177.67        14.22 o
   3 -13   6       1917.13       2074.38        43.19 o
   4 -13   6        947.85       1002.22        43.99 o
   5 -13   6          2.26         12.61        21.57 o
   6 -13   6        152.41        168.53        41.94 o
  -8 -12   6        322.73        315.21        36.64 o
  -7 -12   6        100.73        101.52        32.57 o
  -6 -12   6        125.24        176.78        28.70 o
  -5 -12   6       1053.02       1077.07        84.24 o
  -4 -12   6       1919.36       2026.47        56.71 o
  -3 -12   6       2400.98       2471.61        37.18 o
  -2 -12   6        151.30        157.78        19.82 o
  -1 -12   6        238.49        264.95        12.77 o
   0 -12   6        578.29        617.79        16.49 o
   1 -12   6       1396.71       1408.26        21.60 o
   2 -12   6        102.42        123.64        12.61 o
   3 -12   6         25.01          0.68        18.95 o
   4 -12   6        104.08        109.57        22.86 o
   5 -12   6        105.59        125.67        29.33 o
   6 -12   6          4.23         42.10        38.41 o
   7 -12   6          3.90         21.26        23.75 o
  -8 -11   6         16.96         16.00        41.74 o
  -7 -11   6       2497.23       2644.95        50.61 o
  -6 -11   6         31.40         50.93        21.16 o
  -5 -11   6        835.51        824.87        81.71 o
  -4 -11   6        987.97       1031.61        53.92 o
  -3 -11   6       1889.41       1969.47        28.64 o
  -2 -11   6        270.13        265.07        19.89 o
  -1 -11   6       2902.86       2744.89        20.10 o
   0 -11   6         40.14         44.90        13.17 o
   1 -11   6        121.29        117.62        13.39 o
   2 -11   6       1174.01       1200.17        16.50 o
   3 -11   6        564.18        583.65        17.16 o
   4 -11   6         98.74        103.71        33.50 o
   5 -11   6         13.23         51.60        20.90 o
   6 -11   6        276.85        326.88        26.32 o
   7 -11   6         16.04         34.77        30.76 o
  -8 -10   6        209.14        175.36        34.04 o
  -7 -10   6          2.45         13.02        29.72 o
  -6 -10   6        120.64        131.76        28.77 o
  -5 -10   6        852.21        866.92        67.00 o
  -4 -10   6         38.36         32.38        16.12 o
  -3 -10   6        829.07        847.63        36.83 o
  -2 -10   6       9579.23       9557.24        43.33 o
  -1 -10   6        890.95        861.18        20.26 o
   0 -10   6       2837.13       2906.31        22.51 o
   1 -10   6       6516.57       6531.86        71.76 o
   2 -10   6        359.06        370.00        16.93 o
   3 -10   6         35.07         64.39        26.45 o
   4 -10   6       1376.79       1617.45        21.06 o
   5 -10   6       1313.64       1392.88        18.93 o
   6 -10   6         24.52         80.10        21.46 o
   7 -10   6          5.71          1.66        23.38 o
  -8  -9   6        145.98        173.70        25.49 o
  -7  -9   6        164.08        208.50        30.50 o
  -6  -9   6        174.78        162.34        34.78 o
  -5  -9   6         59.28         56.20        20.37 o
  -4  -9   6        141.08        119.23        35.88 o
  -3  -9   6       4851.60       4888.72       106.78 o
  -2  -9   6         25.45         47.59        18.29 o
  -1  -9   6        473.40        496.32        17.13 o
   0  -9   6       1165.57       1213.08        17.77 o
   1  -9   6       9810.07      10008.81       218.01 o
   2  -9   6       1584.14       1564.58        20.99 o
   3  -9   6       2345.88       2543.10        22.88 o
   4  -9   6        249.88        272.95        15.23 o
   5  -9   6        478.76        536.03        22.21 o
   6  -9   6        341.03        323.10        18.15 o
   7  -9   6       1253.95       1285.08        25.74 o
  -8  -8   6         85.38         80.97        24.95 o
  -7  -8   6        187.37        192.32        30.11 o
  -6  -8   6         89.98        113.29        34.26 o
  -5  -8   6        234.51        318.25        39.45 o
  -4  -8   6        136.19        148.62        22.04 o
  -3  -8   6        341.16        293.01        17.08 o
  -2  -8   6         67.12         85.62        18.58 o
  -1  -8   6       3974.10       3766.91        57.21 o
   0  -8   6        385.36        422.86        20.26 o
   1  -8   6       1873.19       1777.94        34.32 o
   2  -8   6        613.15        625.62        28.68 o
   3  -8   6       2398.70       2592.59        23.24 o
   4  -8   6        192.00        202.18        17.02 o
   5  -8   6       4305.55       4639.88        28.14 o
   6  -8   6          3.70         29.47        16.88 o
   7  -8   6          1.75         12.78        20.50 o
  -8  -7   6        116.79        119.43        27.44 o
  -7  -7   6        993.97       1075.78        35.43 o
  -6  -7   6        471.20        539.67        37.37 o
  -5  -7   6        271.86        298.37        23.29 o
  -4  -7   6        284.02        287.92        17.58 o
  -3  -7   6       4570.20       4547.89        84.37 o
  -2  -7   6        334.73        349.87        23.47 o
  -1  -7   6        978.33        927.49        23.05 o
   0  -7   6        610.88        493.41        21.99 o
   1  -7   6       5612.61       5900.34        46.80 o
   2  -7   6        993.85       1003.63        29.93 o
   3  -7   6       1295.54       1310.58        24.70 o
   4  -7   6         50.14         59.06        19.24 o
   5  -7   6       1162.64       1322.39        23.14 o
   6  -7   6        943.91       1022.94        23.11 o
   7  -7   6        688.22        705.49        20.04 o
  -8  -6   6          9.37         11.20        23.66 o
  -7  -6   6        167.02        178.23        25.00 o
  -6  -6   6        276.61        394.71        36.25 o
  -5  -6   6       1811.95       1793.37        48.79 o
  -4  -6   6        247.23        265.19        17.89 o
  -3  -6   6       1645.06       1583.73        38.63 o
  -2  -6   6       7358.41       7016.11        46.06 o
  -1  -6   6       4569.40       4541.84        36.57 o
   0  -6   6       4688.90       4667.19       143.74 o
   1  -6   6       1928.42       1863.01        36.42 o
   2  -6   6        284.83        276.58        27.68 o
   3  -6   6        409.71        435.37        28.42 o
   4  -6   6       2746.84       3120.81        36.85 o
   5  -6   6        120.36        155.51        20.57 o
   6  -6   6        602.47        598.43        18.56 o
   7  -6   6          7.53         -2.04        21.85 o
   8  -6   6        193.12        197.24        24.86 o
  -9  -5   6          5.98         12.46        26.51 o
  -8  -5   6         68.97         74.55        24.03 o
  -7  -5   6       3016.00       3261.13        76.41 o
  -6  -5   6         34.95         57.04        24.63 o
  -5  -5   6       3295.02       3465.65        55.89 o
  -4  -5   6         26.02         42.62        20.79 o
  -3  -5   6        654.32        589.81        21.13 o
  -2  -5   6       4884.46       4780.83        48.62 o
  -1  -5   6      11424.73      10868.93        55.43 o
   0  -5   6        130.66        170.56        31.66 o
   1  -5   6        352.69        322.74        32.14 o
   2  -5   6       1377.61       1333.46        33.26 o
   3  -5   6        182.07        207.11        20.46 o
   4  -5   6        227.60        227.01        28.59 o
   5  -5   6         47.95         47.81        14.51 o
   6  -5   6         31.03         54.41        20.44 o
   7  -5   6         38.01         59.32        21.87 o
   8  -5   6        401.98        379.74        26.34 o
  -9  -4   6        857.52        907.07        38.58 o
  -8  -4   6        911.24        962.72        36.38 o
  -7  -4   6        177.80        185.60        26.66 o
  -6  -4   6       1014.46       1087.10        33.39 o
  -5  -4   6       4396.15       4389.99        70.77 o
  -4  -4   6       7156.24       7102.72        97.74 o
  -3  -4   6      10704.77      10378.14        53.63 o
  -2  -4   6         61.36         31.44        26.27 o
  -1  -4   6       1412.39       1451.77        32.79 o
   0  -4   6       2449.82       2498.27        35.99 o
   1  -4   6        201.24        211.35        32.92 o
   2  -4   6       1594.57       1658.40        35.04 o
   3  -4   6        132.09        140.80        28.51 o
   4  -4   6        106.48        100.83        20.20 o
   5  -4   6        106.83        106.11        29.02 o
   6  -4   6         16.35         32.93        19.88 o
   7  -4   6         61.13         58.20        15.51 o
   8  -4   6         32.12          9.40        23.22 o
  -9  -3   6         36.32         23.00        31.94 o
  -8  -3   6       1285.87       1364.58        90.77 o
  -7  -3   6        279.61        268.67        24.33 o
  -6  -3   6       4319.93       4464.54       160.29 o
  -5  -3   6         16.83          3.85        25.23 o
  -4  -3   6         93.39         95.17        18.58 o
  -3  -3   6       1938.03       1735.31        28.73 o
  -2  -3   6       5662.71       5818.11        66.66 o
  -1  -3   6        893.21        918.16        36.03 o
   0  -3   6       4517.01       4496.24        51.22 o
   1  -3   6        802.16        750.84        35.95 o
   2  -3   6         29.65        -23.44        23.44 o
   3  -3   6        623.44        657.93        30.41 o
   4  -3   6         66.71         73.75        20.20 o
   5  -3   6        169.91        155.03        30.02 o
   6  -3   6         22.87         22.31        16.29 o
   7  -3   6        248.81        256.85        18.15 o
   8  -3   6          0.16          9.15        19.14 o
  -9  -2   6         85.88         86.38        32.35 o
  -8  -2   6        241.91        284.42        27.08 o
  -7  -2   6        378.48        414.06        31.08 o
  -6  -2   6        196.56        183.70        22.82 o
  -5  -2   6         82.85         90.76        24.40 o
  -4  -2   6       4272.99       4165.17        49.68 o
  -3  -2   6       1169.15       1046.92        25.69 o
  -2  -2   6        923.25        962.50        49.18 o
  -1  -2   6      11424.59      11535.12        87.03 o
   0  -2   6      10413.04       9922.87       289.67 o
   1  -2   6         11.56         46.31        23.70 o
   2  -2   6         95.28        111.94        17.20 o
   3  -2   6       4434.66       4419.27       164.72 o
   4  -2   6       1350.53       1327.70        79.61 o
   5  -2   6       1112.93       1126.74        33.22 o
   6  -2   6        152.14        149.97        30.28 o
   7  -2   6         17.20         -5.21        17.50 o
   8  -2   6          4.37         15.69        15.27 o
  -9  -1   6         18.26         33.80        26.23 o
  -8  -1   6         24.13         19.99        24.93 o
  -7  -1   6         40.40         45.63        23.13 o
  -6  -1   6          2.51          3.98        21.77 o
  -5  -1   6       1688.72       1661.94        24.97 o
  -4  -1   6       2123.50       2019.48        30.18 o
  -3  -1   6        292.86        270.87        28.55 o
  -2  -1   6       8457.29       8309.84       100.40 o
  -1  -1   6       9124.75       8915.85       169.76 o
   0  -1   6       4956.80       5015.64        40.58 o
   1  -1   6       4016.87       4260.31        36.44 o
   2  -1   6      23977.95      23155.71       847.07 o
   3  -1   6       1094.65       1187.12        56.04 o
   4  -1   6        798.53        802.61        44.84 o
   5  -1   6        398.61        416.45        63.57 o
   6  -1   6       1013.01       1049.10        32.96 o
   7  -1   6       1019.34        964.66        20.29 o
   8  -1   6        618.09        576.17        20.87 o
  -9   0   6          4.73          2.50        26.38 o
  -8   0   6        240.09        263.66        26.00 o
  -7   0   6          4.72          8.93        22.74 o
  -6   0   6        220.44        252.48        23.12 o
  -5   0   6         20.49         12.15        15.25 o
  -4   0   6        730.59        811.05        20.10 o
  -3   0   6         65.12         86.86        21.40 o
  -2   0   6       3457.29       3199.39        64.34 o
  -1   0   6         31.37         24.12        24.37 o
   0   0   6      16974.87      16753.76        72.40 o
   1   0   6         14.93         36.69        23.80 o
   2   0   6        938.66        915.26        43.28 o
   3   0   6         44.25         54.76        16.87 o
   4   0   6      13454.65      13055.31       427.83 o
   5   0   6        114.84         97.27        17.97 o
   6   0   6       1066.85       1020.17        47.69 o
   7   0   6         65.43         66.67        13.78 o
   8   0   6        273.17        279.35        20.33 o
  -9   1   6         18.54         24.46        25.95 o
  -8   1   6          2.80         -4.05        27.82 o
  -7   1   6         38.16         40.84        21.05 o
  -6   1   6          0.86         14.50        23.96 o
  -5   1   6       1678.67       1644.97        30.76 o
  -4   1   6       2120.32       1992.51        82.02 o
  -3   1   6        296.10        272.82        17.72 o
  -2   1   6       8770.01       8568.39        96.25 o
  -1   1   6       9185.97       8942.68        60.79 o
   0   1   6       4925.36       4869.58        65.64 o
   1   1   6       4058.88       4261.40        62.68 o
   2   1   6      24163.62      23244.93       543.54 o
   3   1   6       1085.95       1139.11        20.55 o
   4   1   6        816.91        789.34        17.05 o
   5   1   6        371.67        412.76        33.11 o
   6   1   6       1015.89       1022.65        35.51 o
   7   1   6       1016.04        994.90        20.93 o
   8   1   6        628.49        579.36        15.80 o
  -9   2   6         82.53         73.32        28.55 o
  -8   2   6        259.87        291.54        23.92 o
  -7   2   6        373.42        356.49        22.02 o
  -6   2   6        157.11        174.57        20.43 o
  -5   2   6         76.22         93.61        16.26 o
  -4   2   6       4258.90       4089.84       145.56 o
  -3   2   6       1187.28       1110.09        24.07 o
  -2   2   6        929.67        968.64        39.10 o
  -1   2   6      11598.43      11120.87        72.03 o
   0   2   6      10543.87       9925.12        81.82 o
   1   2   6         19.35         32.89        17.13 o
   2   2   6        117.65        132.96        45.42 o
   3   2   6       4472.58       4334.74        29.06 o
   4   2   6       1476.90       1442.38        18.92 o
   5   2   6       1141.10       1044.06        50.93 o
   6   2   6        165.69        180.68        19.10 o
   7   2   6         14.12         32.25        14.17 o
   8   2   6         16.59         18.22        17.31 o
  -9   3   6         25.46         19.63        28.61 o
  -8   3   6       1236.00       1271.11        40.88 o
  -7   3   6        271.95        258.01        21.71 o
  -6   3   6       4400.78       4332.00       123.71 o
  -5   3   6         13.09         16.15        12.93 o
  -4   3   6         96.28         82.97        19.49 o
  -3   3   6       1947.23       1833.25        26.88 o
  -2   3   6       5815.55       5800.83       118.77 o
  -1   3   6        859.87        857.73        22.51 o
   0   3   6       4471.58       4371.43        94.79 o
   1   3   6        705.71        636.19        25.59 o
   2   3   6         29.47        213.87       135.82 o
   3   3   6        610.72        603.52        18.55 o
   4   3   6         79.11        111.14        16.79 o
   5   3   6        140.81        130.99        20.20 o
   6   3   6         20.86          8.69        14.87 o
   7   3   6        227.04        240.77        16.60 o
   8   3   6          0.19         22.38        14.30 o
  -9   4   6        858.97        897.05        29.47 o
  -8   4   6        906.95        938.22        33.29 o
  -7   4   6        169.81        169.38        21.36 o
  -6   4   6        997.35       1010.83        18.66 o
  -5   4   6       4391.00       4201.03       142.11 o
  -4   4   6       7093.84       6893.01       182.97 o
  -3   4   6      10810.29      10543.81       227.55 o
  -2   4   6         73.92         45.72        19.17 o
  -1   4   6       1348.66       1357.39        29.60 o
   0   4   6       2490.33       2344.48        55.48 o
   1   4   6        246.02        224.54        30.83 o
   2   4   6       1497.56       1472.03        52.40 o
   3   4   6        139.19        122.04        13.85 o
   4   4   6        108.01        120.30        21.72 o
   5   4   6         85.15         84.84        12.92 o
   6   4   6          8.99          9.74        17.02 o
   7   4   6         63.30         89.86        20.46 o
   8   4   6         32.61         32.10        17.91 o
  -9   5   6          9.82         27.40        26.16 o
  -8   5   6         59.90         71.65        22.89 o
  -7   5   6       3038.95       2967.12        85.32 o
  -6   5   6         20.61         55.41        15.77 o
  -5   5   6       3305.48       3166.85        57.63 o
  -4   5   6         39.84         63.46        17.68 o
  -3   5   6        587.21        515.31        15.80 o
  -2   5   6       4794.33       4548.49        39.12 o
  -1   5   6      11340.72      10720.94       101.09 o
   0   5   6        149.21        149.34        14.27 o
   1   5   6        382.90        344.20        18.41 o
   2   5   6       1257.86       1143.49        57.21 o
   3   5   6        130.59        123.36        12.85 o
   4   5   6        237.12        198.84        20.11 o
   5   5   6         34.80         50.32        14.28 o
   6   5   6         15.04         51.58        15.18 o
   7   5   6         30.30         54.84        16.14 o
   8   5   6        396.47        364.46        25.51 o
  -8   6   6         16.70          3.34        23.07 o
  -7   6   6        173.70        183.27        21.60 o
  -6   6   6        258.14        357.06        15.39 o
  -5   6   6       1887.73       1785.96        52.94 o
  -4   6   6        241.27        256.43        13.74 o
  -3   6   6       1715.81       1624.98        18.87 o
  -2   6   6       7348.99       6788.79       116.49 o
  -1   6   6       4499.04       4465.31        79.66 o
   0   6   6       4716.80       4534.02        53.10 o
   1   6   6       1902.08       1621.83        37.47 o
   2   6   6        303.75        249.56        17.28 o
   3   6   6        375.28        352.66        23.96 o
   4   6   6       2661.63       2668.27        93.17 o
   5   6   6         84.70         68.56        11.70 o
   6   6   6        595.52        570.94        15.60 o
   7   6   6          6.50         20.64        21.69 o
   8   6   6        186.89        155.62        17.04 o
  -8   7   6        119.40        118.00        23.94 o
  -7   7   6        996.55       1011.11        66.81 o
  -6   7   6        488.47        498.34        13.61 o
  -5   7   6        265.38        275.46        14.38 o
  -4   7   6        290.70        313.19        16.56 o
  -3   7   6       4684.20       4619.40        25.38 o
  -2   7   6        298.00        312.89        20.32 o
  -1   7   6       1020.81        967.63        43.04 o
   0   7   6        659.54        574.26        23.01 o
   1   7   6       5606.74       5416.23       168.76 o
   2   7   6        912.97        824.73        47.84 o
   3   7   6       1244.00       1154.87        59.10 o
   4   7   6         43.64         52.33        13.98 o
   5   7   6       1176.30       1150.21        55.25 o
   6   7   6        948.71        963.96        17.42 o
   7   7   6        666.11        650.15        18.20 o
  -8   8   6         86.77         85.00        24.09 o
  -7   8   6        178.80        180.26        18.41 o
  -6   8   6         92.52         82.15        15.15 o
  -5   8   6        249.50        282.72        13.89 o
  -4   8   6        147.98        147.42        15.18 o
  -3   8   6        336.17        291.19        15.86 o
  -2   8   6         74.89         82.49        13.42 o
  -1   8   6       3812.05       3497.46       119.15 o
   0   8   6        376.95        405.62        19.98 o
   1   8   6       1895.34       1721.41        22.99 o
   2   8   6        594.64        575.28        16.38 o
   3   8   6       2383.32       2385.06       104.50 o
   4   8   6        194.36        169.44        13.09 o
   5   8   6       4298.59       4188.86       106.76 o
   6   8   6          5.17         36.44        17.79 o
   7   8   6          1.91         -9.89        17.09 o
  -8   9   6        148.83        143.12        20.57 o
  -7   9   6        145.74        154.25        18.92 o
  -6   9   6        184.77        192.92        17.68 o
  -5   9   6         46.80         65.74        13.14 o
  -4   9   6        149.99        153.03        15.03 o
  -3   9   6       5013.67       4949.94        61.83 o
  -2   9   6         28.71         47.04        14.37 o
  -1   9   6        478.54        512.65        19.42 o
   0   9   6       1211.13       1203.29        17.43 o
   1   9   6       9957.06       9543.97       211.96 o
   2   9   6       1580.50       1438.16        65.71 o
   3   9   6       2404.56       2311.95        80.67 o
   4   9   6        249.74        241.01        29.88 o
   5   9   6        476.87        479.02        21.49 o
   6   9   6        345.64        343.88        20.04 o
   7   9   6       1260.08       1153.05        18.20 o
  -8  10   6        217.94        173.46        25.55 o
  -7  10   6          3.32         19.37        19.75 o
  -6  10   6        130.47        171.88        17.28 o
  -5  10   6        815.00        818.64        28.14 o
  -4  10   6         70.47         96.19        21.07 o
  -3  10   6        848.82        873.64        17.11 o
  -2  10   6       9729.27       9432.08        32.70 o
  -1  10   6        849.09        780.63        39.00 o
   0  10   6       2842.70       2763.46        76.09 o
   1  10   6       6600.10       6326.36        29.55 o
   2  10   6        428.29        427.58        49.03 o
   3  10   6         67.59         60.10        12.12 o
   4  10   6       1373.88       1393.88        66.04 o
   5  10   6       1329.57       1308.45        57.60 o
   6  10   6         39.75         50.68        18.77 o
   7  10   6          4.51         14.26        17.93 o
  -8  11   6         12.49         10.49        17.68 o
  -7  11   6       2529.70       2362.90       110.10 o
  -6  11   6         30.07         42.84        14.07 o
  -5  11   6        842.25        849.04        23.37 o
  -4  11   6       1008.99        995.71        22.55 o
  -3  11   6       1936.22       1899.56        19.68 o
  -2  11   6        209.79        189.13        13.50 o
  -1  11   6       2906.57       2729.03        41.55 o
   0  11   6         57.16         84.13        15.11 o
   1  11   6        138.75        134.03        18.66 o
   2  11   6       1207.83       1161.08        18.66 o
   3  11   6        613.49        614.50        52.96 o
   4  11   6         95.75         95.75        12.75 o
   5  11   6         20.27         62.92        17.31 o
   6  11   6        271.84        284.37        16.94 o
   7  11   6         10.91         40.37        21.17 o
  -8  12   6        337.33        262.75        23.75 o
  -7  12   6         96.80         98.35        19.43 o
  -6  12   6        126.62        181.11        21.59 o
  -5  12   6       1046.89       1030.03        21.23 o
  -4  12   6       1940.00       1893.58        35.99 o
  -3  12   6       2339.63       2409.87        43.64 o
  -2  12   6        177.63        171.91        15.22 o
  -1  12   6        268.72        332.01        18.82 o
   0  12   6        568.92        567.30        54.11 o
   1  12   6       1402.14       1398.91        67.87 o
   2  12   6        111.42        123.48        15.45 o
   3  12   6         41.74         73.80        15.73 o
   4  12   6        106.80         88.26        14.68 o
   5  12   6        111.67        103.21        13.66 o
   6  12   6          6.06         15.91        14.75 o
   7  12   6          5.19         -4.81        16.65 o
  -7  13   6        137.85        121.97        16.81 o
  -6  13   6       1960.61       1888.29        78.55 o
  -5  13   6         51.57         56.81        16.15 o
  -4  13   6        166.84        133.83        15.96 o
  -3  13   6        331.73        366.38        14.35 o
  -2  13   6        825.23        850.68        24.77 o
  -1  13   6         48.45        108.81        15.21 o
   0  13   6       2215.52       2258.02        69.71 o
   1  13   6        444.45        440.01        19.16 o
   2  13   6        157.09        126.61        15.55 o
   3  13   6       1963.35       1915.34        86.04 o
   4  13   6        959.06        897.04        59.60 o
   5  13   6          4.35         10.78        15.95 o
   6  13   6        132.41        130.77        15.69 o
  -7  14   6        104.39        100.67        20.59 o
  -6  14   6        227.40        207.28        15.41 o
  -5  14   6        337.84        321.44        23.93 o
  -4  14   6       1737.56       1721.66        18.17 o
  -3  14   6        995.36        987.07        17.84 o
  -2  14   6        264.04        264.86        17.88 o
  -1  14   6        413.06        418.60        16.04 o
   0  14   6        334.61        343.44        21.50 o
   1  14   6         76.50         52.98        15.11 o
   2  14   6        354.60        377.86        15.93 o
   3  14   6       1092.23       1095.45       102.76 o
   4  14   6        197.99        164.31        17.19 o
   5  14   6       1351.54       1322.53        54.56 o
   6  14   6         44.55         41.36        16.19 o
  -7  15   6        142.78        133.58        31.71 o
  -6  15   6        270.09        256.93        21.16 o
  -5  15   6        446.21        456.67        17.94 o
  -4  15   6        365.99        375.22        13.16 o
  -3  15   6        333.70        314.82        16.55 o
  -2  15   6        176.95        218.92        16.02 o
  -1  15   6        267.11        238.19        13.82 o
   0  15   6        166.46        179.73        15.68 o
   1  15   6        308.48        313.65        16.15 o
   2  15   6       1233.86       1216.71        27.16 o
   3  15   6        560.83        575.13        28.87 o
   4  15   6        128.30        116.76        15.37 o
   5  15   6         48.55         60.98        14.70 o
   6  15   6        563.38        564.86        25.04 o
  -6  16   6        166.88        172.78        21.61 o
  -5  16   6        298.85        275.61        15.64 o
  -4  16   6        256.06        249.26        14.99 o
  -3  16   6        891.02        909.79        18.13 o
  -2  16   6       1296.36       1291.54        14.66 o
  -1  16   6        463.51        460.88        20.64 o
   0  16   6        776.30        815.09        13.74 o
   1  16   6         87.63        117.24        15.42 o
   2  16   6        733.02        761.60        20.76 o
   3  16   6         20.01         15.87        16.67 o
   4  16   6       2861.75       2837.79       135.17 o
   5  16   6         44.45         45.94        17.13 o
  -6  17   6         42.95         50.56        16.80 o
  -5  17   6         14.27         27.80        14.43 o
  -4  17   6        772.17        827.63        26.32 o
  -3  17   6         14.52         36.40        19.66 o
  -2  17   6       1030.35        965.62        16.18 o
  -1  17   6        192.16        208.09        31.20 o
   0  17   6        302.82        315.59        13.00 o
   1  17   6        731.02        725.71        15.50 o
   2  17   6       3111.00       3168.29        24.07 o
   3  17   6        102.74        121.53        17.44 o
   4  17   6        102.33        123.22        14.40 o
   5  17   6         89.26         70.92        17.75 o
  -6  18   6        473.78        428.24        35.83 o
  -5  18   6        167.52        158.15        15.14 o
  -4  18   6        718.73        740.86        37.75 o
  -3  18   6        493.94        485.12        15.85 o
  -2  18   6          1.06         11.10        14.10 o
  -1  18   6        534.17        550.58        16.63 o
   0  18   6        890.50        947.04        28.09 o
   1  18   6         28.71         47.17        31.88 o
   2  18   6       1051.41       1010.26        40.62 o
   3  18   6        579.54        547.20        18.89 o
   4  18   6        272.54        297.53        22.75 o
   5  18   6        298.89        283.88        19.25 o
  -5  19   6        370.10        368.90        47.59 o
  -4  19   6         52.10         70.37        18.60 o
  -3  19   6        109.88        115.34        13.61 o
  -2  19   6       1571.62       1540.44        19.81 o
  -1  19   6        180.70        181.20        14.86 o
   0  19   6        749.86        746.12        14.37 o
   1  19   6        866.24        879.63        15.05 o
   2  19   6        132.37        130.04        19.60 o
   3  19   6         64.07         86.48        30.30 o
   4  19   6         40.45         44.60        17.47 o
  -5  20   6        305.47        259.86        18.98 o
  -4  20   6        604.08        571.55        26.01 o
  -3  20   6        384.81        374.49        18.95 o
  -2  20   6        243.19        257.23        18.74 o
  -1  20   6        145.18        180.07        17.41 o
   0  20   6        367.53        357.97        15.60 o
   1  20   6         19.48         24.84        14.71 o
   2  20   6        486.77        428.21        14.94 o
   3  20   6         23.36         17.93        23.09 o
   4  20   6         37.74         39.04        20.81 o
  -4  21   6         67.47         34.20        15.94 o
  -3  21   6        116.30        105.22        14.86 o
  -2  21   6        126.07        111.40        14.81 o
  -1  21   6       1580.72       1549.70        19.49 o
   0  21   6         22.84         43.84        12.74 o
   1  21   6        240.96        217.02        16.23 o
   2  21   6        156.56        127.02        16.32 o
   3  21   6          9.68         -1.97        19.89 o
  -3  22   6        263.82        228.43        18.23 o
  -2  22   6        172.59        156.02        17.00 o
  -1  22   6         90.63         95.00        19.20 o
   0  22   6        279.80        323.30        17.06 o
   1  22   6        383.20        404.76        19.82 o
   2  22   6        195.02        162.69        21.09 o
  -2  23   6         38.79         28.70        17.44 o
  -1  23   6         43.71         32.87        20.13 o
   0  23   6        471.35        458.00        20.84 o
   1  23   6        249.66        228.37        20.45 o
  -1 -23   7        618.40        513.27       319.45 o
   0 -23   7         68.14         52.17        35.47 o
  -3 -22   7        181.28        169.60        21.02 o
  -2 -22   7          5.04         26.83        24.08 o
  -1 -22   7        156.85        171.52        19.75 o
   0 -22   7        110.98        116.48        23.70 o
   1 -22   7        685.07        669.41        66.72 o
   2 -22   7         17.17         28.97        24.68 o
  -4 -21   7         98.31        107.52        21.03 o
  -3 -21   7         95.71        103.55        19.98 o
  -2 -21   7        193.23        162.74        19.26 o
  -1 -21   7        223.14        242.35        19.22 o
   0 -21   7        346.72        371.60        19.16 o
   1 -21   7         21.87         42.21        22.47 o
   2 -21   7         69.39         72.83        23.30 o
   3 -21   7         45.91         58.79        16.96 o
  -4 -20   7         45.74         58.21        24.41 o
  -3 -20   7         50.39         46.29        20.76 o
  -2 -20   7        422.27        429.35        19.51 o
  -1 -20   7        205.90        221.04        22.11 o
   0 -20   7         37.53         57.23        21.24 o
   1 -20   7        124.01        134.36        22.05 o
   2 -20   7        139.54        151.01        16.14 o
   3 -20   7        230.15        260.43        23.12 o
  -5 -19   7        197.78        212.93        36.44 o
  -4 -19   7         30.73         41.72        19.12 o
  -3 -19   7          3.33         25.78        21.87 o
  -2 -19   7        199.71        211.10        46.54 o
  -1 -19   7        189.92        205.13        15.40 o
   0 -19   7        249.56        261.01        26.45 o
   1 -19   7        540.14        588.71        21.78 o
   2 -19   7         22.67         -5.05        31.31 o
   3 -19   7        143.12        117.30        22.24 o
   4 -19   7         74.77         86.41        19.35 o
  -6 -18   7        333.51        335.58        38.37 o
  -5 -18   7        604.82        612.36        25.90 o
  -4 -18   7        703.98        710.80        24.70 o
  -3 -18   7        741.11        714.02        23.15 o
  -2 -18   7        272.89        313.92        17.80 o
  -1 -18   7        627.79        652.80        21.87 o
   0 -18   7        315.59        347.33        17.04 o
   1 -18   7        887.32        909.60        15.98 o
   2 -18   7       1346.99       1429.00        21.89 o
   3 -18   7         38.26         37.17        43.13 o
   4 -18   7        148.98        162.43        23.11 o
  -6 -17   7         13.87          2.29        26.28 o
  -5 -17   7        586.14        598.45        24.85 o
  -4 -17   7          6.11          7.57        18.02 o
  -3 -17   7       1232.25       1248.03        24.06 o
  -2 -17   7        203.49        232.13        25.26 o
  -1 -17   7       3669.61       3797.60        29.70 o
   0 -17   7        267.46        271.52        23.27 o
   1 -17   7        321.59        371.65        24.11 o
   2 -17   7        236.71        265.67        13.40 o
   3 -17   7       1513.30       1568.37        40.47 o
   4 -17   7         93.57         81.75        18.46 o
   5 -17   7        673.83        720.19        25.53 o
  -6 -16   7          3.70         38.53        24.65 o
  -5 -16   7       1357.28       1386.06        26.52 o
  -4 -16   7        301.26        310.94        22.04 o
  -3 -16   7       4277.81       4420.48        40.31 o
  -2 -16   7         89.31         98.93        14.67 o
  -1 -16   7        129.97        131.77        20.20 o
   0 -16   7          1.17         15.31        15.23 o
   1 -16   7       2790.80       2912.05        47.18 o
   2 -16   7        151.68        147.37        14.17 o
   3 -16   7        615.26        663.33        18.71 o
   4 -16   7         81.43         76.59        22.01 o
   5 -16   7         71.16         77.67        19.41 o
  -7 -15   7        162.26        128.00        36.55 o
  -6 -15   7       1085.24       1005.54        61.03 o
  -5 -15   7        311.94        322.56        22.87 o
  -4 -15   7         22.02         17.17        21.16 o
  -3 -15   7        755.87        820.43        35.86 o
  -2 -15   7       2630.98       2757.87        54.37 o
  -1 -15   7       1696.41       1732.38        20.47 o
   0 -15   7        210.83        229.34        14.03 o
   1 -15   7         20.94         31.63        18.19 o
   2 -15   7         10.64         27.82        16.06 o
   3 -15   7       2008.11       2080.70        44.71 o
   4 -15   7        516.01        580.26        27.51 o
   5 -15   7        356.14        436.43        23.81 o
   6 -15   7        385.72        405.00        22.15 o
  -7 -14   7         43.73         64.28        41.57 o
  -6 -14   7        249.82        249.82        20.99 o
  -5 -14   7         77.09         79.45        21.70 o
  -4 -14   7       2525.34       2559.05        88.29 o
  -3 -14   7        136.41        134.96        14.46 o
  -2 -14   7        163.55        168.46        20.08 o
  -1 -14   7        847.81        837.22        21.36 o
   0 -14   7        151.76        178.58        16.19 o
   1 -14   7         68.71         99.85        15.89 o
   2 -14   7       1063.67       1124.23        23.68 o
   3 -14   7         62.76         88.10        19.88 o
   4 -14   7         38.67         34.64        17.24 o
   5 -14   7        710.81        801.21        20.73 o
   6 -14   7        294.13        294.20        42.00 o
  -7 -13   7        172.99        159.66        34.13 o
  -6 -13   7        268.90        293.60        25.84 o
  -5 -13   7         20.46         30.74        21.09 o
  -4 -13   7         13.22         20.21        16.58 o
  -3 -13   7        157.39        142.27        23.55 o
  -2 -13   7       1071.41       1137.11        35.82 o
  -1 -13   7        252.54        238.34        17.01 o
   0 -13   7         39.11         38.11        13.32 o
   1 -13   7       3110.73       3181.53        72.00 o
   2 -13   7        146.55        155.22        13.97 o
   3 -13   7        258.84        269.75        20.16 o
   4 -13   7        216.95        235.58        35.02 o
   5 -13   7        681.16        766.48        37.91 o
   6 -13   7          0.28         10.23        19.33 o
  -7 -12   7         81.41        108.96        39.75 o
  -6 -12   7        406.22        414.94        21.53 o
  -5 -12   7         79.03         83.69        21.05 o
  -4 -12   7        265.92        258.68        21.01 o
  -3 -12   7        106.30        108.35        16.71 o
  -2 -12   7         64.66         49.50        15.82 o
  -1 -12   7         66.98         70.62        19.74 o
   0 -12   7        572.39        570.49        16.48 o
   1 -12   7        239.85        247.72        11.72 o
   2 -12   7        653.24        684.03        17.76 o
   3 -12   7        255.94        284.19        16.70 o
   4 -12   7       1219.22       1301.99        26.43 o
   5 -12   7        614.61        624.06        16.88 o
   6 -12   7        339.89        333.41        19.65 o
  -8 -11   7        239.65        230.08        44.12 o
  -7 -11   7        476.57        485.29        35.08 o
  -6 -11   7         60.57         70.08        21.63 o
  -5 -11   7        968.95        952.90        35.51 o
  -4 -11   7        233.54        237.07        21.15 o
  -3 -11   7        525.61        553.72        21.81 o
  -2 -11   7        157.50        185.62        32.05 o
  -1 -11   7       1348.89       1346.87        29.20 o
   0 -11   7       1225.93       1223.12        26.55 o
   1 -11   7       1533.62       1774.74        32.77 o
   2 -11   7       2905.03       3070.27        42.37 o
   3 -11   7        324.96        361.24        16.77 o
   4 -11   7        138.13        152.60        39.73 o
   5 -11   7        130.48        147.95        21.79 o
   6 -11   7        949.93        995.49        19.33 o
   7 -11   7         78.91         40.95        37.20 o
  -8 -10   7        575.03        521.85        33.54 o
  -7 -10   7        148.43        158.92        38.45 o
  -6 -10   7         10.60         31.68        23.70 o
  -5 -10   7        117.15        124.39        18.64 o
  -4 -10   7       2488.73       2546.52        74.12 o
  -3 -10   7       3197.77       3179.24        29.45 o
  -2 -10   7        110.52        106.92        22.30 o
  -1 -10   7         73.89        108.02        26.95 o
   0 -10   7       5226.56       5166.81        97.67 o
   1 -10   7       4302.11       4435.35        70.19 o
   2 -10   7        662.33        707.73        20.63 o
   3 -10   7       1855.73       2022.24        66.49 o
   4 -10   7        542.88        533.19        17.91 o
   5 -10   7         30.86         25.12        17.43 o
   6 -10   7        605.11        589.31        17.47 o
   7 -10   7        232.63        262.60        38.33 o
  -8  -9   7        945.62        933.50        36.30 o
  -7  -9   7        303.31        306.43        38.89 o
  -6  -9   7       2514.63       2717.75        51.52 o
  -5  -9   7       1155.67       1111.71        54.63 o
  -4  -9   7         65.87         58.65        20.59 o
  -3  -9   7          2.86          1.83        21.24 o
  -2  -9   7      12622.05      12507.75        51.10 o
  -1  -9   7       1366.86       1376.00        53.47 o
   0  -9   7       7063.24       7201.78       173.05 o
   1  -9   7       1503.44       1598.93        25.30 o
   2  -9   7       1009.19        973.33        64.45 o
   3  -9   7        149.97        177.64        14.08 o
   4  -9   7        845.31        923.58        38.56 o
   5  -9   7        233.60        260.60        17.82 o
   6  -9   7         29.77         47.01        15.83 o
   7  -9   7          2.60         23.18        19.33 o
  -8  -8   7       1035.65       1011.54        36.75 o
  -7  -8   7         57.63         45.91        27.20 o
  -6  -8   7        461.41        479.84        37.50 o
  -5  -8   7        140.75        148.11        22.91 o
  -4  -8   7      10607.41      10422.06       320.10 o
  -3  -8   7         25.72         38.41        21.32 o
  -2  -8   7       3774.27       3868.98        56.49 o
  -1  -8   7        206.63        202.46        24.18 o
   0  -8   7      10412.61      10489.82       296.63 o
   1  -8   7       1115.95       1154.51        23.49 o
   2  -8   7       5878.51       6115.10        44.64 o
   3  -8   7        450.98        422.35        28.85 o
   4  -8   7         21.37         33.02        14.19 o
   5  -8   7         15.50         22.71        25.56 o
   6  -8   7        914.84        964.35        30.65 o
   7  -8   7         49.99         70.37        23.56 o
  -8  -7   7        327.19        349.32        30.70 o
  -7  -7   7       2309.34       2406.83        39.06 o
  -6  -7   7       1933.92       2136.69        49.62 o
  -5  -7   7        951.10        968.03        31.25 o
  -4  -7   7         95.21         99.99        23.50 o
  -3  -7   7       1064.33       1030.30        26.73 o
  -2  -7   7       4491.32       4255.68        62.01 o
  -1  -7   7       4958.31       4860.10        60.90 o
   0  -7   7       2179.43       2035.95        34.17 o
   1  -7   7       2377.94       2548.79        29.93 o
   2  -7   7       1025.10       1049.48        30.54 o
   3  -7   7        711.43        749.29        30.28 o
   4  -7   7       2801.83       3209.66        31.92 o
   5  -7   7       1052.96       1105.73        48.04 o
   6  -7   7          5.83         28.84        20.82 o
   7  -7   7         92.40         39.11        23.23 o
  -8  -6   7         27.66         25.49        30.62 o
  -7  -6   7         11.80          3.47        27.04 o
  -6  -6   7         45.24         86.25        27.77 o
  -5  -6   7       2888.94       2996.43        90.17 o
  -4  -6   7         97.71         89.72        24.59 o
  -3  -6   7       2900.84       2724.99        29.00 o
  -2  -6   7       1084.11       1051.81        21.67 o
  -1  -6   7        645.62        663.68        23.40 o
   0  -6   7       5846.36       6267.80        45.77 o
   1  -6   7       7246.96       7670.82        51.73 o
   2  -6   7        870.43        870.36        24.27 o
   3  -6   7       3075.21       3176.70        37.81 o
   4  -6   7        880.14        944.98        31.40 o
   5  -6   7         66.47        136.89        17.33 o
   6  -6   7        293.30        288.61        21.44 o
   7  -6   7        244.77        252.79        22.27 o
  -8  -5   7         29.52         38.57        27.83 o
  -7  -5   7        926.13        942.22        31.16 o
  -6  -5   7         25.80         42.85        26.60 o
  -5  -5   7        364.73        378.74        34.66 o
  -4  -5   7        191.25        166.88        21.21 o
  -3  -5   7       1771.31       1865.10        27.77 o
  -2  -5   7        228.99        197.59        29.46 o
  -1  -5   7       2974.53       2939.18        41.48 o
   0  -5   7       1035.09       1099.88        32.66 o
   1  -5   7        122.32        202.31        29.15 o
   2  -5   7       2086.92       2001.34        33.48 o
   3  -5   7        724.43        737.13        23.36 o
   4  -5   7        153.23        195.82        29.41 o
   5  -5   7          8.07         43.08        29.02 o
   6  -5   7       1159.73       1204.35        20.44 o
   7  -5   7         89.02        122.26        21.30 o
  -9  -4   7         15.50          8.13        31.46 o
  -8  -4   7        128.41        136.11        30.21 o
  -7  -4   7        190.00        205.43        26.34 o
  -6  -4   7         34.68         70.31        28.23 o
  -5  -4   7        150.93        167.36        33.65 o
  -4  -4   7         11.98         18.77        18.35 o
  -3  -4   7       1167.88       1226.88        26.66 o
  -2  -4   7        248.95        239.86        31.62 o
  -1  -4   7       1615.02       1518.51        31.01 o
   0  -4   7        256.91        264.99        23.01 o
   1  -4   7        194.03        225.37        20.72 o
   2  -4   7         48.35         30.32        27.68 o
   3  -4   7       1799.05       1881.61        34.30 o
   4  -4   7       1983.74       2036.03        34.52 o
   5  -4   7       1660.26       1829.31        34.39 o
   6  -4   7        829.17        840.09        31.14 o
   7  -4   7          4.97         18.56        22.11 o
  -9  -3   7        447.43        428.97        35.80 o
  -8  -3   7        221.72        245.28        31.20 o
  -7  -3   7          2.72         33.02        27.18 o
  -6  -3   7        298.43        348.29        28.47 o
  -5  -3   7        211.26        219.87        35.91 o
  -4  -3   7        480.86        448.91        21.81 o
  -3  -3   7        100.31        111.45        19.54 o
  -2  -3   7       5594.60       5529.72        62.98 o
  -1  -3   7       1062.57       1118.09        38.24 o
   0  -3   7       2015.55       1878.28        39.36 o
   1  -3   7        245.98        226.40        30.50 o
   2  -3   7       1835.90       1885.32        77.49 o
   3  -3   7       2188.46       2286.83        29.85 o
   4  -3   7       1094.62       1217.54        31.97 o
   5  -3   7       1002.42       1046.98        25.30 o
   6  -3   7        220.70        181.11        30.89 o
   7  -3   7       1770.43       1713.52        26.74 o
   8  -3   7         18.68         31.91        24.35 o
  -9  -2   7        167.57        166.96        29.19 o
  -8  -2   7        111.33        130.79        25.58 o
  -7  -2   7        120.78        129.92        26.26 o
  -6  -2   7        441.83        520.29        29.12 o
  -5  -2   7        806.32        795.77        23.39 o
  -4  -2   7       5188.77       4990.31        46.98 o
  -3  -2   7       1648.95       1720.98        48.17 o
  -2  -2   7       3951.52       4062.85        64.32 o
  -1  -2   7        493.73        435.50        36.12 o
   0  -2   7       2110.49       1884.42        72.82 o
   1  -2   7       2305.47       2240.06        26.30 o
   2  -2   7       8203.84       8191.37       325.89 o
   3  -2   7        247.06        266.36        21.17 o
   4  -2   7       1129.98       1071.24        50.33 o
   5  -2   7        775.16        876.29        31.84 o
   6  -2   7        822.42        901.42        32.31 o
   7  -2   7         15.51         27.67        18.03 o
   8  -2   7        124.64         98.07        20.23 o
  -9  -1   7         20.42         24.80        28.47 o
  -8  -1   7        662.84        663.44        27.99 o
  -7  -1   7        808.66        859.10        60.30 o
  -6  -1   7       1686.24       1767.27        42.00 o
  -5  -1   7       2236.08       2252.04        43.79 o
  -4  -1   7        130.93        116.92        24.14 o
  -3  -1   7       1362.12       1217.30        27.49 o
  -2  -1   7        848.59        807.77        41.01 o
  -1  -1   7      15851.46      15479.47       560.95 o
   0  -1   7       3814.28       3599.84        33.43 o
   1  -1   7         93.42        147.11        22.78 o
   2  -1   7         66.37         54.19        17.20 o
   3  -1   7      11193.10      11493.06       374.82 o
   4  -1   7       1700.89       1644.28       110.20 o
   5  -1   7        308.81        288.89        23.66 o
   6  -1   7        622.35        625.31        24.01 o
   7  -1   7        113.46        128.68        18.04 o
   8  -1   7         14.71         16.73        15.93 o
  -9   0   7       1782.65       1737.25        45.85 o
  -8   0   7         18.07         14.08        27.79 o
  -7   0   7        413.96        466.67        26.06 o
  -6   0   7         78.97         84.70        25.14 o
  -5   0   7       7959.18       8058.63       154.90 o
  -4   0   7          4.33          0.56        14.95 o
  -3   0   7       7585.67       7531.32        56.88 o
  -2   0   7        451.64        423.30        32.82 o
  -1   0   7        132.42        174.66        24.54 o
   0   0   7         44.28         30.82        23.65 o
   1   0   7       9885.77       9315.94        45.71 o
   2   0   7         30.95         54.11        17.09 o
   3   0   7        520.86        454.33        22.19 o
   4   0   7         88.65         73.17        17.25 o
   5   0   7       2516.50       2469.26       104.94 o
   6   0   7          2.55        -14.21        14.71 o
   7   0   7        441.90        404.10        17.61 o
   8   0   7          6.40         35.95        20.31 o
  -9   1   7         17.46         19.15        28.47 o
  -8   1   7        655.58        700.63        28.52 o
  -7   1   7        844.27        885.19        27.43 o
  -6   1   7       1715.79       1723.09        22.12 o
  -5   1   7       2249.16       2219.91        59.44 o
  -4   1   7        118.22         98.71        17.00 o
  -3   1   7       1513.45       1453.95        27.19 o
  -2   1   7        876.16        805.53        31.40 o
  -1   1   7      15912.91      15355.96        76.15 o
   0   1   7       3850.67       3641.97        33.77 o
   1   1   7         94.05        127.85        22.69 o
   2   1   7         60.63         56.73        14.80 o
   3   1   7      11368.66      11403.35        43.42 o
   4   1   7       1795.73       1752.86        24.62 o
   5   1   7        328.12        347.39        17.30 o
   6   1   7        625.99        576.02        16.68 o
   7   1   7        135.84        133.18        27.53 o
   8   1   7         13.98         13.74        22.36 o
  -9   2   7        158.22        159.98        26.49 o
  -8   2   7        118.94        135.95        25.31 o
  -7   2   7        116.40        134.10        20.97 o
  -6   2   7        459.80        532.25        18.03 o
  -5   2   7        813.24        804.30        32.20 o
  -4   2   7       5256.39       5020.25       199.07 o
  -3   2   7       1773.04       1888.39        46.61 o
  -2   2   7       3933.99       3867.28        47.77 o
  -1   2   7        552.70        504.91        27.18 o
   0   2   7       2206.58       1959.76        27.62 o
   1   2   7       2284.48       2222.14        28.56 o
   2   2   7       8218.08       8023.45       176.44 o
   3   2   7        254.69        261.43        20.78 o
   4   2   7       1099.42       1090.95        20.04 o
   5   2   7        752.48        776.26        19.05 o
   6   2   7        833.84        824.82        23.80 o
   7   2   7         11.50         35.05        16.29 o
   8   2   7        118.01        136.61        20.95 o
  -9   3   7        445.68        436.70        28.47 o
  -8   3   7        241.27        239.64        25.39 o
  -7   3   7          4.04         45.25        23.02 o
  -6   3   7        262.59        291.86        14.30 o
  -5   3   7        214.76        221.78        14.18 o
  -4   3   7        477.38        452.93        25.37 o
  -3   3   7        113.44        118.73        18.93 o
  -2   3   7       5715.68       5369.71        47.10 o
  -1   3   7       1037.29        990.59        22.80 o
   0   3   7       2012.19       1823.33        57.75 o
   1   3   7        230.71        190.06        21.53 o
   2   3   7       1904.00       1835.16        30.78 o
   3   3   7       2314.71       2290.78        25.65 o
   4   3   7       1063.78       1018.92        20.87 o
   5   3   7        967.20        947.19        18.55 o
   6   3   7        204.55        256.62        24.64 o
   7   3   7       1824.35       1711.06        33.68 o
   8   3   7          8.23          0.26        18.03 o
  -9   4   7         17.51         26.68        25.80 o
  -8   4   7        128.96        139.45        28.66 o
  -7   4   7        202.44        210.02        21.45 o
  -6   4   7         28.93         68.34        13.49 o
  -5   4   7        142.79        148.02        13.32 o
  -4   4   7          8.05         17.69        17.68 o
  -3   4   7       1125.09       1198.36        20.02 o
  -2   4   7        260.32        256.45        20.38 o
  -1   4   7       1581.92       1409.47        25.36 o
   0   4   7        296.96        289.78        14.49 o
   1   4   7        149.49        170.68        15.02 o
   2   4   7         50.22         30.13        14.16 o
   3   4   7       1783.46       1846.52        62.52 o
   4   4   7       2092.92       2033.92        91.11 o
   5   4   7       1697.53       1685.17        38.93 o
   6   4   7        837.95        816.54        15.40 o
   7   4   7          5.30         23.17        14.86 o
   8   4   7        516.46        467.13        27.94 o
  -9   5   7          4.28         15.01        47.15 o
  -8   5   7         26.00         39.97        22.78 o
  -7   5   7        928.38        910.95        36.77 o
  -6   5   7         13.72         20.14        15.65 o
  -5   5   7        358.17        389.09        19.52 o
  -4   5   7        201.00        163.86        18.08 o
  -3   5   7       1733.93       1868.70        29.89 o
  -2   5   7        191.08        154.97        20.08 o
  -1   5   7       3045.34       2846.61        52.76 o
   0   5   7       1059.10       1031.16        21.66 o
   1   5   7        134.37        168.86        15.48 o
   2   5   7       1945.84       1827.55        80.04 o
   3   5   7        692.66        694.97        22.30 o
   4   5   7        130.51        112.93        14.71 o
   5   5   7         16.46         45.46        18.08 o
   6   5   7       1150.87       1106.08        28.97 o
   7   5   7         87.56        121.57        17.07 o
  -8   6   7         17.78         17.95        22.97 o
  -7   6   7          7.26         15.85        20.86 o
  -6   6   7         44.75         77.96        15.99 o
  -5   6   7       2947.85       2989.19        74.62 o
  -4   6   7         32.85         43.04        15.87 o
  -3   6   7       2789.17       2665.37        47.09 o
  -2   6   7       1083.02       1049.51        20.59 o
  -1   6   7        659.34        658.63        32.23 o
   0   6   7       5925.90       5821.64       147.81 o
   1   6   7       7183.97       6792.85       202.57 o
   2   6   7        891.91        843.74        27.95 o
   3   6   7       3084.88       2980.70       158.87 o
   4   6   7        857.88        844.68        31.43 o
   5   6   7         69.23         99.66        14.64 o
   6   6   7        296.94        291.57        16.67 o
   7   6   7        227.99        211.35        17.16 o
  -8   7   7        307.83        326.06        40.06 o
  -7   7   7       2306.70       2344.03       131.48 o
  -6   7   7       1879.25       1966.04        65.66 o
  -5   7   7        952.39        946.57        19.43 o
  -4   7   7        103.11        112.01        16.72 o
  -3   7   7       1093.92       1078.04        18.88 o
  -2   7   7       4271.72       3977.12        38.09 o
  -1   7   7       4819.44       4700.73       163.68 o
   0   7   7       2213.23       1932.22        25.56 o
   1   7   7       2391.66       2328.82        56.00 o
   2   7   7        887.98        845.12        21.43 o
   3   7   7        636.34        644.38        27.74 o
   4   7   7       2853.71       2919.85       138.49 o
   5   7   7       1081.69       1066.57        41.69 o
   6   7   7          3.66         17.09        15.71 o
   7   7   7         95.54         83.79        16.10 o
  -8   8   7       1014.65        920.08        27.22 o
  -7   8   7         57.09         44.80        14.83 o
  -6   8   7        455.29        433.05        14.41 o
  -5   8   7        147.02        174.08        14.49 o
  -4   8   7      10634.64      10469.12        98.98 o
  -3   8   7         34.35         22.85        15.07 o
  -2   8   7       3839.44       3884.80        40.99 o
  -1   8   7        221.24        216.06        18.64 o
   0   8   7      10421.84      10191.87       274.87 o
   1   8   7       1142.62       1104.94        24.63 o
   2   8   7       5928.92       5676.53       209.98 o
   3   8   7        452.69        381.34        14.50 o
   4   8   7         15.78          8.63        14.01 o
   5   8   7         14.00         22.47        12.83 o
   6   8   7        928.62        866.06        20.75 o
   7   8   7         53.22         71.45        17.27 o
  -8   9   7        967.93        885.03        32.03 o
  -7   9   7        310.25        281.85        16.86 o
  -6   9   7       2454.11       2426.74        54.29 o
  -5   9   7       1127.62       1086.21        38.68 o
  -4   9   7         69.10         62.42        15.52 o
  -3   9   7          5.09         10.59        13.03 o
  -2   9   7      12730.80      12530.26        68.60 o
  -1   9   7       1420.89       1359.24       116.23 o
   0   9   7       7122.38       6942.71       163.79 o
   1   9   7       1439.44       1405.89        54.65 o
   2   9   7       1112.18       1063.38        23.72 o
   3   9   7        152.43        178.00        16.32 o
   4   9   7        850.58        814.99        46.14 o
   5   9   7        244.48        238.74        15.42 o
   6   9   7         27.17         65.26        16.06 o
   7   9   7          9.34         22.23        20.59 o
  -8  10   7        576.90        482.00        39.97 o
  -7  10   7        144.32        168.82        16.81 o
  -6  10   7         14.73          7.70        16.55 o
  -5  10   7        134.31        142.44        14.10 o
  -4  10   7       2519.35       2523.31        39.67 o
  -3  10   7       3092.79       3141.40        22.89 o
  -2  10   7         86.56         70.67        13.11 o
  -1  10   7         63.47        101.63        40.36 o
   0  10   7       5218.36       5061.83       205.21 o
   1  10   7       4213.60       4137.20       116.73 o
   2  10   7        678.85        638.19        14.76 o
   3  10   7       1807.24       1791.23        89.24 o
   4  10   7        542.83        514.10        33.55 o
   5  10   7         24.86         46.73        15.10 o
   6  10   7        566.68        533.50        35.55 o
   7  10   7        242.83        196.52        16.99 o
  -8  11   7        236.10        233.12        29.93 o
  -7  11   7        481.08        439.91        25.36 o
  -6  11   7         32.12         27.04        20.53 o
  -5  11   7        991.16        938.03        17.01 o
  -4  11   7        243.41        239.71        14.00 o
  -3  11   7        560.01        598.68        17.48 o
  -2  11   7        106.67        181.27        39.30 o
  -1  11   7       1301.30       1285.18        26.06 o
   0  11   7       1183.64       1124.44        65.30 o
   1  11   7       1487.00       1561.30       103.75 o
   2  11   7       3037.70       3000.12        23.43 o
   3  11   7        295.45        266.66        14.41 o
   4  11   7        137.46        134.67        15.19 o
   5  11   7        134.32        149.53        13.21 o
   6  11   7        951.23        895.98        58.78 o
   7  11   7         91.89         73.13        18.79 o
  -7  12   7         71.29         95.86        17.12 o
  -6  12   7        403.24        395.11        20.38 o
  -5  12   7         63.70         73.06        13.55 o
  -4  12   7        217.46        200.10        16.78 o
  -3  12   7         83.80        103.73        15.51 o
  -2  12   7         66.71         62.97        11.60 o
  -1  12   7         67.36         91.56        18.61 o
   0  12   7        547.61        558.04        19.63 o
   1  12   7        193.88        176.54        15.41 o
   2  12   7        603.53        578.41        17.05 o
   3  12   7        271.09        226.50        28.99 o
   4  12   7       1205.88       1161.09        51.97 o
   5  12   7        617.66        631.10        25.23 o
   6  12   7        339.82        336.79        16.13 o
  -7  13   7        151.78        140.20        15.20 o
  -6  13   7        297.49        284.15        15.49 o
  -5  13   7         23.24         12.32        16.11 o
  -4  13   7         13.91         41.02        15.74 o
  -3  13   7        154.04        144.43        12.13 o
  -2  13   7       1123.96       1161.97        32.37 o
  -1  13   7        221.81        236.12        15.99 o
   0  13   7         20.98         21.89        27.16 o
   1  13   7       3121.09       3013.51        54.91 o
   2  13   7        120.02        138.52        30.26 o
   3  13   7        243.07        236.67        14.84 o
   4  13   7        210.50        223.09        24.53 o
   5  13   7        676.66        692.30        31.92 o
   6  13   7          2.91         26.22        16.12 o
  -7  14   7         56.36         61.33        20.49 o
  -6  14   7        254.31        264.52        22.11 o
  -5  14   7         76.11         66.29        14.50 o
  -4  14   7       2487.77       2486.14        78.88 o
  -3  14   7        115.72         86.71        15.93 o
  -2  14   7        145.61        159.44        15.67 o
  -1  14   7        862.22        883.40        18.33 o
   0  14   7        159.12        169.37        18.35 o
   1  14   7         25.22         21.65        12.94 o
   2  14   7       1014.69       1008.63        18.41 o
   3  14   7         54.15         33.77        17.67 o
   4  14   7         37.84         38.03        14.96 o
   5  14   7        731.02        718.52        20.47 o
   6  14   7        301.60        300.97        18.64 o
  -7  15   7        163.15        137.65        15.69 o
  -6  15   7       1082.72       1004.24        44.34 o
  -5  15   7        307.80        310.11        16.07 o
  -4  15   7         22.41         41.73        16.54 o
  -3  15   7        686.47        685.17        19.80 o
  -2  15   7       2602.65       2590.82        29.17 o
  -1  15   7       1762.37       1744.33        17.50 o
   0  15   7        180.72        195.99        15.78 o
   1  15   7         19.41         37.05        15.11 o
   2  15   7         11.60         50.66        15.28 o
   3  15   7       2006.81       1887.67       107.26 o
   4  15   7        457.96        496.57        38.65 o
   5  15   7        353.34        367.48        28.19 o
   6  15   7        380.10        356.62        38.45 o
  -6  16   7          6.29          8.08        20.82 o
  -5  16   7       1396.30       1348.19        41.95 o
  -4  16   7        298.61        289.08        15.11 o
  -3  16   7       4405.71       4273.89       125.48 o
  -2  16   7         87.28         98.00        12.94 o
  -1  16   7        126.93        112.53        15.80 o
   0  16   7          7.09        -18.56        18.56 o
   1  16   7       2811.78       2754.67        98.08 o
   2  16   7        131.39        127.41        23.44 o
   3  16   7        636.64        623.61        19.88 o
   4  16   7         79.26         82.93        18.46 o
   5  16   7         38.30         35.98        29.97 o
  -6  17   7         23.24         21.87        19.86 o
  -5  17   7        581.00        522.66        19.28 o
  -4  17   7          8.28          8.59        15.44 o
  -3  17   7       1285.82       1269.34        49.36 o
  -2  17   7        213.26        214.69        14.52 o
  -1  17   7       3669.06       3669.58        61.65 o
   0  17   7        259.91        270.83        12.85 o
   1  17   7        303.23        315.31        16.53 o
   2  17   7        244.62        251.19        35.30 o
   3  17   7       1506.91       1538.96        94.39 o
   4  17   7        100.93        143.83        16.79 o
   5  17   7        701.99        678.18        59.48 o
  -6  18   7        335.56        284.37        16.84 o
  -5  18   7        620.94        552.01        31.43 o
  -4  18   7        675.16        606.53        28.08 o
  -3  18   7        728.48        664.66        31.21 o
  -2  18   7        221.94        249.56        23.33 o
  -1  18   7        659.20        674.73        15.85 o
   0  18   7        314.39        359.79        18.24 o
   1  18   7        887.60        863.99        16.26 o
   2  18   7       1335.26       1337.09        38.15 o
   3  18   7         37.75         27.27        17.38 o
   4  18   7        134.32        125.26        22.25 o
  -5  19   7        218.31        202.65        25.57 o
  -4  19   7         30.24         55.52        15.94 o
  -3  19   7          4.47         18.52        17.73 o
  -2  19   7        175.41        204.79        21.13 o
  -1  19   7        202.60        206.25        12.34 o
   0  19   7        250.79        271.61        15.11 o
   1  19   7        547.42        512.63        26.65 o
   2  19   7         15.26         24.45        20.88 o
   3  19   7         88.75        102.62        19.34 o
   4  19   7         65.03         55.11        20.49 o
  -5  20   7         26.72         28.72        35.56 o
  -4  20   7         32.36         10.25        19.64 o
  -3  20   7         56.44         39.52        13.06 o
  -2  20   7        436.28        434.93        18.57 o
  -1  20   7        215.39        212.78        17.61 o
   0  20   7         21.23         30.60        15.10 o
   1  20   7        110.03         94.91        15.18 o
   2  20   7        128.02        131.69        19.36 o
   3  20   7        228.73        229.78        24.24 o
  -4  21   7        100.65         74.75        14.66 o
  -3  21   7        100.76         75.97        17.33 o
  -2  21   7        169.69        148.39        18.83 o
  -1  21   7        246.51        237.21        18.68 o
   0  21   7        330.56        329.10        30.45 o
   1  21   7         17.73         30.10        15.46 o
   2  21   7         57.18         50.04        16.46 o
   3  21   7         53.43         68.94        24.48 o
  -3  22   7        176.47        170.22        20.41 o
  -2  22   7          2.35        -10.49        27.41 o
  -1  22   7        171.15        157.12        15.19 o
   0  22   7         90.96         90.79        14.79 o
   1  22   7        677.85        690.03        18.20 o
   2  22   7         14.83         19.65        20.05 o
  -1  23   7        604.71        538.28        19.13 o
   0  23   7         62.84         67.89        20.17 o
  -2 -22   8        164.85        201.57        37.59 o
  -1 -22   8         48.34         44.20        20.17 o
   0 -22   8         18.99         22.89        17.25 o
   1 -22   8        409.54        419.72        52.08 o
  -3 -21   8        165.21        212.85        24.76 o
  -2 -21   8        310.72        307.60        17.53 o
  -1 -21   8        666.56        696.59        20.39 o
   0 -21   8        441.52        455.54        24.28 o
   1 -21   8         32.43         46.63        19.51 o
   2 -21   8         39.74         41.17        24.41 o
  -4 -20   8        611.39        574.85        19.62 o
  -3 -20   8        230.44        226.56        24.16 o
  -2 -20   8        124.71        141.83        22.88 o
  -1 -20   8         37.67         38.50        17.81 o
   0 -20   8       1953.08       2123.63        94.73 o
   1 -20   8        267.34        263.70        22.15 o
   2 -20   8       1118.81       1178.30        21.15 o
   3 -20   8          3.60         11.94        23.43 o
  -5 -19   8         24.09         18.17        26.00 o
  -4 -19   8         67.28         89.66        23.83 o
  -3 -19   8         82.56         78.56        22.51 o
  -2 -19   8        912.12        984.69        48.92 o
  -1 -19   8        111.61        107.77        17.75 o
   0 -19   8        943.38       1012.80        59.82 o
   1 -19   8          0.32          1.22        13.38 o
   2 -19   8        959.73       1006.79        19.85 o
   3 -19   8         10.71         38.28        57.12 o
   4 -19   8        706.10        726.63        62.94 o
  -5 -18   8        185.05        193.21        21.09 o
  -4 -18   8        320.46        321.73        24.16 o
  -3 -18   8         12.01         19.20        22.25 o
  -2 -18   8        482.04        534.97        18.68 o
  -1 -18   8        299.69        328.18        15.75 o
   0 -18   8         40.82         38.30        21.33 o
   1 -18   8        678.93        697.94        34.57 o
   2 -18   8        537.01        592.73        41.22 o
   3 -18   8        109.55        153.71        29.80 o
   4 -18   8         25.91         37.32        19.23 o
  -6 -17   8        235.60        225.86        22.95 o
  -5 -17   8          4.81          7.35        19.91 o
  -4 -17   8        881.03        905.58        24.99 o
  -3 -17   8        246.92        236.77        18.04 o
  -2 -17   8        226.75        224.95        28.48 o
  -1 -17   8        306.09        315.83        28.07 o
   0 -17   8        465.14        491.32        22.60 o
   1 -17   8         54.38         55.40        16.26 o
   2 -17   8          4.34          5.94        16.59 o
   3 -17   8        511.11        535.14        16.95 o
   4 -17   8        126.00        162.50        23.53 o
   5 -17   8         27.22          8.78        22.06 o
  -6 -16   8        437.58        401.12        26.37 o
  -5 -16   8         44.48         57.90        19.33 o
  -4 -16   8        208.53        187.93        22.41 o
  -3 -16   8         91.45        111.88        21.37 o
  -2 -16   8        979.11       1055.96        39.67 o
  -1 -16   8         87.53         94.01        16.67 o
   0 -16   8        136.42        136.27        12.85 o
   1 -16   8        157.79        145.52        12.75 o
   2 -16   8        370.53        397.80        20.65 o
   3 -16   8         48.68         84.15        20.63 o
   4 -16   8         74.57         68.77        23.44 o
   5 -16   8          7.97         30.42        24.19 o
  -7 -15   8         81.59         93.17        45.38 o
  -6 -15   8        353.34        341.09        38.28 o
  -5 -15   8        279.58        280.81        19.89 o
  -4 -15   8        254.03        265.14        22.25 o
  -3 -15   8       2679.16       2844.05        25.27 o
  -2 -15   8        594.72        615.66        21.69 o
  -1 -15   8        117.46        124.38        21.56 o
   0 -15   8        456.32        521.26        14.78 o
   1 -15   8        105.25        114.54        15.89 o
   2 -15   8        150.83        180.88        26.45 o
   3 -15   8         50.24         84.34        20.53 o
   4 -15   8        564.54        641.10        32.92 o
   5 -15   8        478.74        472.56        24.50 o
  -7 -14   8        351.86        354.75        46.20 o
  -6 -14   8        412.96        397.84        45.83 o
  -5 -14   8        218.64        230.85        22.52 o
  -4 -14   8       1618.21       1659.87        52.28 o
  -3 -14   8        614.93        625.83        20.14 o
  -2 -14   8        558.12        583.48        21.15 o
  -1 -14   8        987.91       1005.65        17.26 o
   0 -14   8        765.61        835.88        25.06 o
   1 -14   8        468.02        531.14        14.89 o
   2 -14   8       1874.11       2033.05       111.19 o
   3 -14   8          9.10         39.03        19.71 o
   4 -14   8         27.02         28.79        17.60 o
   5 -14   8         71.69         86.56        18.84 o
   6 -14   8        250.52        247.15        25.52 o
  -7 -13   8         29.24         28.81        41.18 o
  -6 -13   8        238.00        266.52        25.66 o
  -5 -13   8        174.42        180.13        19.25 o
  -4 -13   8        172.72        183.02        17.98 o
  -3 -13   8        204.31        195.51        20.77 o
  -2 -13   8       3396.05       3454.14        26.28 o
  -1 -13   8       2061.99       2118.67        22.95 o
   0 -13   8       1471.13       1498.43        19.00 o
   1 -13   8        864.11        879.43        14.75 o
   2 -13   8        988.79       1009.78        18.66 o
   3 -13   8        480.01        490.13        17.72 o
   4 -13   8       2783.18       3097.60        58.44 o
   5 -13   8        384.22        383.44        96.98 o
   6 -13   8         50.82         47.92        20.20 o
  -7 -12   8         70.39         97.50        40.01 o
  -6 -12   8         95.34        106.53        24.99 o
  -5 -12   8       1111.02       1137.83        25.78 o
  -4 -12   8        174.32        175.79        17.88 o
  -3 -12   8       2594.71       2729.46        28.50 o
  -2 -12   8        125.46        125.05        23.40 o
  -1 -12   8         75.66         80.76        16.68 o
   0 -12   8       1443.31       1501.23        41.88 o
   1 -12   8       6982.64       7205.10        83.54 o
   2 -12   8       1024.85       1117.01        18.76 o
   3 -12   8        486.88        544.08        25.26 o
   4 -12   8          4.30         -2.06        14.34 o
   5 -12   8        584.07        702.33        24.02 o
   6 -12   8        457.12        473.23        24.84 o
  -8 -11   8         31.44         34.30        38.81 o
  -7 -11   8        794.36        819.75        50.39 o
  -6 -11   8        353.65        338.38        33.16 o
  -5 -11   8        535.14        501.38        47.15 o
  -4 -11   8        463.70        467.48        25.46 o
  -3 -11   8       1823.19       1838.62        22.97 o
  -2 -11   8          8.76         10.29        15.75 o
  -1 -11   8       4632.08       4717.83        84.64 o
   0 -11   8        217.63        228.88        13.83 o
   1 -11   8         30.14         63.94        23.32 o
   2 -11   8        150.65        163.20        19.96 o
   3 -11   8       2738.90       3025.06        24.51 o
   4 -11   8        152.28         92.42        24.18 o
   5 -11   8       1912.87       2063.62        27.03 o
   6 -11   8        196.91        196.09        24.09 o
  -8 -10   8        476.07        446.18        45.01 o
  -7 -10   8        363.77        374.99        47.71 o
  -6 -10   8        698.44        690.45        22.24 o
  -5 -10   8        318.57        298.30        31.58 o
  -4 -10   8        120.80        146.94        18.37 o
  -3 -10   8       2409.31       2521.48        34.76 o
  -2 -10   8        438.66        425.81        19.29 o
  -1 -10   8         73.53        130.66        14.50 o
   0 -10   8       3813.54       4022.92        91.88 o
   1 -10   8       5565.63       5912.32        39.54 o
   2 -10   8        927.93        967.40        26.00 o
   3 -10   8        550.23        590.21        24.66 o
   4 -10   8         71.64        103.15        20.72 o
   5 -10   8        617.83        654.95        19.51 o
   6 -10   8        307.72        345.25        41.05 o
   7 -10   8        271.30        189.77       126.72 o
  -8  -9   8         29.25         33.98        44.15 o
  -7  -9   8         17.44         33.09        36.30 o
  -6  -9   8          6.45         17.37        25.07 o
  -5  -9   8       1451.84       1360.16        63.39 o
  -4  -9   8       1468.35       1517.43        28.25 o
  -3  -9   8        704.57        682.04        22.44 o
  -2  -9   8       1608.09       1632.76        23.51 o
  -1  -9   8       1990.32       2099.44        25.35 o
   0  -9   8         81.03         99.27        25.74 o
   1  -9   8        408.60        397.53        26.69 o
   2  -9   8        609.18        664.63        28.46 o
   3  -9   8         52.53         74.57        27.51 o
   4  -9   8        869.44        935.02        26.41 o
   5  -9   8         51.71         39.21        22.17 o
   6  -9   8         68.37         99.91        18.70 o
   7  -9   8         17.85         29.20        59.50 o
  -8  -8   8         10.08          9.70        45.62 o
  -7  -8   8       3313.82       3515.89        61.37 o
  -6  -8   8         37.46         73.54        46.37 o
  -5  -8   8        728.44        739.60        27.36 o
  -4  -8   8         14.94         17.76        24.34 o
  -3  -8   8       1714.99       1731.74        41.48 o
  -2  -8   8        493.89        495.84        21.18 o
  -1  -8   8       1073.18       1077.70        45.83 o
   0  -8   8        407.96        383.94        26.56 o
   1  -8   8       1083.50       1202.05        24.22 o
   2  -8   8        314.28        287.83        20.11 o
   3  -8   8         80.31         59.95        19.60 o
   4  -8   8        320.88        362.39        17.71 o
   5  -8   8        182.45        216.99        20.95 o
   6  -8   8         14.07         26.23        18.18 o
   7  -8   8         28.43         19.32        19.80 o
  -8  -7   8        465.29        480.20        55.17 o
  -7  -7   8        583.44        629.22        46.10 o
  -6  -7   8          9.35         31.54        39.24 o
  -5  -7   8       2534.44       2541.63        39.13 o
  -4  -7   8       1748.71       1652.03        32.41 o
  -3  -7   8        364.57        372.58        19.38 o
  -2  -7   8       2550.79       2450.99        51.22 o
  -1  -7   8        770.54        811.10        28.77 o
   0  -7   8        188.59        133.88        25.87 o
   1  -7   8        244.52        281.51        26.56 o
   2  -7   8        124.51        154.04        19.85 o
   3  -7   8        317.58        326.07        20.63 o
   4  -7   8         39.19         60.52        19.85 o
   5  -7   8          4.50          0.51        16.27 o
   6  -7   8        410.11        411.08        30.32 o
   7  -7   8        283.86        280.75        24.68 o
  -8  -6   8        398.30        399.38        52.15 o
  -7  -6   8        235.95        260.78        47.69 o
  -5  -6   8       2423.86       2414.18        43.21 o
  -4  -6   8        300.81        288.93        22.06 o
  -3  -6   8       2946.68       2962.40        33.62 o
  -2  -6   8        164.19        163.21        26.78 o
  -1  -6   8        588.12        766.98        30.11 o
   0  -6   8       2829.54       3002.51        38.07 o
   1  -6   8       8373.30       8643.22        53.98 o
   2  -6   8        354.39        370.49        28.33 o
   3  -6   8        584.49        645.00        30.15 o
   4  -6   8        109.36        157.67        29.11 o
   5  -6   8        562.77        614.37        23.32 o
   6  -6   8         20.32         29.90        17.19 o
   7  -6   8        698.56        661.44        36.98 o
  -8  -5   8         36.51         38.21        42.00 o
  -7  -5   8        887.18        911.06        84.35 o
  -4  -5   8       2021.86       1934.53        29.16 o
  -3  -5   8       2366.87       2310.77        71.48 o
  -2  -5   8         93.43         82.97        27.38 o
  -1  -5   8       5536.98       5168.35        49.27 o
   0  -5   8       3686.72       3927.93        41.70 o
   1  -5   8         13.57         20.42        18.64 o
   2  -5   8        141.35        161.95        26.91 o
   3  -5   8       7186.48       7714.51        50.74 o
   4  -5   8        318.22        328.14        21.50 o
   5  -5   8       3325.30       3695.04        42.48 o
   6  -5   8         47.39         83.02        16.85 o
   7  -5   8         11.93         20.20        18.64 o
  -8  -4   8        167.66        148.75        36.03 o
  -7  -4   8         50.09         45.08        41.35 o
  -5  -4   8       2171.70       2275.15        38.11 o
  -4  -4   8       3053.29       2948.87        80.37 o
  -3  -4   8         77.31         68.51        19.54 o
  -2  -4   8         36.24         49.57        28.59 o
  -1  -4   8        843.54        898.00        25.74 o
   0  -4   8       2132.98       1968.64        35.47 o
   1  -4   8       3815.10       3610.17        35.73 o
   2  -4   8       3715.46       3682.15        39.67 o
   3  -4   8       1292.33       1342.11        25.91 o
   4  -4   8        101.20        116.92        20.72 o
   5  -4   8        838.88        906.70        32.70 o
   6  -4   8       1703.64       1924.47        36.72 o
   7  -4   8       1227.37       1190.07        19.81 o
  -9  -3   8        203.52        200.56        41.98 o
  -8  -3   8        367.85        380.87        37.12 o
  -7  -3   8          0.09          6.79        34.56 o
  -5  -3   8        182.34        185.44        27.34 o
  -4  -3   8         24.35         15.42        18.81 o
  -3  -3   8        277.39        320.83        23.86 o
  -2  -3   8      21050.48      21121.89       120.56 o
  -1  -3   8        313.76        269.79        30.11 o
   0  -3   8       2433.54       2078.16        31.19 o
   1  -3   8        790.71        841.28        39.08 o
   2  -3   8       1488.65       1433.37        76.59 o
   3  -3   8         82.61         82.75        20.37 o
   4  -3   8       7567.24       8367.55        53.59 o
   5  -3   8        287.03        341.38        22.75 o
   6  -3   8        264.03        287.14        31.92 o
   7  -3   8        157.60        174.38        23.02 o
  -9  -2   8        109.31        104.96        35.39 o
  -8  -2   8         91.94        105.18        31.55 o
  -7  -2   8        855.19        882.04        37.91 o
  -5  -2   8        932.45        900.16        30.45 o
  -4  -2   8       6818.88       6592.00        52.69 o
  -3  -2   8         46.98         48.70        20.57 o
  -2  -2   8       2808.72       2851.33        49.74 o
  -1  -2   8       3901.39       3896.31        50.74 o
   0  -2   8       4731.36       4483.43       193.05 o
   1  -2   8        307.76        355.31        17.46 o
   2  -2   8       5396.12       5357.62       166.30 o
   3  -2   8       1059.02       1089.78        30.50 o
   4  -2   8         40.72         47.94        16.85 o
   5  -2   8         62.15         55.20        29.93 o
   6  -2   8        918.84        921.92        33.39 o
   7  -2   8        236.07        259.81        22.77 o
  -9  -1   8        856.34        858.77        39.96 o
  -8  -1   8        366.24        386.47        33.62 o
  -7  -1   8        395.05        395.57        29.49 o
  -6  -1   8       1723.20       1808.50        46.74 o
  -5  -1   8        581.10        574.70        28.59 o
  -4  -1   8       3123.21       3113.94        38.15 o
  -3  -1   8        789.39        752.04        29.74 o
  -2  -1   8       3448.96       3618.52        57.49 o
  -1  -1   8       2602.83       2610.56        82.23 o
   0  -1   8        462.26        399.80        19.50 o
   1  -1   8        303.02        452.81        16.17 o
   2  -1   8        319.06        303.41        23.34 o
   3  -1   8         54.37         45.16        30.86 o
   4  -1   8        457.41        452.16        15.93 o
   5  -1   8        108.68        107.14        17.32 o
   6  -1   8         15.69        -25.74        31.27 o
   7  -1   8         87.28         97.28        33.05 o
  -9   0   8         58.43         27.99        30.53 o
  -8   0   8       1244.09       1389.71        48.79 o
  -7   0   8          2.02         13.58        28.91 o
  -6   0   8       3768.33       3920.37       101.72 o
  -5   0   8          1.46         -0.36        16.13 o
  -4   0   8        918.70        864.65        23.44 o
  -3   0   8         31.61         31.49        18.43 o
  -2   0   8       4606.88       4595.69        68.24 o
  -1   0   8        483.44        525.56        25.37 o
   0   0   8       4260.38       4333.20        35.55 o
   1   0   8         32.32        119.96        16.34 o
   2   0   8         24.46        -17.33        29.00 o
   3   0   8        325.17        312.18        17.57 o
   4   0   8         93.76         74.01        17.21 o
   5   0   8         87.64         73.51        14.88 o
   6   0   8        145.53        127.87        39.26 o
   7   0   8          3.12         43.22        45.98 o
  -9   1   8        844.02        885.95        35.72 o
  -8   1   8        365.40        375.95        29.56 o
  -7   1   8        382.57        393.82        27.69 o
  -6   1   8       1700.71       1680.94        25.44 o
  -5   1   8        573.29        581.23        21.11 o
  -4   1   8       3110.94       3109.49       104.80 o
  -3   1   8        814.32        816.18        21.78 o
  -2   1   8       3515.72       3629.25        72.28 o
  -1   1   8       2577.39       2590.33        33.17 o
   0   1   8        458.33        395.66        22.24 o
   1   1   8        330.48        442.15        36.16 o
   2   1   8        332.28        305.11        14.81 o
   3   1   8         77.90         80.49        17.84 o
   4   1   8        434.54        437.32        21.55 o
   5   1   8         62.28         62.97        16.84 o
   6   1   8         12.83         31.01        21.73 o
   7   1   8         93.59        101.96        24.05 o
  -9   2   8        110.09        108.89        28.20 o
  -8   2   8        114.93        124.79        25.72 o
  -7   2   8        859.80        849.43        26.88 o
  -6   2   8        118.84        130.42        14.98 o
  -5   2   8        924.15        933.64        23.81 o
  -4   2   8       6876.47       6790.78       309.97 o
  -3   2   8         38.96         50.35        19.85 o
  -2   2   8       2798.00       2699.50        33.89 o
  -1   2   8       3815.81       3553.99        49.44 o
   0   2   8       4699.62       4342.17        33.01 o
   1   2   8        309.27        294.24        37.55 o
   2   2   8       5504.99       5475.30        33.10 o
   3   2   8       1068.86       1031.11        24.03 o
   4   2   8         44.53         50.61        16.97 o
   5   2   8         60.23         66.64        17.17 o
   6   2   8        902.24        917.18        31.26 o
   7   2   8        240.38        218.34        17.42 o
  -9   3   8        200.74        212.22        32.56 o
  -8   3   8        364.96        375.80        25.16 o
  -7   3   8          0.89         10.66        22.89 o
  -6   3   8       2408.93       2388.38        60.87 o
  -5   3   8        178.89        174.00        15.25 o
  -4   3   8         24.64          6.15        14.89 o
  -3   3   8        250.72        292.36        16.95 o
  -2   3   8      21216.62      19878.89        80.44 o
  -1   3   8        275.75        217.71        15.52 o
   0   3   8       2394.04       1967.21        69.86 o
   1   3   8        791.28        863.79        24.98 o
   2   3   8       1509.38       1396.92        32.96 o
   3   3   8         92.40        104.44        30.63 o
   4   3   8       7575.99       7417.98       167.16 o
   5   3   8        281.40        297.02        28.34 o
   6   3   8        268.42        283.48        14.39 o
   7   3   8        172.76        168.57        15.65 o
  -8   4   8        179.44        171.40        26.14 o
  -7   4   8         46.50         33.32        23.20 o
  -6   4   8        114.66        167.80        18.11 o
  -5   4   8       2213.91       2245.56        53.07 o
  -4   4   8       3164.32       3178.35        73.28 o
  -3   4   8         55.09         38.95        18.32 o
  -2   4   8         78.29         99.40        18.18 o
  -1   4   8        910.86        901.80        19.52 o
   0   4   8       2095.93       1852.10        37.15 o
   1   4   8       3801.11       3425.62       180.05 o
   2   4   8       3692.12       3561.45       146.70 o
   3   4   8       1180.43       1212.41        23.46 o
   4   4   8         97.07         55.60        17.19 o
   5   4   8        870.07        927.47        17.31 o
   6   4   8       1707.26       1737.87        63.05 o
   7   4   8       1225.14       1153.57        27.21 o
  -8   5   8         36.34         42.94        23.18 o
  -7   5   8        886.42        917.83        19.37 o
  -6   5   8         73.36         75.10        13.69 o
  -5   5   8        179.55        184.42        15.38 o
  -4   5   8       2036.10       2021.56        24.62 o
  -3   5   8       2330.37       2399.80        64.30 o
  -2   5   8         84.19         83.71        16.44 o
  -1   5   8       5537.88       4929.29       125.85 o
   0   5   8       3801.86       3600.03        32.26 o
   1   5   8         13.79         20.45        15.51 o
   2   5   8        128.45        162.10        12.46 o
   3   5   8       7259.31       7245.11       304.83 o
   4   5   8        376.86        367.77        15.47 o
   5   5   8       3321.06       3304.21        74.70 o
   6   5   8         48.68         51.45        14.39 o
   7   5   8         10.18         40.37        19.34 o
  -8   6   8        380.38        362.86        24.34 o
  -7   6   8        246.03        295.88        17.53 o
  -6   6   8       1933.54       1894.95        62.94 o
  -5   6   8       2439.81       2480.33       102.58 o
  -4   6   8        291.62        285.56        15.52 o
  -3   6   8       2873.90       2927.82        94.35 o
  -2   6   8         93.57        100.58        16.61 o
  -1   6   8        600.16        674.50        62.80 o
   0   6   8       2768.07       2702.83        72.73 o
   1   6   8       8262.08       7778.58       197.69 o
   2   6   8        353.99        344.35        16.37 o
   3   6   8        548.98        592.63        24.90 o
   4   6   8        113.02        135.33        14.71 o
   5   6   8        607.35        594.91        18.34 o
   6   6   8         24.00         22.33        18.45 o
   7   6   8        728.18        658.33        18.45 o
  -8   7   8        474.90        476.27        25.46 o
  -7   7   8        587.75        586.47        18.61 o
  -6   7   8          5.12         39.46        13.81 o
  -5   7   8       2558.18       2569.49       109.37 o
  -4   7   8       1724.73       1718.15        51.78 o
  -3   7   8        382.00        400.25        14.87 o
  -2   7   8       2550.91       2404.89        27.52 o
  -1   7   8        716.42        705.66        16.29 o
   0   7   8        175.76        133.28        15.28 o
   1   7   8        234.84        209.54        16.91 o
   2   7   8        122.60        116.05        15.98 o
   3   7   8        247.62        261.57        16.36 o
   4   7   8         54.04         81.83        22.28 o
   5   7   8          0.60        -10.02        13.58 o
   6   7   8        398.89        421.74        32.35 o
   7   7   8        262.36        195.62        20.67 o
  -8   8   8          8.61         23.64        23.95 o
  -7   8   8       3339.28       3352.42       101.79 o
  -6   8   8         36.25         44.60        21.00 o
  -5   8   8        723.01        781.00        24.01 o
  -4   8   8         15.12         13.16        17.46 o
  -3   8   8       1645.91       1710.77        29.98 o
  -2   8   8        479.32        464.75        20.61 o
  -1   8   8       1115.47       1101.96        21.39 o
   0   8   8        392.58        350.91        16.84 o
   1   8   8       1100.23       1125.06        33.43 o
   2   8   8        304.76        240.21        29.69 o
   3   8   8         79.21         88.40        12.47 o
   4   8   8        300.65        319.20        15.14 o
   5   8   8        180.33        169.12        12.81 o
   6   8   8         16.20         69.67        20.97 o
   7   8   8         29.27         38.30        19.44 o
  -8   9   8         39.45         27.59        24.58 o
  -7   9   8         14.07         22.87        15.16 o
  -6   9   8         10.27         44.53        15.11 o
  -5   9   8       1413.92       1408.00        20.17 o
  -4   9   8       1410.40       1426.79        18.19 o
  -3   9   8        694.03        687.40        15.69 o
  -2   9   8       1590.04       1572.68        24.34 o
  -1   9   8       1887.70       1963.50        33.59 o
   0   9   8         66.27         58.94        18.95 o
   1   9   8        413.22        389.34        24.78 o
   2   9   8        601.92        525.32        16.83 o
   3   9   8         18.59         27.27        16.11 o
   4   9   8        841.36        882.56        40.01 o
   5   9   8         30.41         57.44        13.33 o
   6   9   8         71.23        118.46        16.57 o
   7   9   8         11.41         33.76        18.41 o
  -8  10   8        473.91        467.77        36.72 o
  -7  10   8        368.88        352.76        16.08 o
  -6  10   8        688.04        675.19        18.22 o
  -5  10   8        313.56        334.28        18.46 o
  -4  10   8        113.00        132.27        14.10 o
  -3  10   8       2493.11       2514.96        25.00 o
  -2  10   8        453.67        430.19        20.25 o
  -1  10   8         78.10        146.36        18.70 o
   0  10   8       3761.48       3729.36        86.58 o
   1  10   8       5664.00       5397.84       171.65 o
   2  10   8        928.03        900.38        34.93 o
   3  10   8        570.60        548.69        20.83 o
   4  10   8         62.89         51.39        20.57 o
   5  10   8        630.30        575.08        38.02 o
   6  10   8        311.65        292.50        20.33 o
   7  10   8        261.89        214.10        19.37 o
  -8  11   8         18.33         21.28        25.53 o
  -7  11   8        850.15        775.83        25.06 o
  -6  11   8        364.55        360.99        15.82 o
  -5  11   8        568.21        571.77        22.84 o
  -4  11   8        418.85        448.92        14.62 o
  -3  11   8       1867.05       1790.09        26.76 o
  -2  11   8          7.34         11.71        11.66 o
  -1  11   8       4580.14       4563.99       125.08 o
   0  11   8        219.66        221.50        26.91 o
   1  11   8         22.29         49.77        23.55 o
   2  11   8        138.11        143.47        15.82 o
   3  11   8       2878.12       2906.77       131.17 o
   4  11   8        146.53        121.30        16.97 o
   5  11   8       1902.82       1861.35       130.80 o
   6  11   8        194.03        181.16        16.13 o
  -7  12   8         52.70         76.94        15.23 o
  -6  12   8         99.56        122.74        18.21 o
  -5  12   8       1101.87       1144.50        40.44 o
  -4  12   8        186.44        176.33        14.04 o
  -3  12   8       2739.21       2814.98        40.78 o
  -2  12   8         97.68        103.65        15.51 o
  -1  12   8         87.73         99.63        15.13 o
   0  12   8       1454.67       1469.19        68.30 o
   1  12   8       7162.98       6867.16       155.14 o
   2  12   8        954.60        998.58        15.96 o
   3  12   8        521.16        494.46        27.54 o
   4  12   8          5.71         21.45        14.01 o
   5  12   8        567.02        577.09        21.84 o
   6  12   8        470.23        439.25        21.21 o
  -7  13   8         37.46         21.88        17.21 o
  -6  13   8        249.18        257.42        16.06 o
  -5  13   8        146.92        156.04        13.04 o
  -4  13   8        160.29        164.72        16.53 o
  -3  13   8        205.33        190.68        18.26 o
  -2  13   8       3411.72       3404.20        40.00 o
  -1  13   8       2163.76       2221.96        25.39 o
   0  13   8       1513.19       1494.08        39.30 o
   1  13   8        893.95        844.54        15.65 o
   2  13   8       1034.11        966.60        55.80 o
   3  13   8        486.79        464.87        18.37 o
   4  13   8       2782.06       2783.96       162.06 o
   5  13   8        377.62        368.96        17.46 o
   6  13   8         65.34         71.33        16.51 o
  -7  14   8        355.66        324.81        21.66 o
  -6  14   8        401.36        372.38        19.70 o
  -5  14   8        217.37        244.61        20.15 o
  -4  14   8       1596.14       1624.84        52.02 o
  -3  14   8        612.27        576.43        15.21 o
  -2  14   8        584.55        596.12        16.24 o
  -1  14   8       1013.02       1037.41        21.81 o
   0  14   8        782.55        787.75        23.90 o
   1  14   8        435.34        501.39        25.22 o
   2  14   8       1958.62       1973.85        57.06 o
   3  14   8         12.43         15.48        13.02 o
   4  14   8         19.95         30.89        14.02 o
   5  14   8         61.48         47.29        15.33 o
   6  14   8        258.14        218.55        28.71 o
  -7  15   8         78.24         75.84        18.07 o
  -6  15   8        360.61        370.71        38.33 o
  -5  15   8        272.87        281.23        18.85 o
  -4  15   8        272.42        279.96        15.55 o
  -3  15   8       2671.47       2633.00        91.48 o
  -2  15   8        608.86        609.20        13.88 o
  -1  15   8        114.31        107.78        15.78 o
   0  15   8        476.97        496.99        19.84 o
   1  15   8        117.24        152.78        18.53 o
   2  15   8        153.87        168.63        19.62 o
   3  15   8         71.32         86.20        14.87 o
   4  15   8        576.95        555.89        34.99 o
   5  15   8        469.73        444.52        32.23 o
  -6  16   8        426.79        415.87        28.01 o
  -5  16   8         42.02         63.20        17.97 o
  -4  16   8        160.24        146.90        15.04 o
  -3  16   8         82.27         70.39        14.58 o
  -2  16   8        984.05        985.94        20.84 o
  -1  16   8        103.67        144.56        12.27 o
   0  16   8        118.06         95.75        18.84 o
   1  16   8        149.22        118.09        22.43 o
   2  16   8        384.51        388.92        48.32 o
   3  16   8         40.46         38.27        17.68 o
   4  16   8         78.48         76.99        19.15 o
   5  16   8          8.58         22.52        16.48 o
  -6  17   8        207.53        196.16        16.47 o
  -5  17   8          4.00         24.47        18.92 o
  -4  17   8        905.40        833.13        30.44 o
  -3  17   8        250.19        272.16        18.18 o
  -2  17   8        203.73        207.09        28.37 o
  -1  17   8        299.16        318.38        20.62 o
   0  17   8        445.42        483.60        20.57 o
   1  17   8         48.06         16.94        19.01 o
   2  17   8          7.60          6.20        32.64 o
   3  17   8        509.60        491.64        19.77 o
   4  17   8         92.58         65.37        17.55 o
   5  17   8         27.94         52.78        21.34 o
  -5  18   8        194.38        214.46        20.32 o
  -4  18   8        310.51        282.49        19.15 o
  -3  18   8         16.84         37.32        17.48 o
  -2  18   8        457.08        444.58        16.79 o
  -1  18   8        278.08        300.83        23.74 o
   0  18   8         33.33         28.37        16.15 o
   1  18   8        703.77        733.02        33.74 o
   2  18   8        481.58        457.37        35.38 o
   3  18   8        104.36        103.65        14.76 o
   4  18   8         24.66         21.95        20.59 o
  -5  19   8         28.73         43.77        20.70 o
  -4  19   8         76.08         73.86        16.65 o
  -3  19   8         66.46         68.35        15.76 o
  -2  19   8        927.18        986.11        17.08 o
  -1  19   8        101.42        119.07        22.23 o
   0  19   8        993.52        991.25        15.53 o
   1  19   8          1.27         34.79        42.61 o
   2  19   8        981.98        936.39        19.97 o
   3  19   8         15.14         27.40        16.43 o
   4  19   8        739.75        665.54        22.72 o
  -4  20   8        633.83        555.54        58.77 o
  -3  20   8        233.05        228.45        19.12 o
  -2  20   8        126.89        120.02        18.23 o
  -1  20   8         41.36         45.75        15.18 o
   0  20   8       1996.89       2040.84        84.95 o
   1  20   8        274.25        319.04        15.90 o
   2  20   8       1152.32       1108.64        46.98 o
   3  20   8          1.11         10.56        15.41 o
  -3  21   8        189.36        175.57        19.85 o
  -2  21   8        341.59        372.82        19.67 o
  -1  21   8        711.55        675.37        14.70 o
   0  21   8        459.61        432.00        15.38 o
   1  21   8         38.10         62.94        18.81 o
   2  21   8         35.38         45.95        56.64 o
  -2  22   8        187.03        143.11        15.64 o
  -1  22   8         42.66         39.88        17.44 o
   0  22   8         25.06         14.27        19.51 o
   1  22   8        407.92        407.13        22.97 o
  -1 -22   9         83.32         53.70        45.74 o
   0 -22   9          0.31         19.62        19.37 o
  -3 -21   9         32.92         52.18        25.13 o
  -2 -21   9         72.74         89.63        20.03 o
  -1 -21   9        101.23        124.74        23.92 o
   0 -21   9         87.66         99.72        19.87 o
   1 -21   9        321.12        327.14        24.70 o
   2 -21   9        298.22        293.35        25.18 o
  -4 -20   9         69.94         60.53        25.66 o
  -3 -20   9        129.75        116.56        24.78 o
  -2 -20   9        236.37        237.32        23.84 o
  -1 -20   9        900.71        953.38        27.88 o
   0 -20   9         46.50         34.16        23.03 o
   1 -20   9        183.28        177.71        16.69 o
   2 -20   9        163.26        174.36        19.12 o
  -5 -19   9       1022.60        939.22        29.51 o
  -4 -19   9          9.99          8.67        20.09 o
  -3 -19   9        813.38        807.11        21.74 o
  -2 -19   9          8.00         -4.75        18.12 o
  -1 -19   9        192.36        239.19        24.72 o
   0 -19   9         18.19         13.81        30.82 o
   1 -19   9        828.52        940.36        17.61 o
   2 -19   9        185.39        190.44        22.23 o
   3 -19   9         35.29         61.66        23.53 o
  -5 -18   9          8.02         34.14        25.63 o
  -4 -18   9        192.71        187.11        23.35 o
  -3 -18   9        540.78        510.77        19.56 o
  -2 -18   9         68.69         51.45        21.39 o
  -1 -18   9        206.11        232.85        26.58 o
   0 -18   9        280.71        290.30        15.32 o
   1 -18   9         51.14        111.49        36.33 o
   2 -18   9         22.90         12.83        39.04 o
   3 -18   9        239.77        273.24        23.42 o
   4 -18   9        210.90        201.60        20.58 o
  -6 -17   9        121.80        115.69        29.69 o
  -5 -17   9        342.21        341.82        25.88 o
  -4 -17   9        254.56        269.66        26.17 o
  -3 -17   9        107.33        103.49        17.87 o
  -2 -17   9        152.97        160.43        17.37 o
  -1 -17   9        451.05        442.86        21.97 o
   0 -17   9        336.93        337.06        16.01 o
   1 -17   9         38.93         54.04        16.84 o
   2 -17   9        563.03        584.64        23.49 o
   3 -17   9        572.84        592.91        31.90 o
   4 -17   9        126.33        155.10        23.87 o
  -6 -16   9         20.12         22.81        21.42 o
  -5 -16   9         73.60         64.91        23.71 o
  -4 -16   9         18.45          0.96        18.42 o
  -3 -16   9        386.99        404.32        22.73 o
  -2 -16   9         71.81         88.67        20.77 o
  -1 -16   9         65.20         68.78        25.87 o
   0 -16   9          8.79         14.84        15.21 o
   1 -16   9        712.72        749.76        16.57 o
   2 -16   9        265.93        286.38        20.64 o
   3 -16   9        227.68        232.30        21.69 o
   4 -16   9         19.45          4.21        18.88 o
   5 -16   9        371.34        380.13        21.74 o
  -6 -15   9         76.35        100.47        27.93 o
  -5 -15   9        202.99        175.34        23.70 o
  -4 -15   9        942.08        937.03        24.62 o
  -3 -15   9         16.70         15.23        17.09 o
  -2 -15   9        811.78        796.90        16.91 o
  -1 -15   9        701.53        725.01        18.89 o
   0 -15   9         26.81         40.09        14.04 o
   1 -15   9        275.37        294.85        16.47 o
   2 -15   9        919.19       1020.44        73.34 o
   3 -15   9        294.78        328.91        44.53 o
   4 -15   9       1355.55       1530.04        25.33 o
   5 -15   9        435.06        420.60        25.64 o
  -7 -14   9        542.85        510.90        54.33 o
  -6 -14   9         76.89         67.17        26.48 o
  -5 -14   9         56.58         57.61        22.44 o
  -4 -14   9        240.63        230.57        22.14 o
  -3 -14   9       2816.50       2837.27        44.90 o
  -2 -14   9         27.49         35.97        19.75 o
  -1 -14   9       1736.58       1757.24        21.30 o
   0 -14   9        701.32        748.07        22.66 o
   1 -14   9         44.47         46.01        15.94 o
   2 -14   9       1645.16       1717.29        21.28 o
   3 -14   9       1613.99       1708.70        52.06 o
   4 -14   9         11.26         33.04        18.33 o
   5 -14   9         52.18         53.66        24.07 o
  -7 -13   9         56.75         46.98        49.36 o
  -6 -13   9        167.67        159.99        25.82 o
  -5 -13   9       1488.95       1520.36        29.11 o
  -4 -13   9        385.56        383.28        24.45 o
  -3 -13   9       2094.38       2192.01        69.92 o
  -2 -13   9         63.68         68.07        20.29 o
  -1 -13   9        854.65        846.85        16.53 o
   0 -13   9        559.06        577.60        33.55 o
   1 -13   9       1556.16       1710.99        40.60 o
   2 -13   9        292.45        289.97        14.96 o
   3 -13   9        129.89        142.46        16.87 o
   4 -13   9        288.08        311.06        18.47 o
   5 -13   9         33.73         31.22        16.77 o
   6 -13   9        111.36        134.29        34.95 o
  -7 -12   9        754.65        694.96        66.01 o
  -6 -12   9        711.26        732.05        29.45 o
  -5 -12   9        761.24        737.18        44.06 o
  -4 -12   9        235.55        224.34        19.39 o
  -3 -12   9        883.39        942.24        29.28 o
  -2 -12   9       3115.59       3190.60        47.73 o
  -1 -12   9        794.96        882.42        29.03 o
   0 -12   9       2155.07       2255.92        22.25 o
   1 -12   9        126.85        117.11        15.83 o
   2 -12   9        148.98        160.71        14.35 o
   3 -12   9       1109.00       1220.26        19.67 o
   4 -12   9        931.00       1069.88        23.92 o
   5 -12   9         24.51         14.35        18.16 o
   6 -12   9         67.80         86.18        24.72 o
  -6 -11   9        611.44        599.68        28.67 o
  -5 -11   9         70.66         82.99        24.69 o
  -4 -11   9       2362.99       2403.89        31.06 o
  -3 -11   9        719.26        759.23        24.14 o
  -2 -11   9        121.90        132.13        15.59 o
  -1 -11   9        546.73        574.91        16.23 o
   0 -11   9       3014.62       3182.38        27.88 o
   1 -11   9        238.15        252.08        20.08 o
   2 -11   9       2503.01       2764.81        26.13 o
   3 -11   9         75.60         89.79        14.61 o
   4 -11   9        245.30        234.05        22.03 o
   5 -11   9        202.65        235.42        36.77 o
   6 -11   9        472.18        494.08        29.67 o
  -6 -10   9        943.75        846.53        34.13 o
  -5 -10   9         26.22         46.47        24.09 o
  -4 -10   9       1642.86       1656.01        29.26 o
  -3 -10   9        257.49        267.59        21.23 o
  -2 -10   9       1452.62       1493.73        21.91 o
  -1 -10   9       2162.87       2101.78        22.92 o
   0 -10   9         28.71         36.77        27.34 o
   1 -10   9       2527.37       2637.77        29.20 o
   2 -10   9        549.29        603.38        28.64 o
   3 -10   9        153.17        176.06        16.64 o
   4 -10   9        486.57        544.60        22.03 o
   5 -10   9        819.29        927.13        37.98 o
   6 -10   9         70.77         87.98        19.89 o
  -6  -9   9        322.26        326.46        32.23 o
  -5  -9   9        237.74        236.92        27.75 o
  -4  -9   9        387.12        363.07        24.37 o
  -3  -9   9       1831.43       1816.68        50.46 o
  -2  -9   9        887.53        879.12        29.50 o
  -1  -9   9        130.96        154.55        26.86 o
   0  -9   9       5001.32       5551.04        44.86 o
   1  -9   9        906.19       1064.24        29.76 o
   2  -9   9        612.29        617.87        21.80 o
   3  -9   9       1099.70       1232.68        30.84 o
   4  -9   9       2299.71       2566.48        71.89 o
   5  -9   9        364.15        395.08        18.82 o
   6  -9   9         13.01          5.62        19.08 o
  -5  -8   9        224.64        210.79        31.23 o
  -4  -8   9        712.20        645.43        33.44 o
  -3  -8   9        129.13        135.60        19.70 o
  -2  -8   9        320.24        335.32        28.03 o
  -1  -8   9        232.51        282.12        27.16 o
   0  -8   9       5933.53       6346.83        43.65 o
   1  -8   9        530.74        569.82        21.50 o
   2  -8   9       4699.18       4791.94        41.35 o
   3  -8   9        185.14        190.46        20.42 o
   4  -8   9        371.13        433.64        29.98 o
   5  -8   9         28.22         39.21        30.37 o
   6  -8   9       1352.32       1336.42        57.73 o
   7  -8   9         16.79         12.59        24.33 o
  -5  -7   9       1073.55       1064.54        36.08 o
  -4  -7   9       1127.09       1084.19        28.13 o
  -3  -7   9       2434.57       2560.00        43.88 o
  -2  -7   9        558.64        577.43        23.23 o
  -1  -7   9        137.74        101.57        27.08 o
   0  -7   9       1504.27       1531.53        32.14 o
   1  -7   9       1092.16       1093.91        23.66 o
   2  -7   9         79.57         87.72        26.86 o
   3  -7   9       1535.79       1569.86        26.08 o
   4  -7   9       1485.37       1632.71        33.91 o
   5  -7   9        551.77        677.52        31.88 o
   6  -7   9        326.50        328.72        19.04 o
   7  -7   9         50.37         27.73        20.01 o
  -5  -6   9         22.28         26.95        29.76 o
  -4  -6   9        243.29        219.75        22.69 o
  -3  -6   9        151.13        124.97        24.22 o
  -2  -6   9       6237.00       6333.63        53.98 o
  -1  -6   9        408.84        472.62        20.72 o
   0  -6   9       2331.87       2345.10        34.86 o
   1  -6   9       3187.07       3278.74        32.40 o
   2  -6   9       1122.24       1158.23        30.24 o
   3  -6   9         77.70         84.39        28.25 o
   4  -6   9         82.34        102.56        20.85 o
   5  -6   9       1320.36       1478.76        34.65 o
   6  -6   9         61.84         51.65        18.47 o
   7  -6   9        997.89        906.62        22.77 o
  -5  -5   9        641.64        671.78        24.36 o
  -4  -5   9       7815.55       7902.34       225.19 o
  -3  -5   9        594.10        586.64        31.84 o
  -2  -5   9       2319.01       2430.92        38.63 o
  -1  -5   9        601.02        589.67        28.20 o
   0  -5   9       3651.94       3587.68        40.66 o
   1  -5   9        437.44        443.72        26.78 o
   2  -5   9       3532.62       3703.74        38.97 o
   3  -5   9        175.00        220.56        28.38 o
   4  -5   9        123.27        155.55        28.51 o
   5  -5   9        140.42        154.99        30.24 o
   6  -5   9         74.56        103.56        23.10 o
   7  -5   9         47.60         70.05        23.85 o
  -5  -4   9       1972.95       2099.36        37.55 o
  -4  -4   9       1103.02       1077.80        24.33 o
  -3  -4   9       1567.12       1539.54        39.02 o
  -2  -4   9       6269.12       6522.54        58.83 o
  -1  -4   9       7713.92       7752.53        59.69 o
   0  -4   9        994.64        993.30        24.96 o
   1  -4   9        557.00        633.19        21.15 o
   2  -4   9        996.57       1026.69        24.31 o
   3  -4   9       2089.58       2273.68        35.69 o
   4  -4   9        539.62        575.66        22.93 o
   5  -4   9        266.89        281.43        21.84 o
   6  -4   9          8.82        -23.27        23.27 o
   7  -4   9          7.61         36.41        44.01 o
  -5  -3   9       4464.38       4621.16        46.59 o
  -4  -3   9         61.45         49.03        20.36 o
  -3  -3   9       4964.90       4825.50        64.32 o
  -2  -3   9         70.14         58.57        34.61 o
  -1  -3   9       3085.11       3091.66        42.69 o
   0  -3   9       2983.56       3016.65        39.80 o
   1  -3   9       4495.05       4224.29       198.89 o
   2  -3   9        130.56        125.69        34.54 o
   3  -3   9       1280.65       1328.96        26.30 o
   4  -3   9        750.33        793.45        32.62 o
   5  -3   9        337.95        415.52        22.32 o
   6  -3   9         54.68         64.97        22.88 o
   7  -3   9        222.73        192.60        17.10 o
  -6  -2   9        311.88        344.97        28.20 o
  -5  -2   9        245.80        275.20        33.44 o
  -4  -2   9        289.36        302.66        26.56 o
  -3  -2   9       5081.93       4784.15        67.26 o
  -2  -2   9         10.76         24.79        27.16 o
  -1  -2   9       6210.12       5905.54       358.21 o
   0  -2   9       1303.12       1215.31        49.01 o
   1  -2   9        353.23        475.52        15.53 o
   2  -2   9       1252.35       1203.25        56.49 o
   3  -2   9       1164.28       1131.51        53.51 o
   4  -2   9        928.40        848.29        92.22 o
   5  -2   9        105.68        110.30        29.67 o
   6  -2   9       1152.06       1202.79        35.51 o
   7  -2   9         92.71         97.28        34.82 o
  -6  -1   9        499.13        548.75        28.46 o
  -5  -1   9        493.14        509.91        28.07 o
  -4  -1   9       1300.75       1313.87        32.40 o
  -3  -1   9         19.67          9.91        43.39 o
  -2  -1   9        362.95        342.77        23.05 o
  -1  -1   9      13057.35      12857.19       665.54 o
   0  -1   9        593.51        559.63        18.74 o
   1  -1   9         92.66        139.74        19.49 o
   2  -1   9       2459.24       2368.70        38.63 o
   3  -1   9       4603.71       4711.08       129.83 o
   4  -1   9       1361.86       1408.10        40.60 o
   5  -1   9       1353.30       1379.18        50.33 o
   6  -1   9         45.78         90.84        31.01 o
   7  -1   9         20.94         28.72        33.57 o
  -9   0   9        239.68        159.86        54.49 o
  -8   0   9          3.83          2.76        37.99 o
  -7   0   9          8.77         11.67        18.03 o
  -6   0   9         46.76         31.62        18.73 o
  -5   0   9        570.45        617.31        21.58 o
  -4   0   9          5.55         -7.40        25.78 o
  -2   0   9        204.18        203.82        24.67 o
  -1   0   9       6566.09       6487.83       166.39 o
   0   0   9         12.59          6.34        19.73 o
   1   0   9      10887.00      10233.95        43.82 o
   2   0   9         39.56         19.59        13.64 o
   3   0   9       1617.17       1701.65        21.80 o
   4   0   9         71.15         81.39        22.04 o
   5   0   9        743.36        766.45        35.66 o
   6   0   9         52.72         50.13        39.60 o
   7   0   9       2259.69       2094.38        73.25 o
  -9   1   9        211.60        222.44        40.75 o
  -8   1   9          3.70         10.93        31.63 o
  -7   1   9         11.80          7.83        32.61 o
  -6   1   9        500.43        503.45        23.04 o
  -5   1   9        480.67        467.43        27.04 o
  -4   1   9       1298.79       1250.45        24.87 o
  -3   1   9         19.14         22.45        37.46 o
  -2   1   9        283.69        264.81        26.29 o
  -1   1   9      12912.71      12744.03        61.67 o
   0   1   9        597.69        614.34        21.24 o
   1   1   9         37.54         87.06        19.38 o
   2   1   9       2444.55       2339.79        39.38 o
   3   1   9       4649.74       4746.14       128.69 o
   4   1   9       1334.38       1294.65        48.86 o
   5   1   9       1319.76       1258.75        83.23 o
   6   1   9         44.87         99.47        22.28 o
   7   1   9         16.57         13.09        19.91 o
  -8   2   9        477.63        528.02        43.21 o
  -7   2   9        786.22        834.02        19.52 o
  -6   2   9        304.53        352.59        20.28 o
  -5   2   9        256.96        276.47        20.29 o
  -4   2   9        284.65        285.83        22.61 o
  -3   2   9       5100.62       5241.24        68.30 o
  -2   2   9         20.69         25.76        17.68 o
  -1   2   9       6207.61       5941.32        96.27 o
   0   2   9       1290.28       1170.33        23.28 o
   1   2   9        404.14        483.54        17.50 o
   2   2   9       1247.35       1161.44        35.19 o
   3   2   9       1121.98       1054.10        26.75 o
   4   2   9        912.83        862.74        17.29 o
   5   2   9        104.36        148.38        32.29 o
   6   2   9       1149.84       1141.82        56.44 o
   7   2   9        111.90        111.30        20.38 o
  -8   3   9          9.57          4.33        28.39 o
  -7   3   9          0.28          8.98        17.30 o
  -6   3   9         31.07         36.56        17.00 o
  -5   3   9       4431.38       4517.06       127.60 o
  -4   3   9         90.06         86.45        20.56 o
  -3   3   9       4991.70       4991.35        57.40 o
  -2   3   9         76.36         73.25        18.58 o
  -1   3   9       3010.48       2791.53        43.42 o
   0   3   9       2990.54       2862.43        26.57 o
   1   3   9       4568.10       4152.37        27.33 o
   2   3   9        145.52        153.48        20.18 o
   3   3   9       1296.98       1289.81        20.26 o
   4   3   9        767.13        781.50        44.01 o
   5   3   9        297.85        315.68        28.93 o
   6   3   9         65.91         66.23        18.70 o
   7   3   9        218.37        195.05        17.93 o
  -8   4   9        555.86        552.55        31.32 o
  -7   4   9       1308.90       1361.67        21.94 o
  -6   4   9       2622.42       2680.31        71.09 o
  -5   4   9       1984.98       2085.25        84.06 o
  -4   4   9       1136.97       1190.36        22.67 o
  -3   4   9       1586.81       1642.01        39.88 o
  -2   4   9       6156.70       5971.55       121.51 o
  -1   4   9       7905.79       7323.90       103.36 o
   0   4   9        977.67        968.08        18.04 o
   1   4   9        550.40        542.97        23.42 o
   2   4   9        966.42        965.01        48.21 o
   3   4   9       2190.28       2174.29        70.19 o
   4   4   9        508.08        530.99        14.34 o
   5   4   9        285.24        281.61        18.91 o
   6   4   9          6.82          0.28        14.56 o
   7   4   9         12.98         21.09        17.67 o
  -8   5   9        621.04        633.63        28.22 o
  -7   5   9        235.88        258.88        18.65 o
  -6   5   9       1843.93       1826.84        86.83 o
  -5   5   9        635.13        647.23        21.26 o
  -4   5   9       7866.23       8319.24       148.46 o
  -3   5   9        636.96        632.62        29.07 o
  -2   5   9       2240.35       2228.68        58.49 o
  -1   5   9        662.90        595.35        19.73 o
   0   5   9       3799.78       3512.69        44.18 o
   1   5   9        437.88        417.71        14.40 o
   2   5   9       3483.23       3392.78       143.72 o
   3   5   9        171.35        190.77        31.67 o
   4   5   9        101.55         82.65        14.54 o
   5   5   9        140.39        155.57        23.01 o
   6   5   9         75.07        120.03        18.73 o
   7   5   9         43.18         30.87        23.36 o
  -8   6   9        953.73        947.66        45.87 o
  -7   6   9         37.56         44.76        15.14 o
  -6   6   9       1552.76       1570.94        49.77 o
  -5   6   9         40.53         60.16        19.33 o
  -4   6   9        227.84        216.09        16.32 o
  -3   6   9        126.44        134.94        15.99 o
  -2   6   9       6379.54       6236.69       181.67 o
  -1   6   9        388.77        392.68        34.44 o
   0   6   9       2284.73       2107.90        37.27 o
   1   6   9       3131.09       2981.39       116.96 o
   2   6   9        999.72        964.47        14.80 o
   3   6   9         75.22         57.71        14.12 o
   4   6   9         30.09         36.49        14.29 o
   5   6   9       1317.73       1301.60        51.16 o
   6   6   9         34.06         58.75        16.31 o
   7   6   9        986.96        928.27        54.94 o
  -8   7   9        302.35        278.49        30.55 o
  -7   7   9         10.36         13.39        17.69 o
  -6   7   9        272.64        264.40        18.52 o
  -5   7   9       1049.24       1102.51        19.24 o
  -4   7   9       1146.48       1111.85        41.59 o
  -3   7   9       2382.42       2416.52        47.58 o
  -2   7   9        552.78        595.89        20.17 o
  -1   7   9        177.99        178.86        15.34 o
   0   7   9       1486.06       1451.11        38.44 o
   1   7   9       1085.84        981.97        38.53 o
   2   7   9         71.45         63.15        12.12 o
   3   7   9       1594.74       1538.89        44.59 o
   4   7   9       1573.59       1566.01        41.26 o
   5   7   9        572.65        567.18        18.38 o
   6   7   9        328.68        318.61        17.26 o
   7   7   9         49.17         54.45        16.32 o
  -8   8   9         36.38         16.34        26.20 o
  -7   8   9        105.03        142.74        23.59 o
  -6   8   9         61.86         87.98        19.70 o
  -5   8   9        221.86        230.66        16.19 o
  -4   8   9        685.58        752.57        27.02 o
  -3   8   9        119.05        110.21        13.98 o
  -2   8   9        236.05        254.30        21.09 o
  -1   8   9        250.76        279.76        15.98 o
   0   8   9       5957.95       5850.24       105.41 o
   1   8   9        522.95        544.70        17.79 o
   2   8   9       4639.03       4269.69       207.25 o
   3   8   9        174.09        156.35        13.14 o
   4   8   9        354.86        375.70        33.20 o
   5   8   9         22.79         37.07        17.60 o
   6   8   9       1361.65       1258.84        48.57 o
   7   8   9         11.94         16.26        18.86 o
  -8   9   9         59.47         52.16        24.83 o
  -7   9   9         43.16         24.50        17.96 o
  -6   9   9        310.87        286.09        20.51 o
  -5   9   9        238.04        229.64        19.07 o
  -4   9   9        406.72        400.54        17.47 o
  -3   9   9       1830.08       1830.89        19.30 o
  -2   9   9        839.54        807.31        23.23 o
  -1   9   9        128.93        139.95        18.86 o
   0   9   9       4993.14       4942.14       151.39 o
   1   9   9        918.62        911.33        28.21 o
   2   9   9        582.53        533.44        34.13 o
   3   9   9       1086.31       1101.99        18.25 o
   4   9   9       2308.42       2297.41       147.22 o
   5   9   9        363.63        346.80        18.54 o
   6   9   9         12.72         23.03        19.77 o
  -8  10   9        421.73        405.09        26.92 o
  -7  10   9        853.92        874.67        32.01 o
  -6  10   9        942.67        947.80        22.59 o
  -5  10   9         30.44         35.45        16.87 o
  -4  10   9       1716.32       1741.12        23.97 o
  -3  10   9        244.27        246.20        14.42 o
  -2  10   9       1424.92       1416.89        23.24 o
  -1  10   9       2089.80       2078.69        48.60 o
   0  10   9         36.40         47.09        13.06 o
   1  10   9       2569.81       2443.24        36.21 o
   2  10   9        563.07        546.24        25.16 o
   3  10   9        159.27        179.22        21.07 o
   4  10   9        515.00        505.77        42.07 o
   5  10   9        842.98        856.66        33.62 o
   6  10   9         69.73         48.28        24.02 o
  -7  11   9         48.36         33.08        19.77 o
  -6  11   9        587.16        606.31        20.07 o
  -5  11   9         71.26         60.71        17.10 o
  -4  11   9       2398.12       2505.10        51.17 o
  -3  11   9        736.22        720.20        14.46 o
  -2  11   9        111.78        112.95        19.33 o
  -1  11   9        549.86        558.67        17.35 o
   0  11   9       2959.48       2970.25        98.88 o
   1  11   9        229.68        209.40        13.52 o
   2  11   9       2508.36       2460.71        43.28 o
   3  11   9         82.61         74.15        12.78 o
   4  11   9        238.99        204.50        15.80 o
   5  11   9        198.69        215.49        27.92 o
   6  11   9        464.70        462.71        51.40 o
  -7  12   9        764.59        723.10        29.47 o
  -6  12   9        703.78        736.43        42.25 o
  -5  12   9        735.65        726.10        26.00 o
  -4  12   9        240.97        238.36        17.59 o
  -3  12   9        893.18        901.17        16.32 o
  -2  12   9       3185.44       3259.77        39.41 o
  -1  12   9        833.95        926.71        18.49 o
   0  12   9       2150.80       2236.34        97.24 o
   1  12   9        140.69        141.75        15.57 o
   2  12   9        197.56        198.50        28.68 o
   3  12   9       1075.19       1054.17        41.77 o
   4  12   9        931.11        962.51        58.70 o
   5  12   9         37.65         20.75        18.68 o
   6  12   9         56.73         63.84        22.56 o
  -7  13   9         58.97         60.81        18.21 o
  -6  13   9        182.86        225.99        19.32 o
  -5  13   9       1531.69       1578.02        55.69 o
  -4  13   9        375.58        374.24        14.82 o
  -3  13   9       2057.18       2062.72        33.04 o
  -2  13   9         73.59         74.15        11.22 o
  -1  13   9        877.10        879.14        47.08 o
   0  13   9        527.71        518.62        20.21 o
   1  13   9       1582.95       1578.41        46.89 o
   2  13   9        304.65        298.33        15.18 o
   3  13   9        117.58        117.41        14.53 o
   4  13   9        299.63        305.17        16.15 o
   5  13   9         14.60         19.32        15.11 o
   6  13   9        104.50        107.93        22.33 o
  -7  14   9        573.22        576.45        23.33 o
  -6  14   9         64.64         85.05        16.47 o
  -5  14   9         61.47         55.89        18.05 o
  -4  14   9        243.18        222.22        21.29 o
  -3  14   9       2825.29       2792.85        97.05 o
  -2  14   9         24.46         28.59        12.13 o
  -1  14   9       1663.21       1587.93        82.92 o
   0  14   9        715.25        714.22        39.84 o
   1  14   9         25.13         25.62        18.60 o
   2  14   9       1705.25       1568.41        75.07 o
   3  14   9       1619.36       1538.02        28.09 o
   4  14   9         15.58         33.79        14.30 o
   5  14   9         51.99         48.63        17.69 o
  -6  15   9         70.65         91.18        20.63 o
  -5  15   9        185.33        183.18        18.33 o
  -4  15   9        937.50        870.04        38.88 o
  -3  15   9          9.55          9.99        16.47 o
  -2  15   9        810.56        777.58        15.55 o
  -1  15   9        676.45        643.77        20.68 o
   0  15   9         17.67         42.12        15.47 o
   1  15   9        273.97        288.57        19.58 o
   2  15   9        877.69        849.73        14.53 o
   3  15   9        304.38        327.60        20.99 o
   4  15   9       1363.95       1325.61        94.11 o
   5  15   9        462.67        446.02        39.86 o
  -6  16   9         17.63         42.09        20.99 o
  -5  16   9         65.54         61.92        19.46 o
  -4  16   9         17.29         31.08        15.87 o
  -3  16   9        325.00        297.45        30.20 o
  -2  16   9         69.98         75.60        14.19 o
  -1  16   9         69.96         88.05        14.12 o
   0  16   9          5.18        -13.38        23.29 o
   1  16   9        701.10        702.03        36.94 o
   2  16   9        261.48        263.95        14.79 o
   3  16   9        218.49        184.64        20.81 o
   4  16   9         16.89          4.16        17.17 o
   5  16   9        356.24        273.24        81.83 o
  -6  17   9        117.18        102.88        20.82 o
  -5  17   9        373.36        354.18        20.26 o
  -4  17   9        245.04        235.31        24.58 o
  -3  17   9         94.48        114.11        14.84 o
  -2  17   9        168.50        175.75        18.99 o
  -1  17   9        402.00        429.79        18.56 o
   0  17   9        334.13        357.19        20.34 o
   1  17   9         30.79         43.91        22.30 o
   2  17   9        581.66        547.47        29.43 o
   3  17   9        527.98        498.99        44.79 o
   4  17   9        133.41        138.62        15.76 o
  -5  18   9          7.20          1.53        17.17 o
  -4  18   9        201.25        201.77        18.99 o
  -3  18   9        503.13        506.39        16.71 o
  -2  18   9         66.56         68.50        19.79 o
  -1  18   9        216.01        247.40        15.17 o
   0  18   9        292.76        323.17        17.69 o
   1  18   9         31.21          1.73        14.63 o
   2  18   9         20.75         45.52        21.52 o
   3  18   9        221.15        196.41        15.39 o
   4  18   9        202.22        171.17        57.78 o
  -5  19   9       1054.32        881.07        53.77 o
  -4  19   9         11.25         16.30        20.37 o
  -3  19   9        800.35        782.77        26.95 o
  -2  19   9          1.66          7.60        18.64 o
  -1  19   9        192.81        203.28        13.84 o
   0  19   9         10.70         -5.78        15.19 o
   1  19   9        808.07        792.53        86.27 o
   2  19   9        175.59        177.86        15.75 o
   3  19   9         39.18         30.33        16.97 o
  -4  20   9         51.44         36.88        15.61 o
  -3  20   9        141.41        135.63        19.41 o
  -2  20   9        243.19        261.81        16.60 o
  -1  20   9        928.17        898.60        39.33 o
   0  20   9         54.07         65.59        19.04 o
   1  20   9        159.90        164.30        19.88 o
   2  20   9        168.18        132.50        19.02 o
   3  20   9        309.33        287.61        25.74 o
  -3  21   9         28.46         28.43        19.93 o
  -2  21   9         71.25         67.27        16.78 o
  -1  21   9        121.33        121.90        13.53 o
   0  21   9         92.12        107.28        15.03 o
   1  21   9        324.00        294.16        17.96 o
   2  21   9        321.01        268.59        20.62 o
  -2  22   9        486.33        426.63        18.64 o
  -1  22   9         75.26         83.68        19.80 o
   0  22   9          3.32         12.13        15.25 o
  -2 -21  10         16.63         31.23        25.14 o
  -1 -21  10         29.34         36.98        24.51 o
   0 -21  10        112.18        101.88        22.93 o
   1 -21  10        123.96         19.94        32.10 o
  -3 -20  10         59.24         42.07        20.46 o
  -2 -20  10          3.42          5.82        19.26 o
  -1 -20  10        106.29        122.79        23.79 o
   0 -20  10         98.71         98.97        16.79 o
   1 -20  10         83.45         75.31        19.33 o
   2 -20  10         54.35         49.91        23.81 o
  -4 -19  10        275.77        236.74        25.94 o
  -3 -19  10         49.85         52.53        19.34 o
  -2 -19  10         12.21         34.70        23.01 o
  -1 -19  10         65.37         58.08        19.16 o
   0 -19  10         24.96         34.28        15.99 o
   1 -19  10        772.49        761.43        21.59 o
   2 -19  10         66.91         49.17        19.16 o
   3 -19  10         42.38         45.41        31.49 o
  -5 -18  10          0.14          8.43        25.78 o
  -4 -18  10          5.86         24.40        19.96 o
  -3 -18  10        613.06        622.73        38.33 o
  -2 -18  10        504.52        531.50        19.62 o
  -1 -18  10        843.72        906.05        24.87 o
   0 -18  10         29.85         47.22        15.77 o
   1 -18  10        107.67        128.32        21.99 o
   2 -18  10        100.45        101.12        18.47 o
   3 -18  10        167.05        205.12        28.40 o
  -5 -17  10        212.89        194.60        25.53 o
  -4 -17  10       1544.82       1529.67        48.32 o
  -3 -17  10         66.89         62.18        22.26 o
  -2 -17  10         21.17         43.42        21.13 o
  -1 -17  10        200.84        207.26        17.90 o
   0 -17  10       1079.39       1131.75        26.31 o
   1 -17  10        424.55        437.46        22.01 o
   2 -17  10        383.59        376.64        18.32 o
   3 -17  10         23.54         29.40        18.56 o
   4 -17  10         65.28         51.89        20.76 o
  -6 -16  10        635.15        552.01        31.18 o
  -5 -16  10         33.29         27.83        26.95 o
  -4 -16  10        243.38        214.65        23.25 o
  -3 -16  10        183.63        198.45        22.14 o
  -2 -16  10       4498.49       4692.70        31.73 o
  -1 -16  10          2.85          1.44        17.67 o
   0 -16  10        948.95        971.80        19.78 o
   1 -16  10        122.59        146.99        16.56 o
   2 -16  10       1450.84       1587.26        24.66 o
   3 -16  10         94.11         90.01        18.35 o
   4 -16  10       1273.29       1232.66        96.25 o
  -6 -15  10         93.84         81.22        28.12 o
  -5 -15  10        371.68        379.94        25.00 o
  -4 -15  10       1690.42       1766.69        62.31 o
  -3 -15  10        829.62        880.17        46.15 o
  -2 -15  10         47.83         50.42        20.59 o
  -1 -15  10        263.57        300.50        18.14 o
   0 -15  10       1274.67       1389.38        19.59 o
   1 -15  10       1328.40       1438.01        23.65 o
   2 -15  10        438.40        494.58        17.50 o
   3 -15  10          1.07         -2.18        23.60 o
   4 -15  10         56.12         66.73        37.18 o
   5 -15  10        283.61        264.69        18.78 o
  -6 -14  10         90.43         90.87        29.30 o
  -5 -14  10        172.36        206.57        32.68 o
  -4 -14  10        444.40        423.03        23.52 o
  -3 -14  10       1347.97       1400.61        41.70 o
  -2 -14  10        664.08        640.51        31.84 o
  -1 -14  10       1224.66       1223.59        29.36 o
   0 -14  10         82.90         86.22        16.37 o
   1 -14  10          4.35         33.18        15.75 o
   2 -14  10         24.99         21.88        18.67 o
   3 -14  10        465.32        494.37        30.60 o
   4 -14  10         41.18         11.47        18.97 o
   5 -14  10        565.67        563.90        37.70 o
  -6 -13  10        328.30        298.59        30.35 o
  -5 -13  10        319.48        315.36        25.66 o
  -4 -13  10        114.04        116.33        24.06 o
  -3 -13  10       1021.25       1057.49        40.12 o
  -2 -13  10        243.01        248.83        20.74 o
  -1 -13  10        132.06        163.95        15.08 o
   0 -13  10        132.89        142.08        29.98 o
   1 -13  10        167.80        169.30        16.30 o
   2 -13  10        207.21        226.40        22.97 o
   3 -13  10         13.59          7.25        25.50 o
   4 -13  10        201.85        246.04        18.13 o
   5 -13  10        156.17        171.81        24.59 o
  -6 -12  10        118.15         80.80        34.52 o
  -5 -12  10        217.66        212.24        26.30 o
  -4 -12  10        397.23        389.40        24.72 o
  -3 -12  10         14.49         24.34        22.63 o
  -2 -12  10         88.36         78.73        18.52 o
  -1 -12  10        391.72        427.99        14.73 o
   0 -12  10        249.50        262.84        16.44 o
   1 -12  10         37.96         40.58        19.47 o
   2 -12  10        392.60        417.00        17.64 o
   3 -12  10         51.90         34.98        20.25 o
   4 -12  10        105.08        129.09        24.20 o
   5 -12  10        323.06        337.05        17.60 o
  -6 -11  10         21.05         36.21        33.22 o
  -5 -11  10         71.12         59.24        20.54 o
  -4 -11  10        836.54        840.30        26.84 o
  -3 -11  10        165.31        169.82        21.35 o
  -2 -11  10         29.74         25.38        14.79 o
  -1 -11  10        174.78        170.95        27.16 o
   0 -11  10       1541.23       1631.93        26.26 o
   1 -11  10        635.10        674.15        29.20 o
   2 -11  10        133.61        131.23        16.60 o
   3 -11  10        114.04        146.72        20.05 o
   4 -11  10         94.08        125.18        21.24 o
   5 -11  10        162.85        194.13        19.31 o
   6 -11  10        210.01        286.50        21.19 o
  -6 -10  10        503.93        497.79        34.52 o
  -5 -10  10        536.58        533.13        33.00 o
  -4 -10  10         10.58         18.95        30.28 o
  -3 -10  10        373.59        397.00        18.91 o
  -2 -10  10       2368.77       2517.69        37.46 o
  -1 -10  10        756.53        820.57        30.19 o
   0 -10  10        262.60        281.08        28.03 o
   1 -10  10         30.64         -1.86        27.21 o
   2 -10  10        644.24        713.95        21.84 o
   3 -10  10        492.80        518.95        29.67 o
   4 -10  10       1055.97       1146.84        17.99 o
   5 -10  10          9.05         30.04        18.52 o
   6 -10  10          1.40         13.40        20.09 o
  -6  -9  10        151.89        179.86        31.49 o
  -5  -9  10       2295.11       2036.81        40.19 o
  -4  -9  10        231.04        224.46        31.32 o
  -3  -9  10       1029.37       1073.78        28.77 o
  -2  -9  10        294.72        254.30        28.81 o
  -1  -9  10        918.94        993.38        30.54 o
   0  -9  10       1275.41       1302.66        25.30 o
   1  -9  10       6793.89       7297.95        44.94 o
   2  -9  10        658.68        738.39        29.89 o
   3  -9  10        422.51        449.35        29.72 o
   4  -9  10          9.50         18.30        20.46 o
   5  -9  10        960.21        958.31        24.89 o
   6  -9  10        116.66         90.87        20.20 o
  -6  -8  10         45.80         63.89        30.24 o
  -5  -8  10        484.43        517.56        33.35 o
  -4  -8  10        268.04        241.59        32.23 o
  -3  -8  10       4073.07       4184.64        60.58 o
  -2  -8  10        106.17        134.01        28.07 o
  -1  -8  10       5232.43       5364.35        46.54 o
   0  -8  10        156.33        209.23        26.39 o
   1  -8  10        380.21        415.00        27.94 o
   2  -8  10        580.11        621.46        29.07 o
   3  -8  10       5500.22       5957.52        40.06 o
   4  -8  10          0.38         43.91        19.98 o
   5  -8  10       1473.82       1555.05        34.11 o
   6  -8  10          2.66         34.56        41.48 o
  -5  -7  10       2955.06       2803.31        46.24 o
  -4  -7  10       2335.82       2254.83       110.80 o
  -3  -7  10       3493.30       3509.04        39.97 o
  -2  -7  10        528.64        573.36        29.41 o
  -1  -7  10       1165.02       1197.77        31.36 o
   0  -7  10       7148.46       7241.80        47.63 o
   1  -7  10       8423.27       8630.93        53.68 o
   2  -7  10       2511.20       2631.80        34.99 o
   3  -7  10        156.44        137.73        28.46 o
   4  -7  10         50.00         44.55        29.02 o
   5  -7  10        824.63        913.96        26.00 o
   6  -7  10        418.44        446.87        30.11 o
  -5  -6  10        895.73        934.06        36.03 o
  -4  -6  10       1572.47       1556.48        74.83 o
  -3  -6  10         49.78         71.24        28.12 o
  -2  -6  10       4291.30       4463.79        47.41 o
  -1  -6  10        872.17        964.70        30.80 o
   0  -6  10        730.92        714.38        29.11 o
   1  -6  10         10.11          2.81        27.12 o
   2  -6  10       1284.94       1360.67        24.79 o
   3  -6  10        449.03        425.69        21.50 o
   4  -6  10       2761.39       3055.50        38.15 o
   5  -6  10        160.66        156.16        21.80 o
   6  -6  10        233.16        254.47        23.47 o
   7  -6  10        403.69        340.98        33.76 o
  -5  -5  10        499.24        533.18        28.51 o
  -4  -5  10        776.83        796.76        36.96 o
  -3  -5  10        290.44        320.27        29.76 o
  -2  -5  10       1177.15       1215.07        32.96 o
  -1  -5  10         84.77         86.21        26.52 o
   0  -5  10       1451.83       1541.83        26.65 o
   1  -5  10        299.00        359.50        27.29 o
   2  -5  10        734.12        757.42        21.84 o
   3  -5  10       1340.13       1478.63        32.36 o
   4  -5  10        271.36        313.82        22.06 o
   5  -5  10        274.56        339.00        22.49 o
   6  -5  10          1.35         44.77        32.66 o
   7  -5  10        128.15        134.26        23.90 o
  -5  -4  10         47.46         59.61        26.17 o
  -4  -4  10       1979.27       1942.50        74.86 o
  -3  -4  10        146.11        120.90        29.24 o
  -2  -4  10        792.63        824.73        31.36 o
  -1  -4  10        166.00        181.20        26.04 o
   0  -4  10         40.27         37.03        26.13 o
   1  -4  10        102.27        167.62        26.47 o
   2  -4  10        190.11        177.83        19.03 o
   3  -4  10        219.22        159.10        28.51 o
   4  -4  10         12.96         40.19        29.07 o
   5  -4  10         78.22         89.15        22.41 o
   6  -4  10        715.74        789.86        26.73 o
   7  -4  10        141.67        134.77        24.55 o
  -6  -3  10       1165.59       1218.92        38.54 o
  -5  -3  10        842.46        882.17        31.14 o
  -4  -3  10        111.27         96.84        21.91 o
  -3  -3  10       1497.40       1529.63        40.10 o
  -2  -3  10        216.60        224.80        28.51 o
  -1  -3  10        135.86        218.10        25.87 o
   0  -3  10        243.75        249.55        27.12 o
   1  -3  10       3048.69       2906.92       144.26 o
   2  -3  10        418.94        411.65        20.62 o
   3  -3  10          9.24         -2.73        20.29 o
   4  -3  10       1189.36       1291.89        33.22 o
   5  -3  10        504.86        552.30        24.27 o
   6  -3  10         22.59         19.34        22.58 o
   7  -3  10         38.94         38.53        17.22 o
  -6  -2  10        736.26        780.86        23.79 o
  -5  -2  10        470.74        430.75        28.72 o
  -4  -2  10        520.19        507.44        24.92 o
  -3  -2  10       4604.99       4381.48        69.95 o
  -2  -2  10       2190.29       2272.04        42.74 o
  -1  -2  10      14149.92      13384.31       956.42 o
   0  -2  10       1088.18       1083.39        23.70 o
   1  -2  10        127.36        129.48        16.27 o
   2  -2  10       1709.67       1741.04        86.38 o
   3  -2  10       3368.79       3421.76       116.38 o
   4  -2  10        251.58        263.23        17.60 o
   5  -2  10        641.86        742.75        32.23 o
   6  -2  10        690.68        711.31        35.43 o
   7  -2  10         41.56         67.61        35.69 o
  -6  -1  10       1575.00       1626.65        33.83 o
  -5  -1  10       2442.35       2580.63        37.24 o
  -4  -1  10       3588.74       3643.35        42.05 o
  -3  -1  10        712.63        663.73        42.69 o
  -2  -1  10        198.75        223.09        24.87 o
  -1  -1  10       4237.31       4264.66       184.64 o
   0  -1  10       3174.57       2832.54        24.56 o
   1  -1  10       6606.27       6301.07        33.22 o
   2  -1  10       3663.52       3599.63       148.00 o
   3  -1  10        902.93        877.99        19.06 o
   4  -1  10        341.34        336.08        17.41 o
   5  -1  10        416.53        423.47        35.60 o
   6  -1  10       1124.69       1233.32        36.51 o
   7  -1  10        421.19        409.68        25.74 o
  -6   0  10       2154.43       2242.32        36.08 o
  -5   0  10         45.46         -4.11        26.73 o
  -4   0  10       1022.96       1021.24        24.87 o
  -2   0  10      20366.96      20017.66       785.86 o
  -1   0  10        238.47        288.18        20.39 o
   0   0  10       4570.12       4341.75       106.89 o
   1   0  10         22.67         42.48        20.76 o
   2   0  10       2718.83       2729.47        34.09 o
   3   0  10         56.94         81.07        16.53 o
   4   0  10       4184.67       4206.05       239.81 o
   5   0  10          4.84         23.56        17.44 o
   6   0  10          8.77         11.38        18.33 o
   7   0  10          2.45         25.44        25.25 o
  -7   1  10         66.21         79.20        28.25 o
  -6   1  10       1555.51       1619.08        27.42 o
  -5   1  10       2474.67       2567.05        31.10 o
  -4   1  10       3589.00       3620.17        40.10 o
  -3   1  10        783.74        770.27        47.75 o
  -2   1  10        217.36        232.60        22.98 o
  -1   1  10       4258.19       4294.68        39.73 o
   0   1  10       3110.45       2756.40        31.97 o
   1   1  10       6654.49       6312.26        64.99 o
   2   1  10       3649.59       3573.08        33.85 o
   3   1  10        896.13        879.92        56.38 o
   4   1  10        274.21        272.40        33.52 o
   5   1  10        407.89        420.09        27.19 o
   6   1  10       1092.65       1062.03        19.62 o
   7   1  10        430.85        393.18        22.43 o
  -8   2  10         18.97         12.63        48.24 o
  -7   2  10        435.13        451.24        20.08 o
  -6   2  10        671.95        651.75        32.72 o
  -5   2  10        477.78        475.00        23.41 o
  -4   2  10        523.81        516.41        24.86 o
  -3   2  10       4544.46       4537.89        65.10 o
  -2   2  10       1985.32       1974.63        43.91 o
  -1   2  10      14095.98      13557.37        60.29 o
   0   2  10       1120.95       1121.16        22.45 o
   1   2  10        114.60        109.67        16.43 o
   2   2  10       1682.50       1692.45        48.77 o
   3   2  10       3312.51       3222.81       142.75 o
   4   2  10        200.07        193.51        15.06 o
   5   2  10        654.74        679.68        54.55 o
   6   2  10        706.30        721.91        25.97 o
   7   2  10         33.28         64.79        18.03 o
  -8   3  10        827.92        870.93        38.57 o
  -7   3  10         61.57         58.28        16.54 o
  -6   3  10       1175.91       1243.00        28.73 o
  -5   3  10        843.92        845.64        33.76 o
  -4   3  10         88.64         68.95        22.88 o
  -3   3  10       1448.45       1543.78        42.61 o
  -2   3  10        236.07        244.26        18.19 o
  -1   3  10        116.70        149.01        15.30 o
   0   3  10        224.78        195.41        15.76 o
   1   3  10       3012.22       2836.38        37.31 o
   2   3  10        403.76        348.52        20.58 o
   3   3  10         15.06         43.10        16.46 o
   4   3  10       1140.15       1120.54        17.91 o
   5   3  10        487.24        489.89        26.48 o
   6   3  10         19.97         31.27        15.93 o
   7   3  10         27.21         48.26        20.97 o
  -8   4  10         76.51         84.27        31.58 o
  -7   4  10        208.65        211.09        20.42 o
  -6   4  10        584.47        620.86        17.62 o
  -5   4  10         35.48         55.14        18.90 o
  -4   4  10       1996.96       2002.19        40.08 o
  -3   4  10        135.02        136.00        26.13 o
  -2   4  10        765.49        756.51        21.60 o
  -1   4  10        161.83        176.84        15.08 o
   0   4  10         31.34         24.41        15.07 o
   1   4  10        101.61        148.65        25.49 o
   2   4  10        186.79        198.68        15.51 o
   3   4  10        199.42        195.05        13.22 o
   4   4  10          9.46          1.01        11.92 o
   5   4  10         56.49         53.26        18.89 o
   6   4  10        700.26        672.80        16.67 o
   7   4  10        145.22        157.35        20.59 o
  -8   5  10         94.25         83.49        29.91 o
  -7   5  10        931.10       1002.67        19.45 o
  -6   5  10        195.58        223.52        18.38 o
  -5   5  10        477.59        496.42        22.23 o
  -4   5  10        822.26        806.87        59.59 o
  -3   5  10        263.16        314.73        26.60 o
  -2   5  10       1212.53       1222.20        28.87 o
  -1   5  10         74.43         74.69        15.77 o
   0   5  10       1481.98       1442.10        39.14 o
   1   5  10        318.13        351.07        16.14 o
   2   5  10        784.27        758.29        21.61 o
   3   5  10       1385.52       1350.99        45.31 o
   4   5  10        284.71        288.30        20.53 o
   5   5  10        301.77        311.48        15.88 o
   6   5  10          8.35         40.41        19.20 o
   7   5  10        128.02        114.06        18.45 o
  -8   6  10        422.69        387.89        26.30 o
  -7   6  10        348.55        362.20        19.88 o
  -6   6  10        678.18        703.17        17.30 o
  -5   6  10        878.20        960.99        25.33 o
  -4   6  10       1524.34       1630.57        58.81 o
  -3   6  10         46.78         60.06        21.49 o
  -2   6  10       4447.08       4393.03       131.66 o
  -1   6  10        940.18        966.38        18.30 o
   0   6  10        777.55        693.53        22.34 o
   1   6  10          8.63         20.61        17.24 o
   2   6  10       1271.55       1231.93        46.36 o
   3   6  10        531.59        496.41        15.37 o
   4   6  10       2832.15       2758.07        93.81 o
   5   6  10        157.15        153.56        14.02 o
   6   6  10        241.14        253.93        20.98 o
   7   6  10        411.83        326.59        19.13 o
  -8   7  10         41.77         40.89        26.52 o
  -7   7  10         27.24         44.77        16.14 o
  -6   7  10        795.35        805.00        43.16 o
  -5   7  10       2981.37       3117.29        32.44 o
  -4   7  10       2306.25       2352.80        24.13 o
  -3   7  10       3568.86       3561.44        97.01 o
  -2   7  10        494.39        491.31        19.04 o
  -1   7  10       1287.63       1198.89        40.60 o
   0   7  10       7200.34       6860.94       142.68 o
   1   7  10       8445.54       7790.28       275.39 o
   2   7  10       2457.10       2362.90        64.13 o
   3   7  10        145.71        129.92        16.63 o
   4   7  10         54.68         52.18        15.36 o
   5   7  10        851.96        856.24        16.32 o
   6   7  10        416.66        463.89        52.49 o
  -8   8  10         53.21         48.48        17.11 o
  -7   8  10       1717.19       1754.21        67.79 o
  -6   8  10         39.83         34.59        16.46 o
  -5   8  10        468.53        539.15        24.66 o
  -4   8  10        250.47        273.61        19.79 o
  -3   8  10       4072.30       4056.95        98.87 o
  -2   8  10         98.46        104.78        15.92 o
  -1   8  10       5260.45       5049.75       137.89 o
   0   8  10        174.88        183.71        13.80 o
   1   8  10        374.08        350.77        13.10 o
   2   8  10        577.01        550.36        45.95 o
   3   8  10       5521.25       5513.23       188.34 o
   4   8  10          0.73         13.56        12.77 o
   5   8  10       1464.26       1526.91        88.26 o
   6   8  10          3.25         38.38        28.20 o
  -8   9  10         56.87         40.01        21.54 o
  -7   9  10        134.24        142.51        18.48 o
  -6   9  10        133.71        137.91        16.82 o
  -5   9  10       2195.73       2132.80        39.75 o
  -4   9  10        240.07        266.45        16.71 o
  -3   9  10        949.24        959.56        23.60 o
  -2   9  10        282.17        247.17        17.08 o
  -1   9  10        867.64        888.13        38.04 o
   0   9  10       1241.31       1185.53        29.70 o
   1   9  10       6711.69       6485.17       137.25 o
   2   9  10        750.14        763.81        29.19 o
   3   9  10        449.91        411.27        38.31 o
   4   9  10          8.01         -5.04        13.34 o
   5   9  10        924.74        873.39        35.01 o
   6   9  10        123.05        119.96        22.76 o
  -7  10  10        326.80        311.01        19.39 o
  -6  10  10        516.59        519.44        16.34 o
  -5  10  10        512.92        538.96        49.01 o
  -4  10  10          3.12         -2.40        14.10 o
  -3  10  10        354.26        394.76        21.94 o
  -2  10  10       2416.03       2488.94        28.26 o
  -1  10  10        619.74        650.28        32.99 o
   0  10  10        294.39        291.62        22.56 o
   1  10  10         33.15         37.93        13.70 o
   2  10  10        637.18        639.23        31.47 o
   3  10  10        393.18        358.59        15.91 o
   4  10  10       1007.23       1000.15        43.45 o
   5  10  10          9.02          5.05        17.89 o
   6  10  10          7.40         10.24        14.63 o
  -7  11  10        965.61        880.90        43.08 o
  -6  11  10         11.77         56.97        21.07 o
  -5  11  10         63.41         68.57        15.52 o
  -4  11  10        816.63        852.06        21.86 o
  -3  11  10        158.69        165.69        14.20 o
  -2  11  10         35.10         43.62        27.10 o
  -1  11  10        173.97        177.32        16.54 o
   0  11  10       1534.93       1539.24        58.21 o
   1  11  10        541.87        498.53        14.41 o
   2  11  10        136.52        138.91        12.71 o
   3  11  10         99.01        105.87        13.03 o
   4  11  10        103.96        100.83        15.38 o
   5  11  10        169.45        163.49        18.82 o
   6  11  10        203.55        226.22        22.19 o
  -7  12  10         25.53         48.45        19.49 o
  -6  12  10         83.67         80.04        17.82 o
  -5  12  10        224.14        224.39        18.60 o
  -4  12  10        378.79        376.19        18.01 o
  -3  12  10         10.12         -8.19        16.87 o
  -2  12  10         82.23         80.88        19.71 o
  -1  12  10        404.81        415.54        41.53 o
   0  12  10        246.63        253.58        20.85 o
   1  12  10         52.51         68.61        12.25 o
   2  12  10        423.34        402.14        13.58 o
   3  12  10         28.03         37.89        16.80 o
   4  12  10        110.64        125.62        15.51 o
   5  12  10        327.02        307.20        15.79 o
   6  12  10        146.80        110.39        28.07 o
  -7  13  10        145.66        131.79        19.95 o
  -6  13  10        314.97        333.84        21.38 o
  -5  13  10        320.37        334.71        18.69 o
  -4  13  10         87.94        108.99        17.22 o
  -3  13  10       1082.05       1084.79        30.26 o
  -2  13  10        228.81        214.83        19.64 o
  -1  13  10        134.08        144.66        19.64 o
   0  13  10        122.07        114.54        18.23 o
   1  13  10        181.90        199.07        32.94 o
   2  13  10        230.81        227.21        16.87 o
   3  13  10         15.12         23.59        13.09 o
   4  13  10        216.76        207.25        16.38 o
   5  13  10        163.42        186.04        20.60 o
  -7  14  10        426.06        427.20        37.07 o
  -6  14  10        107.11        107.91        15.66 o
  -5  14  10        183.23        177.74        16.20 o
  -4  14  10        437.85        381.07        19.00 o
  -3  14  10       1376.96       1351.05        56.81 o
  -2  14  10        697.80        687.09        17.18 o
  -1  14  10       1222.67       1271.80        20.40 o
   0  14  10         89.01         95.16        13.71 o
   1  14  10          6.32         -8.14        16.10 o
   2  14  10         12.29          4.03        18.14 o
   3  14  10        474.51        447.59        25.41 o
   4  14  10         29.16         43.07        16.37 o
   5  14  10        549.91        483.24        31.03 o
  -6  15  10        103.62        127.45        34.35 o
  -5  15  10        361.03        356.55        23.87 o
  -4  15  10       1751.85       1699.03        90.09 o
  -3  15  10        849.18        849.89        44.12 o
  -2  15  10         34.52         42.45        14.08 o
  -1  15  10        252.80        284.79        20.30 o
   0  15  10       1311.82       1388.16        20.22 o
   1  15  10       1325.98       1339.67        51.34 o
   2  15  10        442.04        463.94        15.32 o
   3  15  10          4.44         27.07        13.56 o
   4  15  10         31.84         42.76        15.25 o
   5  15  10        276.00        210.21        65.60 o
  -6  16  10        623.76        627.37        45.44 o
  -5  16  10         40.80         50.95        16.23 o
  -4  16  10        237.57        217.43        33.66 o
  -3  16  10        174.89        163.42        17.61 o
  -2  16  10       4495.79       4566.08        50.15 o
  -1  16  10          1.13         13.21        14.07 o
   0  16  10        969.36        984.06        34.76 o
   1  16  10        115.09        104.79        16.68 o
   2  16  10       1489.59       1439.48        30.22 o
   3  16  10         81.84         89.26        15.90 o
   4  16  10       1310.13       1208.56        50.02 o
  -5  17  10        207.80        207.06        18.00 o
  -4  17  10       1539.95       1494.05        90.25 o
  -3  17  10         72.57         65.95        13.95 o
  -2  17  10         16.96          3.16        16.86 o
  -1  17  10        194.16        215.21        14.80 o
   0  17  10       1119.74       1122.76        51.00 o
   1  17  10        427.57        455.66        37.14 o
   2  17  10        376.58        364.19        18.21 o
   3  17  10         28.26         55.14        18.91 o
   4  17  10         42.11         57.40        22.55 o
  -5  18  10          0.32          0.98        20.65 o
  -4  18  10          5.35          7.81        20.32 o
  -3  18  10        618.58        604.00        37.82 o
  -2  18  10        478.94        456.66        16.41 o
  -1  18  10        837.15        891.51        40.70 o
   0  18  10         12.53         46.84        17.02 o
   1  18  10         98.61         82.29        15.27 o
   2  18  10         75.04        109.06        33.85 o
   3  18  10        170.87        178.23        19.34 o
  -4  19  10        205.53        195.71        20.26 o
  -3  19  10         56.04         56.99        14.51 o
  -2  19  10          5.27         25.29        17.68 o
  -1  19  10         65.68         64.96        20.48 o
   0  19  10         24.46         61.35        17.84 o
   1  19  10        766.39        699.56        75.01 o
   2  19  10         59.94         34.06        15.02 o
   3  19  10         56.55         60.15        20.38 o
  -3  20  10         53.50         50.21        19.54 o
  -2  20  10          7.24          7.65        18.79 o
  -1  20  10         87.07        108.54        18.18 o
   0  20  10         82.99         77.61        18.69 o
   1  20  10         88.87         94.15        18.76 o
   2  20  10         55.45         51.00        17.27 o
  -2  21  10         11.67          9.59        19.70 o
  -1  21  10         30.21         24.93        19.37 o
   0  21  10        115.61        106.28        17.23 o
   1  21  10        122.60         89.11        30.93 o
  -1 -21  11         28.03          9.33        25.28 o
  -3 -20  11        121.43        110.21        21.18 o
  -2 -20  11        210.23        232.27        21.02 o
  -1 -20  11        210.14        222.60        24.68 o
   0 -20  11        187.94        150.40        24.35 o
   1 -20  11         57.93         38.28        23.75 o
  -4 -19  11         84.72         72.02        28.74 o
  -3 -19  11        104.74         77.27        20.63 o
  -2 -19  11         64.98         45.53        23.48 o
  -1 -19  11        274.15        293.71        34.71 o
   0 -19  11        132.02        154.94        18.94 o
   1 -19  11       1245.93       1229.07        26.44 o
   2 -19  11         12.31         12.43        23.76 o
  -4 -18  11        446.17        441.16        22.22 o
  -3 -18  11         40.55         59.00        23.61 o
  -2 -18  11        263.23        273.04        42.30 o
  -1 -18  11       1057.12       1118.58        23.34 o
   0 -18  11         56.29         51.23        17.78 o
   1 -18  11         74.98         78.20        18.07 o
   2 -18  11        498.42        518.00        18.06 o
   3 -18  11        433.78        488.10        31.58 o
  -5 -17  11         33.80         30.94        29.27 o
  -4 -17  11         23.24         20.16        19.99 o
  -3 -17  11        775.18        754.51        25.41 o
  -2 -17  11         14.02         68.21        43.39 o
  -1 -17  11        514.94        567.54        19.16 o
   0 -17  11        440.58        464.93        19.81 o
   1 -17  11         43.91         49.68        21.67 o
   2 -17  11         55.66         48.74        22.25 o
   3 -17  11         20.23         12.54        19.30 o
  -5 -16  11        740.12        686.10        38.43 o
  -4 -16  11        204.69        213.83        24.16 o
  -3 -16  11        694.61        728.65        24.35 o
  -2 -16  11         58.66         51.31        17.72 o
  -1 -16  11        320.62        379.60        19.03 o
   0 -16  11        276.82        321.44        21.30 o
   1 -16  11        184.24        177.19        17.66 o
   2 -16  11          0.38         -6.86        17.62 o
   3 -16  11         24.28         26.30        18.59 o
   4 -16  11         43.92         37.80        17.55 o
  -6 -15  11        291.07        227.79        40.06 o
  -5 -15  11        106.00         77.63        21.35 o
  -4 -15  11          1.65         -0.65        22.83 o
  -3 -15  11        554.30        559.07        23.31 o
  -2 -15  11       1021.77       1057.07        23.27 o
  -1 -15  11        171.97        211.06        22.24 o
   0 -15  11         59.18        109.45        36.51 o
   1 -15  11        245.68        290.57        27.84 o
   2 -15  11        166.44        168.09        23.42 o
   3 -15  11         33.63         13.84        25.78 o
   4 -15  11        184.63        211.66        20.64 o
  -6 -14  11        187.39        141.97        38.02 o
  -5 -14  11        235.65        223.03        21.90 o
  -4 -14  11       1126.90       1166.35        27.16 o
  -3 -14  11        590.35        620.08        19.44 o
  -2 -14  11          9.09         18.22        20.61 o
  -1 -14  11       1373.43       1402.26        26.71 o
   0 -14  11        490.09        510.75        18.93 o
   1 -14  11        179.05        215.17        16.80 o
   2 -14  11          4.91        -11.07        23.47 o
   3 -14  11        747.14        794.03        19.74 o
   4 -14  11         27.53         55.17        30.65 o
   5 -14  11        157.64        150.54        21.35 o
  -6 -13  11        181.68        169.09        36.34 o
  -5 -13  11        612.21        593.13        36.38 o
  -4 -13  11        110.38         98.35        25.09 o
  -3 -13  11        478.55        500.01        19.42 o
  -2 -13  11        814.14        849.22        22.09 o
  -1 -13  11        222.70        227.27        16.49 o
   0 -13  11         90.30         87.97        19.73 o
   1 -13  11       3165.53       3424.70        53.98 o
   2 -13  11          9.91        -13.31        20.37 o
   3 -13  11        313.19        311.32        18.64 o
   4 -13  11        284.49        328.98        18.87 o
   5 -13  11        747.33        765.15        32.10 o
  -6 -12  11        135.70         98.36        35.43 o
  -5 -12  11         43.88         38.89        32.31 o
  -4 -12  11        286.18        238.39        33.05 o
  -3 -12  11        613.49        665.20        24.74 o
  -2 -12  11       1792.26       1791.15        27.80 o
  -1 -12  11       1974.98       1992.92        93.93 o
   0 -12  11        871.74        955.12        18.98 o
   1 -12  11          8.70         31.23        16.74 o
   2 -12  11        776.48        833.53        16.97 o
   3 -12  11        565.01        589.06        18.70 o
   4 -12  11       1053.08       1177.95        21.13 o
   5 -12  11         98.09        115.64        17.39 o
  -6 -11  11        606.75        561.47        36.03 o
  -5 -11  11         12.79         37.33        31.79 o
  -4 -11  11       1267.21       1240.46        36.90 o
  -3 -11  11        580.82        626.78        24.61 o
  -2 -11  11        188.38        231.16        28.25 o
  -1 -11  11        323.94        332.94        28.55 o
   0 -11  11       3083.27       3447.05        38.24 o
   1 -11  11          3.20         50.35        19.60 o
   2 -11  11       2296.36       2422.05        28.29 o
   3 -11  11        520.48        550.56        27.19 o
   4 -11  11         86.42        121.52        21.74 o
   5 -11  11        187.32        246.61        25.59 o
  -6 -10  11        719.49        728.31        35.73 o
  -5 -10  11        355.96        336.45        32.49 o
  -4 -10  11        137.26        117.96        31.27 o
  -3 -10  11       1643.69       1688.07        27.31 o
  -2 -10  11       1392.40       1493.42        34.48 o
  -1 -10  11          4.80          7.27        18.34 o
   0 -10  11       1785.45       1893.11        33.65 o
   1 -10  11        209.88        176.40        28.07 o
   2 -10  11         78.08         71.55        20.68 o
   3 -10  11        415.16        488.23        30.15 o
   4 -10  11        940.97        968.10        46.48 o
   5 -10  11         92.82         90.16        31.62 o
   6 -10  11         86.85         47.40        20.64 o
  -6  -9  11        384.43        367.90        33.65 o
  -5  -9  11        211.30        174.54        30.97 o
  -4  -9  11        932.64        957.13        34.82 o
  -3  -9  11        127.49        117.65        18.16 o
  -2  -9  11       2537.41       2676.53        38.20 o
  -1  -9  11        366.85        475.82        29.11 o
   0  -9  11        125.81        158.92        27.38 o
   1  -9  11        302.85        349.73        28.16 o
   2  -9  11        790.68        948.83        29.33 o
   3  -9  11         48.10         63.07        27.42 o
   4  -9  11          1.34          3.11        28.81 o
   5  -9  11        184.72        202.13        46.89 o
   6  -9  11          9.95         10.12        24.99 o
  -6  -8  11        909.19        832.90        42.48 o
  -5  -8  11         75.70         87.38        37.46 o
  -4  -8  11       2060.64       2074.71       122.44 o
  -3  -8  11         51.44         34.56        30.02 o
  -2  -8  11        864.26        807.55        31.92 o
  -1  -8  11         78.68         52.43        26.34 o
   0  -8  11       1832.73       1944.07        28.07 o
   1  -8  11        226.16        230.69        19.55 o
   2  -8  11        224.02        183.36        27.68 o
   3  -8  11         47.74         47.19        19.94 o
   4  -8  11        290.24        299.29        30.28 o
   5  -8  11         38.13         99.27        31.58 o
   6  -8  11         23.10         34.93        24.55 o
  -5  -7  11        448.80        481.62        33.22 o
  -4  -7  11       1100.98       1090.46        62.44 o
  -3  -7  11        405.11        407.30        31.71 o
  -2  -7  11         86.42         77.82        27.77 o
  -1  -7  11        572.14        728.52        29.59 o
   0  -7  11        402.76        389.31        28.51 o
   1  -7  11         93.30        109.83        27.34 o
   2  -7  11        657.50        630.16        21.84 o
   3  -7  11        236.65        257.03        20.46 o
   4  -7  11         39.21         76.82        29.67 o
   5  -7  11        270.03        252.01        32.62 o
   6  -7  11        236.61        267.58        20.38 o
  -5  -6  11       3488.09       3554.48       119.06 o
  -4  -6  11         33.64         62.64        24.53 o
  -3  -6  11       1184.52       1171.47        35.95 o
  -2  -6  11        177.46        208.37        20.46 o
  -1  -6  11         74.19         92.31        18.77 o
   0  -6  11        902.92        964.40        23.49 o
   1  -6  11         39.79         96.63        26.56 o
   2  -6  11       1720.24       1771.26        25.82 o
   3  -6  11        181.69        221.21        28.07 o
   4  -6  11       1586.33       1749.29        27.81 o
   5  -6  11        106.97        121.12        31.84 o
   6  -6  11          2.28         55.45        35.21 o
  -5  -5  11         16.43         12.10        21.60 o
  -4  -5  11       1848.84       1848.37       121.12 o
  -3  -5  11        783.05        747.04        32.31 o
  -2  -5  11        292.27        216.20        28.98 o
  -1  -5  11        180.90        220.48        26.78 o
   0  -5  11       4573.32       4492.04        38.80 o
   1  -5  11        635.15        644.39        22.32 o
   2  -5  11       2575.83       2601.61        35.82 o
   3  -5  11        279.17        298.86        20.72 o
   4  -5  11        899.91       1022.23        24.70 o
   5  -5  11        403.46        402.24        32.83 o
   6  -5  11       1697.22       1758.15        39.67 o
  -6  -4  11        310.96        316.55        29.15 o
  -5  -4  11        118.57        128.43        33.70 o
  -4  -4  11        154.15        145.11        22.28 o
  -3  -4  11       2168.68       2097.63        46.85 o
  -2  -4  11       5269.78       5443.94        54.55 o
  -1  -4  11       3233.81       3396.44        41.61 o
   0  -4  11        534.82        546.98        28.72 o
   1  -4  11        490.28        470.76        20.33 o
   2  -4  11       1272.65       1230.12        31.01 o
   3  -4  11       3716.66       3963.84        40.66 o
   4  -4  11       1258.52       1355.39        32.87 o
   5  -4  11        803.08        870.84        25.30 o
   6  -4  11         97.79        156.50        34.13 o
  -6  -3  11         30.58         38.11        27.16 o
  -5  -3  11        877.73        936.33        31.58 o
  -4  -3  11        405.78        384.10        27.34 o
  -3  -3  11        986.48        908.99        41.22 o
  -2  -3  11       1314.42       1307.86        34.65 o
  -1  -3  11       3091.37       3247.17        41.61 o
   0  -3  11         96.13        104.98        19.16 o
   1  -3  11       3681.78       3635.22        39.19 o
   2  -3  11        488.56        435.57        24.53 o
   3  -3  11       1245.93       1327.54        25.56 o
   4  -3  11        117.58        127.13        29.46 o
   5  -3  11        980.79       1062.55        25.82 o
   6  -3  11         36.76         32.96        23.19 o
  -6  -2  11        573.35        629.81        30.19 o
  -5  -2  11        683.70        762.09        30.67 o
  -4  -2  11        627.62        694.34        27.49 o
  -3  -2  11        248.72        216.24        37.72 o
  -2  -2  11        625.94        649.62        30.76 o
  -1  -2  11       2157.90       2043.39       129.03 o
   0  -2  11        305.16        314.23        19.91 o
   1  -2  11        391.42        388.08        14.89 o
   2  -2  11       1563.11       1458.75        20.86 o
   3  -2  11       1120.46       1202.56        90.71 o
   4  -2  11        423.97        404.52        33.68 o
   5  -2  11        530.56        573.84        24.27 o
   6  -2  11          3.68         83.74        34.69 o
  -7  -1  11       1129.16       1157.58        32.92 o
  -6  -1  11        735.52        811.83        30.45 o
  -5  -1  11         85.53         59.82        27.21 o
  -4  -1  11        103.22        110.35        27.77 o
  -3  -1  11       4793.57       4544.68        76.87 o
  -2  -1  11        647.29        601.71        45.53 o
  -1  -1  11       1928.61       2006.78        32.96 o
   0  -1  11       1681.58       1663.02        24.23 o
   1  -1  11        196.81        198.00        26.19 o
   2  -1  11        344.32        365.72        17.14 o
   3  -1  11        804.43        825.64        38.78 o
   4  -1  11        203.48        233.10        17.47 o
   5  -1  11         55.85         84.05        17.70 o
   6  -1  11        201.94        245.35        34.17 o
  -7   0  11        136.68        150.62        28.85 o
  -6   0  11         93.71        110.74        27.90 o
  -5   0  11       3973.74       4058.09        42.78 o
  -4   0  11          0.42         12.16        27.73 o
  -3   0  11          8.68         17.61        44.51 o
  -2   0  11         26.81         21.12        23.17 o
  -1   0  11       4377.51       4167.01        86.77 o
   0   0  11          0.04         13.37        18.98 o
   1   0  11       3204.87       2979.45        24.01 o
   2   0  11          1.17          3.63        16.00 o
   3   0  11        354.06        349.49        17.76 o
   4   0  11          9.76         47.87        16.69 o
   5   0  11        680.94        692.16        28.92 o
   6   0  11          1.57        -23.36        23.36 o
   7   0  11         22.45         62.34        21.91 o
  -7   1  11       1118.14       1146.64        26.56 o
  -6   1  11        703.07        782.55        23.57 o
  -5   1  11         88.61        106.80        19.68 o
  -4   1  11         91.94         89.84        28.03 o
  -3   1  11       4720.18       4686.56        77.43 o
  -2   1  11        615.22        605.26        24.18 o
  -1   1  11       1975.14       2006.26        47.00 o
   0   1  11       1667.12       1618.26        46.28 o
   1   1  11        196.82        191.34        17.24 o
   2   1  11        352.84        354.77        16.98 o
   3   1  11        799.70        793.38        19.23 o
   4   1  11        186.70        191.83        35.99 o
   5   1  11         58.14         69.22        23.99 o
   6   1  11        209.45        218.01        40.86 o
   7   1  11         27.18          5.37        26.46 o
  -7   2  11        768.67        791.16        31.88 o
  -6   2  11        584.02        578.34        21.76 o
  -5   2  11        720.63        766.37        29.46 o
  -4   2  11        673.92        748.17        26.55 o
  -3   2  11        217.49        231.12        36.47 o
  -2   2  11        642.79        649.70        19.63 o
  -1   2  11       2063.32       1928.45        26.19 o
   0   2  11        332.19        306.33        16.45 o
   1   2  11        396.80        387.38        20.47 o
   2   2  11       1551.53       1415.55        24.18 o
   3   2  11       1015.77       1020.15        19.47 o
   4   2  11        424.11        409.57        15.88 o
   5   2  11        513.76        457.97        16.33 o
   6   2  11          4.78         56.63        19.60 o
  -7   3  11         52.72         66.87        29.24 o
  -6   3  11         31.37         48.43        23.37 o
  -5   3  11        912.60        946.47        21.03 o
  -4   3  11        412.30        376.23        27.06 o
  -3   3  11        913.77        903.88        33.83 o
  -2   3  11       1315.35       1262.94        22.00 o
  -1   3  11       3063.66       3055.59        35.71 o
   0   3  11         78.29         76.33        18.85 o
   1   3  11       3707.92       3413.26        33.44 o
   2   3  11        448.48        420.20        20.59 o
   3   3  11       1264.86       1162.34        20.27 o
   4   3  11        124.04        135.70        13.55 o
   5   3  11        925.93        928.78        19.51 o
   6   3  11         39.86         41.65        14.09 o
  -8   4  11         20.24         20.86        41.22 o
  -7   4  11        143.71        172.67        22.72 o
  -6   4  11        321.41        349.76        19.95 o
  -5   4  11         97.36        131.97        30.04 o
  -4   4  11        161.23        155.65        16.50 o
  -3   4  11       2155.29       2072.50        39.36 o
  -2   4  11       5267.14       5236.29        41.52 o
  -1   4  11       3260.66       3204.84        32.41 o
   0   4  11        571.38        563.90        16.85 o
   1   4  11        472.61        462.31        13.56 o
   2   4  11       1313.67       1255.16        45.30 o
   3   4  11       3677.20       3670.63       108.21 o
   4   4  11       1327.78       1291.25        83.08 o
   5   4  11        767.16        770.85        36.94 o
   6   4  11         98.54        122.89        19.87 o
  -8   5  11         83.92         83.74        18.90 o
  -7   5  11        345.58        315.84        21.00 o
  -6   5  11        164.77        158.76        16.04 o
  -5   5  11         14.91         18.08        19.34 o
  -4   5  11       1823.36       1838.01        25.54 o
  -3   5  11        781.69        777.75        34.78 o
  -2   5  11        282.90        263.42        15.34 o
  -1   5  11        161.76        142.88        15.61 o
   0   5  11       4611.35       4279.51        71.06 o
   1   5  11        623.44        551.10        23.46 o
   2   5  11       2555.26       2527.12        72.47 o
   3   5  11        259.58        248.64        13.43 o
   4   5  11        887.81        901.60        49.17 o
   5   5  11        389.22        419.01        41.42 o
   6   5  11       1670.36       1603.73        22.92 o
  -8   6  11         51.12         56.01        17.88 o
  -7   6  11         31.88         34.89        20.44 o
  -6   6  11        321.01        344.35        15.99 o
  -5   6  11       3515.67       3662.03       122.24 o
  -4   6  11         27.28         37.38        19.96 o
  -3   6  11       1182.92       1183.19        30.65 o
  -2   6  11        265.96        291.97        17.47 o
  -1   6  11         95.31         96.26        15.36 o
   0   6  11        931.74        876.70        15.93 o
   1   6  11         22.41         35.10        12.15 o
   2   6  11       1736.36       1676.31        38.81 o
   3   6  11        157.21        186.87        14.27 o
   4   6  11       1640.09       1634.92        79.39 o
   5   6  11        100.14        126.73        14.84 o
   6   6  11          3.92         -4.16        18.37 o
  -8   7  11        554.88        547.00        24.35 o
  -7   7  11        609.90        601.45        22.76 o
  -6   7  11        638.25        681.83        22.34 o
  -5   7  11        451.83        507.88        18.39 o
  -4   7  11       1105.79       1159.70        23.09 o
  -3   7  11        432.54        435.09        21.82 o
  -2   7  11         52.17         53.39        17.32 o
  -1   7  11        609.55        643.54        38.80 o
   0   7  11        410.70        375.03        16.48 o
   1   7  11        104.06         86.78        17.71 o
   2   7  11        682.79        620.00        17.02 o
   3   7  11        227.98        242.50        16.86 o
   4   7  11         33.03         53.30        18.20 o
   5   7  11        268.92        276.58        15.19 o
   6   7  11        244.39        253.94        23.70 o
  -8   8  11        118.98        116.73        19.74 o
[truncated: 158,588 more chars]
