# Supplementary material for: Crystal structures of {[Cu(Lpn)2][Fe(CN)5(NO)]·H2O}n and {[Cu(Lpn)2]3[Cr(CN)6]2·5H2O}n [where Lpn = (R)-propane-1,2-di­amine]: two heterometallic chiral cyanide-bridged coordination polymers
Source: Acta Crystallogr E Crystallogr Commun. 2015 Mar 21;71(Pt 4):392–7. doi: 10.1107/S2056989015005253 (PMC4438836; doi:10.1107/S2056989015005253)
Supplement: Supplementary file 3 [file e-71-00392-IIsup3.hkl]

#
# h,k,l, Fc-squared, Fo-squared, sigma(Fo-squared), status flag
#
data_II
_shelx_title ' CULPNCR  IPDS1'
_shelx_refln_list_code          4
_shelx_F_calc_maximum      289.15
_exptl_crystal_F_000      1186.00
_reflns_d_resolution_high  0.8071

loop_
 _space_group_symop_operation_xyz
 'x, y, z'
 '-x, y+1/2, -z'

_cell_length_a    10.1474
_cell_length_b    17.6136
_cell_length_c    15.5376
_cell_angle_alpha  90.000
_cell_angle_beta  103.973
_cell_angle_gamma  90.000

_shelx_F_squared_multiplier     1.000

loop_
 _refln_index_h
 _refln_index_k
 _refln_index_l
 _refln_F_squared_calc
 _refln_F_squared_meas
 _refln_F_squared_sigma
 _refln_observed_status
   2 -21   0         15.83         15.34       231.51 o
   2 -20   0        597.79        602.68       258.69 o
   3 -20   0        432.02        375.64       257.48 o
   4 -20   0          6.95         39.63       175.14 o
   2 -19   0         42.05         23.02       251.91 o
   3 -19   0        177.10        189.35       246.08 o
   4 -19   0          0.21         -1.39       243.71 o
   5 -19   0        276.22         94.22       250.46 o
   1 -18   0        613.29        705.53       207.49 o
   2 -18   0        138.25         71.76       251.76 o
   3 -18   0       1140.00       1445.78       257.34 o
   4 -18   0        192.31        100.18       242.31 o
   5 -18   0        345.50        326.61       244.19 o
   6 -18   0         42.83          9.02       171.93 o
   1 -17   0        199.79        215.59       199.89 o
   2 -17   0         28.68          6.28       138.81 o
   3 -17   0        337.01        351.22       195.53 o
   4 -17   0        138.42         98.07       169.59 o
   5 -17   0         20.31        -15.30       238.07 o
   6 -17   0          3.73         62.41       238.95 o
   7 -17   0        131.88         39.00       247.59 o
   1 -16   0       2025.87       2230.28       188.32 o
   2 -16   0        186.33        257.69       196.83 o
   3 -16   0        776.15        927.55       198.13 o
   4 -16   0       1366.67       1239.55       200.45 o
   5 -16   0        704.46        652.00       176.00 o
   6 -16   0        163.79          2.39       239.16 o
   7 -16   0         44.99         77.91       239.78 o
   8 -16   0        397.12        134.38       278.75 o
   1 -15   0         30.87        111.90       194.78 o
   2 -15   0        106.82        205.81       194.32 o
   3 -15   0        943.13        867.61       147.99 o
   4 -15   0        412.37        398.44       138.92 o
   5 -15   0        191.81        134.02       186.57 o
   6 -15   0         38.28        -51.20       166.80 o
   7 -15   0        609.92        642.81       243.27 o
   8 -15   0        171.23          0.39       145.06 o
   1 -14   0       2063.19       2299.79       231.06 o
   2 -14   0        425.80        468.75       195.91 o
   3 -14   0        427.02        401.79       192.53 o
   4 -14   0       1435.46       1293.12       197.77 o
   5 -14   0        270.38        273.05       187.38 o
   6 -14   0         71.08         75.69       130.91 o
   7 -14   0        292.92        275.07       106.53 o
   8 -14   0         90.12        -18.13       139.68 o
   9 -14   0        254.05         92.97       111.37 o
   1 -13   0        871.29        810.74       208.42 o
   2 -13   0        681.84        572.08       199.40 o
   3 -13   0        185.87        265.65       188.48 o
   4 -13   0         74.30         93.78       129.24 o
   5 -13   0        970.24        890.45       145.61 o
   6 -13   0          5.58         -7.01        83.04 o
   7 -13   0          6.65         -2.58       108.03 o
   8 -13   0         42.26         21.10        96.80 o
   9 -13   0        170.82         27.84       140.67 o
   0 -12   0       1842.13       1910.37       226.30 o
   1 -12   0       5059.82       5301.36       268.73 o
   2 -12   0       8459.89       8426.58       288.58 o
   3 -12   0       3129.05       3033.12       176.72 o
   4 -12   0        439.72        339.17       189.99 o
   5 -12   0        826.30        795.60       101.25 o
   6 -12   0        677.88        614.19        87.79 o
   7 -12   0        175.49        124.73        76.49 o
   8 -12   0         75.92         10.47        95.83 o
   9 -12   0         50.32        -59.28        97.58 o
  10 -12   0         92.32        -55.00       112.78 o
   1 -11   0       1077.50       1123.54       137.70 o
   2 -11   0        821.84        680.02       159.07 o
   3 -11   0        298.89        211.09       134.43 o
   4 -11   0        765.47        685.35       100.23 o
   5 -11   0       1157.76       1138.79       103.47 o
   6 -11   0        465.50        502.77        79.52 o
   7 -11   0        246.13        315.97        85.49 o
   8 -11   0         81.32        -16.78        93.66 o
   9 -11   0        147.88        113.35       137.45 o
  10 -11   0        178.48        186.41       121.85 o
   0 -10   0        669.83        781.22       187.62 o
   1 -10   0        370.83        308.69       163.79 o
   2 -10   0       2583.41       2382.47       194.57 o
   3 -10   0        902.51        764.24       161.15 o
   4 -10   0        308.56        387.11       108.66 o
   5 -10   0        972.53        884.98        84.31 o
   6 -10   0        207.84        192.84        84.50 o
   7 -10   0        239.54        244.26        84.50 o
   8 -10   0         87.91         99.59        83.37 o
   9 -10   0         13.27         65.01        95.63 o
  10 -10   0          8.69        -65.74        97.51 o
   1  -9   0        272.56        273.48       178.45 o
   2  -9   0        183.62        153.19       168.61 o
   3  -9   0       1757.81       1423.96       108.94 o
   4  -9   0        580.41        562.17        73.57 o
   5  -9   0        201.02        222.67        77.99 o
   6  -9   0        395.01        431.15        87.69 o
   7  -9   0        860.08        837.24        89.08 o
   8  -9   0         73.46        138.53        75.86 o
   9  -9   0         37.93         55.46       135.79 o
  10  -9   0        112.88         34.86       107.80 o
  11  -9   0         67.28         11.77       208.94 o
   0  -8   0      41772.30      42239.70       701.09 o
   1  -8   0       3422.14       2986.76       236.95 o
   2  -8   0       2373.40       1986.78       210.47 o
   3  -8   0       2176.22       1900.51       141.03 o
   4  -8   0      10976.17       9574.80       863.72 o
   5  -8   0       1774.67       1635.01       153.67 o
   6  -8   0        136.04        249.19        77.99 o
   7  -8   0         68.82         66.53        92.98 o
   8  -8   0       1144.61       1106.34       115.18 o
   9  -8   0        177.72        105.48        84.64 o
  10  -8   0         23.10         51.45       136.69 o
  11  -8   0         20.60        -17.54        99.72 o
   1  -7   0       3223.70       3143.59       240.80 o
   2  -7   0        466.73        405.95       141.40 o
   3  -7   0       1561.18       1381.35       153.55 o
   4  -7   0       1654.47       1452.68        90.38 o
   5  -7   0       1113.89       1084.82        80.44 o
   6  -7   0        908.82        923.15        85.19 o
   7  -7   0        228.08        223.14        80.10 o
   8  -7   0       1057.77       1117.20        85.73 o
   9  -7   0        220.93        204.76        95.46 o
  10  -7   0        359.39        394.91       108.79 o
  11  -7   0         54.05        -76.44       110.40 o
   0  -6   0      15927.12      17188.54       491.37 o
   1  -6   0       6034.80       5360.62       273.99 o
   2  -6   0        431.02        399.54        78.56 o
   3  -6   0       1267.01       1240.17        93.23 o
   4  -6   0       6861.81       6819.69       591.92 o
   5  -6   0        154.33        158.82       111.58 o
   6  -6   0        167.76        177.83       136.24 o
   7  -6   0         79.38         40.19       123.59 o
   8  -6   0        502.11        566.41       113.71 o
   9  -6   0        163.61        235.24        95.95 o
  10  -6   0         27.05        101.18        97.20 o
  11  -6   0         26.26         99.07        97.85 o
   1  -5   0       9911.92       9198.63       320.74 o
   2  -5   0        274.32        223.79       102.71 o
   3  -5   0       2156.31       2315.55       170.36 o
   4  -5   0        867.22        876.14       145.68 o
   5  -5   0       2022.77       2152.12       156.28 o
   6  -5   0       1204.86       1278.55       146.02 o
   7  -5   0        126.75        118.26       136.34 o
   8  -5   0        253.12        269.61        97.94 o
   9  -5   0        116.42         53.11       108.41 o
  10  -5   0        436.71        434.36       122.14 o
  11  -5   0         24.50         28.71        99.20 o
   0  -4   0      45975.72      47210.46       986.69 o
   1  -4   0       2841.70       2694.04       232.77 o
   2  -4   0       1179.95        844.07       142.07 o
   3  -4   0       4056.39       3860.70       313.46 o
   4  -4   0      11639.02      11153.83       971.59 o
   5  -4   0         40.20         20.87       101.30 o
   6  -4   0       9799.08      10354.08       882.00 o
   7  -4   0        305.31        287.92       114.56 o
   8  -4   0         98.93         58.62        94.95 o
   9  -4   0         75.45         27.05        95.18 o
  10  -4   0        257.31        175.16       139.98 o
  11  -4   0         27.81         51.95       120.09 o
   1  -3   0       1474.11       1055.23       162.06 o
   2  -3   0         89.03         91.23       148.57 o
   3  -3   0        499.08        434.09        95.59 o
   4  -3   0       1179.29       1253.40       154.42 o
   5  -3   0       3501.99       3554.09       239.99 o
   6  -3   0       2920.75       2938.79       404.92 o
   7  -3   0        989.14        998.49       121.60 o
   8  -3   0         17.96        144.29       114.57 o
   9  -3   0        135.69        122.50       111.88 o
  10  -3   0        665.80        643.47       103.77 o
  11  -3   0         57.46        -74.98       142.67 o
   0  -2   0       2252.80       2611.83       374.34 o
   1  -2   0       4741.78       3559.91       417.98 o
   2  -2   0        566.68        533.92       147.64 o
   3  -2   0       1300.58       1551.38       123.85 o
   4  -2   0        119.27        120.39       117.21 o
   5  -2   0        857.50        827.44       117.23 o
   6  -2   0       1135.62       1160.70       104.01 o
   7  -2   0        382.95        423.72       116.51 o
   8  -2   0        169.18        247.74       137.69 o
   9  -2   0        313.08        397.43       137.06 o
  10  -2   0        175.83         68.30        97.74 o
  11  -2   0        176.61         77.46       123.97 o
  12  -2   0         17.41        107.04       195.51 o
   1  -1   0      10651.62      10142.61       832.92 o
   2  -1   0       1191.10        899.45       146.96 o
   3  -1   0        409.73        443.14       104.08 o
   4  -1   0       5424.32       5386.81       217.09 o
   5  -1   0       1142.53       1355.51       146.03 o
   6  -1   0        357.41        424.24       100.30 o
   7  -1   0        972.70        967.62       120.29 o
   8  -1   0        485.82        635.10       104.49 o
   9  -1   0         44.01        115.03       135.33 o
  10  -1   0        340.90        492.01       119.97 o
  11  -1   0         37.79         21.37       141.16 o
  12  -1   0        153.71        -26.41       151.55 o
   1   0   0          5.32        -12.93       139.93 o
   2   0   0      16574.25      19169.08       342.01 o
   3   0   0        632.38        494.10       118.78 o
   4   0   0      47240.51      48210.10       378.69 o
   5   0   0         77.17         81.30        97.05 o
   6   0   0       3321.02       3126.40       123.28 o
   7   0   0         77.03        222.67       115.05 o
   8   0   0       1777.75       1872.24       131.57 o
   9   0   0         55.44        -67.10       154.56 o
  10   0   0        348.23        284.58       114.56 o
  11   0   0         20.37        -43.25       141.88 o
  12   0   0        117.80       -127.54       152.47 o
   1   1   0      10572.17      10187.78       895.16 o
   2   1   0       1242.59        950.86       149.18 o
   3   1   0        542.70        677.88       120.62 o
   4   1   0       5400.19       5462.35       166.55 o
   5   1   0       1001.75       1181.41       122.74 o
   6   1   0        410.57        491.76        88.21 o
   7   1   0        831.93        837.38       157.03 o
   8   1   0        490.98        618.41       120.40 o
   9   1   0         73.64        -20.52        97.94 o
  10   1   0        345.59        286.09       187.32 o
  11   1   0         32.51         10.23       122.74 o
  12   1   0        157.80        113.09       172.16 o
   0   2   0       2185.35       2473.60       375.40 o
   1   2   0       4846.12       3674.30       393.51 o
   2   2   0        570.86        510.29       148.24 o
   3   2   0       1159.81       1454.52       113.79 o
   4   2   0        174.00        113.87       117.10 o
   5   2   0        748.97        821.64       116.02 o
   6   2   0       1038.37       1104.98       104.27 o
   7   2   0        428.81        479.42       144.55 o
   8   2   0        176.78        297.06       100.39 o
   9   2   0        280.56        259.50        99.46 o
  10   2   0        163.70         37.42       137.56 o
  11   2   0        174.69        165.42       143.31 o
  12   2   0         17.41         63.46       154.37 o
   1   3   0       1650.04       1284.49       181.17 o
   2   3   0        161.46        148.00       152.92 o
   3   3   0        336.56        267.59       110.67 o
   4   3   0       1051.11       1167.84       130.77 o
   5   3   0       3529.33       3550.80       139.04 o
   6   3   0       2918.98       2915.74       165.53 o
   7   3   0        921.22       1005.86       146.85 o
   8   3   0         43.94        -23.19       113.86 o
   9   3   0        154.18        165.11       113.09 o
  10   3   0        709.74        629.99       106.01 o
  11   3   0         53.07         17.48       143.33 o
  12   3   0         22.16         97.75       217.16 o
   0   4   0      46513.05      42559.81       922.51 o
   1   4   0       2846.65       3176.81       330.80 o
   2   4   0       1065.01        649.18       107.95 o
   3   4   0       3991.00       4086.93       231.96 o
   4   4   0      11610.37      11880.98       622.99 o
   5   4   0         16.79         29.55        89.62 o
   6   4   0       9807.22      10466.25       182.95 o
   7   4   0        244.82        290.71       139.87 o
   8   4   0         76.58         17.14       138.65 o
   9   4   0         73.46        -35.56       136.72 o
  10   4   0        250.07        279.29       141.24 o
  11   4   0         20.99         47.16       142.27 o
   1   5   0       9790.34      10043.21       746.28 o
   2   5   0        318.07        283.89       131.76 o
   3   5   0       2293.75       2526.63       262.92 o
   4   5   0        927.07       1033.73       125.11 o
   5   5   0       1972.89       2039.49       143.81 o
   6   5   0       1186.26       1367.02       150.53 o
   7   5   0        156.38        182.76        99.04 o
   8   5   0        282.71        299.16       100.75 o
   9   5   0        138.18        196.68       111.74 o
  10   5   0        436.85        502.40       143.81 o
  11   5   0         19.50         41.79       123.14 o
   0   6   0      15495.39      14760.18       449.94 o
   1   6   0       6123.71       6006.53       340.31 o
   2   6   0        467.87        513.33       118.28 o
   3   6   0       1317.60       1388.13       171.87 o
   4   6   0       6958.13       7075.59       468.85 o
   5   6   0        143.74         81.43       116.83 o
   6   6   0        165.54        183.20       117.72 o
   7   6   0         62.48        195.35       100.17 o
   8   6   0        520.00        520.48       118.63 o
   9   6   0        202.00        172.36        98.36 o
  10   6   0         24.06         26.19       121.47 o
  11   6   0         23.22         46.15       123.35 o
   1   7   0       3117.85       3019.39       174.16 o
   2   7   0        507.30        542.43       108.91 o
   3   7   0       1615.63       1645.99       242.68 o
   4   7   0       1548.77       1585.48       118.95 o
   5   7   0       1154.62       1280.75        96.40 o
   6   7   0        920.27       1002.84       108.48 o
   7   7   0        251.23        270.21       114.94 o
   8   7   0       1052.65       1128.62       123.32 o
   9   7   0        184.41        131.32       138.92 o
  10   7   0        354.38        376.99       175.72 o
  11   7   0         60.43        179.79       177.28 o
   0   8   0      41271.87      34439.34       990.26 o
   1   8   0       3524.89       3183.65       148.44 o
   2   8   0       2435.67       2253.28       182.44 o
   3   8   0       2227.65       2436.01       308.21 o
   4   8   0      11302.42      11419.55       827.81 o
   5   8   0       1765.65       1796.76       117.74 o
   6   8   0        149.53        289.29       114.07 o
   7   8   0         77.21         79.29       112.80 o
   8   8   0       1103.66       1273.43       106.70 o
   9   8   0        197.36        183.81        97.24 o
  10   8   0         26.23          9.46       140.60 o
  11   8   0         23.20        154.71       144.11 o
   1   9   0        234.46        219.38        75.94 o
   2   9   0        180.31        210.37       101.33 o
   3   9   0       1657.24       1816.23       230.78 o
   4   9   0        583.10        603.79        94.93 o
   5   9   0        144.22        151.99       117.88 o
   6   9   0        341.87        400.50       116.40 o
   7   9   0        755.67        758.23       104.23 o
   8   9   0         87.45        161.38       112.40 o
   9   9   0         47.91         40.94       120.78 o
  10   9   0        107.69        114.54       142.88 o
   0  10   0        690.68        734.58       127.63 o
   1  10   0        358.31        261.30        96.80 o
   2  10   0       2745.25       2804.80       223.62 o
   3  10   0        872.82        876.63        91.04 o
   4  10   0        306.10        329.93       118.28 o
   5  10   0        908.91        955.57       171.49 o
   6  10   0        228.93        244.97       115.61 o
   7  10   0        244.04        382.87       113.69 o
   8  10   0         84.48        148.96       112.47 o
   9  10   0         17.23         19.34       120.99 o
  10  10   0          5.39         11.87       142.81 o
   1  11   0       1117.98       1248.96       104.69 o
   2  11   0        901.79        970.03       101.89 o
   3  11   0        303.89        342.58       114.66 o
   4  11   0        715.46        805.73       121.82 o
   5  11   0       1159.29       1435.03       128.07 o
   6  11   0        459.86        616.84       117.76 o
   7  11   0        214.60        335.83       114.09 o
   8  11   0         79.09        135.43       112.26 o
   9  11   0        132.30        164.68       124.17 o
  10  11   0        179.61        219.44       143.35 o
   0  12   0       1923.18       1593.25       156.73 o
   1  12   0       5105.50       5405.18       450.47 o
   2  12   0       8348.98       8994.09       765.80 o
   3  12   0       3269.99       3884.70       247.76 o
   4  12   0        456.80        481.52       117.05 o
   5  12   0        871.57        866.62       121.25 o
   6  12   0        671.15        856.30       120.72 o
   7  12   0        193.39        204.02       114.57 o
   8  12   0         80.08        108.10       122.01 o
   9  12   0         49.21        -53.54       142.73 o
  10  12   0         95.49        116.36       171.84 o
   1  13   0        899.93        896.44       108.39 o
   2  13   0        687.46        765.42       118.64 o
   3  13   0        185.61        227.50       114.86 o
   4  13   0         97.32        137.85        98.60 o
   5  13   0        976.83       1083.24       119.78 o
   6  13   0          8.60         24.40       136.13 o
   7  13   0          9.16         -0.32       111.10 o
   8  13   0         53.58         32.27       141.01 o
   9  13   0        155.24         64.75       125.91 o
   0  14   0       5355.56       5092.03       198.34 o
   1  14   0       2083.35       2241.09       142.32 o
   2  14   0        474.12        520.33       115.91 o
   3  14   0        404.63        524.79       116.08 o
   4  14   0       1411.74       1578.42       126.24 o
   5  14   0        275.01        357.78       113.84 o
   6  14   0         55.21        111.86        86.34 o
   7  14   0        289.36        263.83       143.56 o
   8  14   0         78.89         17.72       125.01 o
   9  14   0        257.46        151.66       148.22 o
   1  15   0         13.80         -5.38        94.31 o
   2  15   0        103.54        165.26       112.16 o
   3  15   0        911.46       1026.49       107.85 o
   4  15   0        367.00        426.98       100.62 o
   5  15   0        177.63        197.38        99.72 o
   6  15   0         54.98         85.44       141.77 o
   7  15   0        607.47        833.84       130.26 o
   8  15   0        185.27         92.87       179.66 o
   0  16   0        548.40        634.22       144.36 o
   1  16   0       2091.91       2205.93       116.63 o
   2  16   0        206.70        226.21        96.33 o
   3  16   0        797.19        982.80       112.44 o
   4  16   0       1397.56       1607.34       127.35 o
   5  16   0        692.09        819.20       129.74 o
   6  16   0        169.99        110.81       124.23 o
   7  16   0         46.70        -25.36       112.91 o
   8  16   0        382.66        326.02       133.75 o
   1  17   0        180.52        207.11       117.37 o
   2  17   0         24.85         74.16        98.57 o
   3  17   0        300.53        306.76       128.21 o
   4  17   0        115.93        173.15       141.67 o
   5  17   0         25.34         11.77       141.88 o
   6  17   0          2.25        -25.67       144.13 o
   7  17   0        115.81         53.73       147.53 o
   0  18   0        342.52        253.95       168.45 o
   1  18   0        630.38        720.58       119.85 o
   2  18   0        144.53        196.52       138.64 o
   3  18   0       1143.08       1399.53       144.55 o
   4  18   0        167.38        127.41       143.30 o
   5  18   0        328.93        337.27       148.12 o
   6  18   0         47.31         81.51       152.26 o
   1  19   0        262.90        268.21       116.89 o
   2  19   0         45.88         28.67       157.76 o
   3  19   0        182.01         95.52       122.61 o
   4  19   0          1.36         22.28       103.83 o
   5  19   0        275.14        242.92       157.40 o
   0  20   0         98.29         31.80       207.46 o
   1  20   0        764.90        806.51       162.18 o
   2  20   0        543.24        566.53       191.39 o
   3  20   0        444.56        433.86       191.45 o
   4  20   0          4.81         -5.49       149.58 o
   1  21   0        113.00        150.33       172.86 o
   2  21   0         11.12         94.37       245.98 o
  -2 -21   1        103.55         58.00       241.38 o
   2 -21   1        268.60         34.87       226.97 o
  -4 -20   1        159.04        125.62       250.89 o
  -3 -20   1       1138.70       1266.74       271.84 o
  -2 -20   1        489.70        472.95       258.28 o
   2 -20   1        233.39        190.83       300.87 o
   3 -20   1         46.70        100.18       245.35 o
   4 -20   1         49.99         14.51       244.48 o
  -5 -19   1         91.43         64.08       174.56 o
  -4 -19   1        133.53        113.34       175.12 o
  -3 -19   1         20.90        -41.82       248.37 o
  -2 -19   1        165.56        185.57       252.64 o
   2 -19   1        120.86         78.39       250.49 o
   3 -19   1        531.17        514.47       180.64 o
   4 -19   1        223.14        135.65       245.21 o
   5 -19   1        171.31         43.05       247.03 o
  -6 -18   1        116.05        157.98       168.87 o
  -5 -18   1        181.22        207.68       171.34 o
  -4 -18   1        294.63        211.55       246.18 o
  -3 -18   1         21.22         71.16       244.08 o
  -2 -18   1        510.32        510.82       183.54 o
  -1 -18   1        208.43        231.81       199.97 o
   1 -18   1        182.86        240.76       224.38 o
   2 -18   1       1127.24       1223.77       263.11 o
   3 -18   1        216.84        211.06       174.57 o
   4 -18   1        780.95        702.83       248.54 o
   5 -18   1         52.24         50.56       242.33 o
   6 -18   1        559.89        111.69       180.95 o
  -7 -17   1         44.09         50.88       244.51 o
  -6 -17   1         74.85        152.13       239.87 o
  -5 -17   1        111.07       -131.31       239.87 o
  -4 -17   1        474.95        438.84       244.49 o
  -3 -17   1        104.76         33.91       193.52 o
  -2 -17   1         98.35        116.68       197.38 o
  -1 -17   1        126.63         38.96       197.90 o
   1 -17   1         82.96         -0.68       242.22 o
   2 -17   1        159.11        193.72       193.68 o
   3 -17   1        264.75        201.92       138.99 o
   4 -17   1        170.66        157.55       234.99 o
   5 -17   1         38.47        -76.13       170.81 o
   6 -17   1        119.83        151.70       243.17 o
   7 -17   1        138.76        119.26       174.16 o
  -8 -16   1         27.01         67.10       172.05 o
  -7 -16   1        212.66        207.36       243.22 o
  -6 -16   1        211.56       -108.25       242.23 o
  -5 -16   1       1075.12        857.27       224.84 o
  -4 -16   1        158.70        121.09       134.49 o
  -3 -16   1        417.95        543.88       140.08 o
  -2 -16   1        759.44        795.21       203.10 o
  -1 -16   1       1026.25       1086.00       212.59 o
   1 -16   1        120.59        142.44       198.33 o
   2 -16   1        518.75        584.95       202.07 o
   3 -16   1       1650.65       1595.58       160.62 o
   4 -16   1        669.50        556.75       140.13 o
   5 -16   1        289.34        204.07       236.59 o
   6 -16   1         52.77        -43.97       170.38 o
   7 -16   1        410.36       -158.88       249.05 o
  -8 -15   1        455.24        426.87       148.37 o
  -7 -15   1         89.60        329.23       236.33 o
  -6 -15   1        504.17        497.97       237.89 o
  -5 -15   1        327.28        186.86       134.82 o
  -4 -15   1        744.83        776.59       193.83 o
  -3 -15   1        681.67        744.95       197.08 o
  -2 -15   1        848.77        929.61       152.60 o
  -1 -15   1        771.31        825.86       153.39 o
   1 -15   1        435.76        533.05       202.74 o
   2 -15   1       1748.59       1894.75       219.45 o
   3 -15   1        717.95        693.39       144.83 o
   4 -15   1        347.30        222.37       190.41 o
   5 -15   1        299.74        208.09       133.82 o
   6 -15   1        723.30        526.86       175.37 o
   7 -15   1        325.88        120.64       140.93 o
   8 -15   1        172.30        341.77       172.82 o
  -9 -14   1          7.11        -51.57       142.69 o
  -8 -14   1        134.41        185.68       168.73 o
  -7 -14   1        134.15        138.16       136.71 o
  -6 -14   1        616.86        526.44       192.46 o
  -5 -14   1        187.43        125.91       133.82 o
  -4 -14   1        168.97        132.23       184.58 o
  -3 -14   1        323.97        360.81       191.60 o
  -2 -14   1       2888.59       3019.78       226.68 o
  -1 -14   1        667.15        848.26       203.81 o
   1 -14   1        512.66        520.43       204.75 o
   2 -14   1       1178.95        999.61       205.23 o
   3 -14   1        522.82        503.25       136.79 o
   4 -14   1        904.13        718.76       194.37 o
   5 -14   1         99.65        100.26       186.76 o
   6 -14   1        765.11        517.61       136.86 o
   7 -14   1         60.69         55.21       119.84 o
   8 -14   1        534.47        564.91       112.14 o
   9 -14   1         28.02         80.08       158.26 o
  -9 -13   1         25.60        -20.11       139.23 o
  -8 -13   1         27.26         35.06       105.42 o
  -7 -13   1         35.50          4.86        93.30 o
  -6 -13   1        279.25        277.74       110.76 o
  -5 -13   1        348.86        349.72       133.39 o
  -4 -13   1        337.31        379.31       134.15 o
  -3 -13   1        343.46        284.56       135.26 o
  -2 -13   1       1720.89       1937.09       211.56 o
  -1 -13   1       1533.08       1664.51       216.36 o
   0 -13   1        391.86        441.88       139.82 o
   1 -13   1       1658.31       1656.76       224.41 o
   2 -13   1        539.31        575.65       192.82 o
   3 -13   1        234.33        164.16       134.94 o
   4 -13   1        274.99        174.46       136.53 o
   5 -13   1        330.41        284.39        95.84 o
   6 -13   1         34.81         44.39        93.01 o
   7 -13   1         18.91         -8.41       135.42 o
   8 -13   1        169.46         78.67       107.09 o
   9 -13   1         40.74         48.51        99.68 o
 -10 -12   1         20.01         36.83       100.29 o
  -9 -12   1         40.61         70.63       107.00 o
  -8 -12   1         86.27         -0.90       105.70 o
  -7 -12   1        941.84        952.98        89.73 o
  -6 -12   1         35.29        -10.84        92.96 o
  -5 -12   1        942.89        900.87       140.59 o
  -4 -12   1        725.48        752.09       141.50 o
  -3 -12   1       5360.00       5303.35       244.97 o
  -2 -12   1        707.79        702.36       145.33 o
  -1 -12   1       1098.92       1360.52       207.39 o
   0 -12   1       1385.07       1495.82       168.25 o
   1 -12   1       7723.45       7857.38       311.61 o
   2 -12   1       1196.92       1081.36       198.97 o
   3 -12   1        270.70        282.60       133.75 o
   4 -12   1       1174.27       1044.38       107.61 o
   5 -12   1       1133.73        732.46       264.12 o
   6 -12   1        244.42        273.68        93.61 o
   7 -12   1        173.05         92.63       108.19 o
   8 -12   1        116.91        130.86       107.15 o
   9 -12   1        139.15         17.87       107.83 o
 -10 -11   1         10.64         11.85       139.31 o
  -9 -11   1         19.56       -123.06       136.87 o
  -8 -11   1        317.02        407.53       108.63 o
  -7 -11   1        242.80        199.34        94.72 o
  -6 -11   1        556.11        563.88       110.89 o
  -5 -11   1        364.04        252.01       153.78 o
  -4 -11   1       2704.93       2595.24       213.07 o
  -3 -11   1         76.80         96.84       130.71 o
  -2 -11   1       1286.90       1069.10       167.08 o
  -1 -11   1        618.78        597.48       160.79 o
   0 -11   1      10477.79      11009.50       249.72 o
   1 -11   1       1668.97       1523.18       182.82 o
   2 -11   1        128.40        108.21       130.48 o
   3 -11   1        272.22        208.10        95.53 o
   4 -11   1       4926.61       4389.35       163.77 o
   5 -11   1       1182.90       1033.92       114.45 o
   6 -11   1         71.21        100.89        83.17 o
   7 -11   1         86.60        114.03       108.26 o
   8 -11   1        424.76        388.89       120.15 o
   9 -11   1        199.56        135.20       120.18 o
  10 -11   1         54.98        -33.89       109.82 o
 -10 -10   1         43.69        -91.16        99.72 o
  -9 -10   1        185.79        147.58        96.49 o
  -8 -10   1        328.90        340.50        86.79 o
  -7 -10   1         30.55          3.94       107.65 o
  -6 -10   1        469.48        496.51       110.08 o
  -5 -10   1        642.60        712.65        97.62 o
  -4 -10   1       1040.91       1156.06       141.14 o
  -3 -10   1       1122.73       1082.79       163.88 o
  -2 -10   1       3595.20       3238.94       167.22 o
  -1 -10   1        469.54        546.17       170.56 o
   0 -10   1         78.93        104.90       119.89 o
   1 -10   1       3615.05       3533.01       226.25 o
   2 -10   1       6011.07       5105.61       230.98 o
   3 -10   1        531.02        461.24        81.76 o
   4 -10   1        787.57        694.82        90.71 o
   5 -10   1        959.10        875.20       116.36 o
   6 -10   1        197.99        232.83        85.76 o
   7 -10   1         77.12         73.78       106.29 o
   8 -10   1        253.31        232.41       109.12 o
   9 -10   1        126.54        100.43        96.10 o
  10 -10   1         60.40         41.35       139.11 o
 -11  -9   1          9.80         31.57       100.19 o
 -10  -9   1         47.69         81.95       138.52 o
  -9  -9   1        167.70         28.13       123.00 o
  -8  -9   1        520.84        595.97       109.80 o
  -7  -9   1          8.86         38.89        83.66 o
  -6  -9   1         46.38          1.61        77.29 o
  -5  -9   1        432.34        399.65       110.00 o
  -4  -9   1       1252.17       1103.68        88.67 o
  -3  -9   1       1178.29       1072.70       112.12 o
  -2  -9   1        780.38        744.76       179.21 o
  -1  -9   1        884.57        749.71       187.31 o
   0  -9   1       1366.81       1379.19       149.81 o
   1  -9   1       6292.08       5782.21       272.16 o
   2  -9   1       1120.50        929.03        97.55 o
   3  -9   1        914.82        777.15        89.48 o
   4  -9   1        590.81        563.01        90.08 o
   5  -9   1        997.86       1057.51       113.37 o
   6  -9   1        652.27        632.28        87.76 o
   7  -9   1        334.74        266.63        77.83 o
   8  -9   1         90.64         -0.42        76.13 o
   9  -9   1         71.56        211.59       134.41 o
  10  -9   1        105.90          8.77       108.02 o
 -11  -8   1         73.93        113.14       108.48 o
 -10  -8   1        113.65         89.42       137.42 o
  -9  -8   1        506.18        595.69        80.38 o
  -8  -8   1         19.00         -1.96        76.16 o
  -7  -8   1         97.40        229.86        84.29 o
  -6  -8   1        422.88        519.62        88.23 o
  -5  -8   1       4574.99       4606.20       379.44 o
  -4  -8   1        570.10        497.29        76.53 o
  -3  -8   1         23.68         25.14        97.44 o
  -2  -8   1        945.99        832.03       193.65 o
  -1  -8   1      12575.25      11984.70       340.65 o
   0  -8   1       5087.89       4961.07       206.53 o
   1  -8   1       5395.25       4793.32       273.81 o
   2  -8   1       3096.61       2536.62       155.03 o
   3  -8   1       5351.81       4774.81       218.83 o
   4  -8   1       2015.22       1835.59       115.72 o
   5  -8   1       1408.15       1482.72       123.12 o
   6  -8   1        711.44        640.02       115.01 o
   7  -8   1       1307.26       1352.80       157.50 o
   8  -8   1        182.32        163.17       131.64 o
   9  -8   1         12.61         35.79       104.48 o
  10  -8   1        167.51        179.25       107.83 o
  11  -8   1        100.41        278.15       141.61 o
 -11  -7   1         53.07          6.00       109.08 o
 -10  -7   1        155.69        150.60       107.35 o
  -9  -7   1        295.29        258.95        85.69 o
  -8  -7   1        165.23        254.45       109.33 o
  -7  -7   1         24.70        -62.33       110.12 o
  -6  -7   1       2018.05       1919.69       125.65 o
  -5  -7   1        590.72        576.82        93.97 o
  -4  -7   1        397.69        316.27       100.12 o
  -3  -7   1        171.83        165.15       107.28 o
  -2  -7   1       9342.67       7944.80       287.64 o
  -1  -7   1         74.33        124.47       132.78 o
   0  -7   1      13679.51      14244.83       312.38 o
   1  -7   1       2875.56       2370.90       167.73 o
   2  -7   1      12640.76      10343.72       228.92 o
   3  -7   1       1456.26       1437.11       139.39 o
   4  -7   1       1446.35       1273.22        95.32 o
   5  -7   1       1125.38       1005.55       109.39 o
   6  -7   1       1688.81       1684.09       115.23 o
   7  -7   1       1040.55       1085.14       103.50 o
   8  -7   1        205.51         92.24       108.93 o
   9  -7   1         90.64        138.81       132.03 o
  10  -7   1        135.57        166.56       167.78 o
  11  -7   1        203.86         58.65       141.88 o
 -11  -6   1        134.94        121.92        99.64 o
 -10  -6   1        462.71        614.64       100.44 o
  -9  -6   1        144.92         86.02        95.58 o
  -8  -6   1        353.54        385.45        79.03 o
  -7  -6   1        608.55        667.72        83.89 o
  -6  -6   1       1338.18       1412.32       156.18 o
  -5  -6   1       1493.35       1361.02       102.33 o
  -4  -6   1        119.05        232.50       105.01 o
  -3  -6   1       3358.53       2981.25       310.06 o
  -2  -6   1        704.92        653.35       113.60 o
  -1  -6   1       3613.83       3184.63       226.00 o
   0  -6   1       3784.76       4574.08       212.97 o
   1  -6   1        799.12        685.21       104.49 o
   2  -6   1       2549.65       2436.69       141.80 o
   3  -6   1       8507.94       8526.95       869.31 o
   4  -6   1        129.57         61.54       101.27 o
   5  -6   1        957.45        877.69        99.00 o
   6  -6   1       1513.61       1626.84       109.75 o
   7  -6   1        776.21        856.22       139.30 o
   8  -6   1        312.62        350.94       133.27 o
   9  -6   1         40.86         39.31       106.75 o
  10  -6   1         22.75          7.46       117.85 o
  11  -6   1         62.21         38.44       171.68 o
 -11  -5   1        167.27         83.23        99.85 o
 -10  -5   1         66.35         33.75        97.50 o
  -9  -5   1        275.46        239.64        78.77 o
  -8  -5   1        521.95        535.65        82.63 o
  -7  -5   1        404.03        582.39       140.68 o
  -6  -5   1         58.78         80.14        79.85 o
  -5  -5   1       2307.89       2336.62       174.11 o
  -4  -5   1       1113.84       1034.48        88.73 o
  -3  -5   1       3866.74       3626.19       354.50 o
  -2  -5   1       1967.79       1792.06       143.96 o
  -1  -5   1       4211.48       3598.53       248.23 o
   0  -5   1      14123.50      15511.33       549.92 o
   1  -5   1      33349.52      30078.13       429.09 o
   2  -5   1        776.87        706.61       111.40 o
   3  -5   1       1673.90       1696.51       151.30 o
   4  -5   1       7448.24       7688.42       686.43 o
   5  -5   1       3813.21       3873.98       116.91 o
   6  -5   1         48.29         54.50        95.33 o
   7  -5   1         42.49         86.82       111.66 o
   8  -5   1        520.00        573.80       114.15 o
   9  -5   1        345.63        396.25        97.14 o
  10  -5   1         39.24          8.46       137.16 o
  11  -5   1         11.44         44.98       121.30 o
 -12  -4   1         52.42        168.45       122.42 o
 -11  -4   1        137.21         47.29        99.67 o
 -10  -4   1         93.15          9.00        86.58 o
  -9  -4   1        124.16        222.26        97.86 o
  -8  -4   1        436.58        608.06       115.92 o
  -7  -4   1       2793.89       3010.47       250.88 o
  -6  -4   1         72.19         66.14        90.37 o
  -5  -4   1       1388.72       1474.77       118.60 o
  -4  -4   1       1282.25       1159.63        93.50 o
  -3  -4   1       9664.27       9800.90       773.73 o
  -2  -4   1        329.02        437.34       102.48 o
  -1  -4   1       6904.01       6031.95       566.23 o
   0  -4   1       1143.73       1006.59       173.05 o
   1  -4   1      24420.95      18310.80     11288.97 o
   2  -4   1         17.61         51.98        88.64 o
   3  -4   1       9780.11       9809.55       870.50 o
   4  -4   1       3229.15       2966.35       234.98 o
   5  -4   1      14939.15      15174.79      1113.66 o
   6  -4   1        361.43        271.06       138.82 o
   7  -4   1        446.10        577.33       138.25 o
   8  -4   1        491.92        472.95       140.05 o
   9  -4   1        765.43        745.53       100.25 o
  10  -4   1         61.33         64.20       119.71 o
  11  -4   1        123.54        193.29       120.70 o
 -12  -3   1         52.63          0.44       101.26 o
 -11  -3   1        156.15        163.77       111.11 o
 -10  -3   1        172.40        168.49        96.90 o
  -9  -3   1         34.57        201.88       109.79 o
  -8  -3   1        420.61        520.37       101.37 o
  -7  -3   1        839.78       1048.70       122.74 o
  -6  -3   1       1571.10       1649.11       113.83 o
  -5  -3   1       1611.75       1699.37       125.32 o
  -4  -3   1       9812.60      10020.03       601.98 o
  -3  -3   1       5038.85       4950.32       249.47 o
  -2  -3   1       4888.17       4349.76       392.58 o
  -1  -3   1        112.31        184.51       148.20 o
   0  -3   1      67656.03      78826.16      1197.80 o
   1  -3   1       2811.42       2153.05       181.00 o
   2  -3   1        251.47        411.81       115.62 o
   3  -3   1       1386.82       1222.97       106.39 o
   4  -3   1       8317.79       8821.91       517.74 o
   5  -3   1       2629.53       2786.89       239.95 o
   6  -3   1        549.30        567.62        96.57 o
   7  -3   1        418.76        276.64       114.15 o
   8  -3   1        538.80        522.73        99.49 o
   9  -3   1        737.98        670.99       139.78 o
  10  -3   1         96.68         16.70       139.42 o
  11  -3   1         99.13         32.78       174.92 o
 -12  -2   1         61.56         53.60       111.51 o
 -11  -2   1        141.05        146.99       122.76 o
 -10  -2   1        379.56        286.15       114.47 o
  -9  -2   1        284.66        381.42        97.57 o
  -8  -2   1        220.88        207.37       113.96 o
  -7  -2   1        412.65        474.97       115.97 o
  -6  -2   1       2307.58       2133.69       148.30 o
  -5  -2   1       2376.38       2275.72       118.11 o
  -4  -2   1       5168.14       5078.75       387.82 o
  -3  -2   1       3569.69       3596.40       276.86 o
  -2  -2   1       8858.00       7658.22       409.29 o
  -1  -2   1       5449.89       3817.99       445.69 o
   0  -2   1       1114.88        978.10       184.37 o
   1  -2   1       7961.16       7977.43       255.76 o
   2  -2   1       6884.21       6735.59       237.21 o
   3  -2   1       1068.26       1115.80       138.10 o
   4  -2   1        512.48        434.00       121.68 o
   5  -2   1       3209.34       3240.48       132.53 o
   6  -2   1       2344.14       2232.68       102.70 o
   7  -2   1         37.91         28.45       139.01 o
   8  -2   1         81.23        130.60       111.84 o
   9  -2   1        187.02        135.62       111.29 o
  10  -2   1        127.17         16.95       124.69 o
  11  -2   1         20.55        162.05       173.35 o
 -12  -1   1         29.42         15.12       177.01 o
 -11  -1   1         76.51         81.26       120.74 o
 -10  -1   1         90.18         83.04        96.76 o
  -9  -1   1        932.32        666.85       121.16 o
  -8  -1   1        260.40        220.27        99.51 o
  -7  -1   1        868.90        904.55       120.42 o
  -6  -1   1       1756.95       1685.31       131.09 o
  -5  -1   1       3543.31       3718.70       131.78 o
  -4  -1   1       1996.65       1974.24       132.67 o
  -3  -1   1      14554.16      14988.83       662.68 o
  -2  -1   1       1704.12       1699.88       182.34 o
  -1  -1   1       7315.48       6305.06       218.48 o
   1  -1   1       6663.08       7635.22       269.00 o
   2  -1   1       2477.80       2799.37       171.72 o
   3  -1   1        943.11        964.24       117.66 o
   4  -1   1       2616.39       2935.02       144.66 o
   5  -1   1       2669.04       2763.59       130.18 o
   6  -1   1       3347.29       3304.81       150.74 o
   7  -1   1       1236.16       1192.80       109.24 o
   8  -1   1         65.10        152.19        97.03 o
   9  -1   1        167.57        201.05       111.29 o
  10  -1   1        124.93         42.43       121.21 o
  11  -1   1        235.42        305.66       142.52 o
 -12   0   1          1.46         67.04       144.97 o
 -11   0   1          0.34          7.20       139.58 o
 -10   0   1        469.40        476.97       103.52 o
  -9   0   1        609.87        602.10       114.68 o
  -8   0   1         71.89        153.45       113.12 o
  -7   0   1        232.79        248.09       101.30 o
  -6   0   1       1853.03       1716.54       100.78 o
  -5   0   1      10817.21      12118.01       573.67 o
  -4   0   1       4097.92       3544.95       134.12 o
  -3   0   1      30293.57      33053.71       698.15 o
  -2   0   1       1049.64        691.99       169.22 o
  -1   0   1      83609.45      66444.97       657.50 o
   1   0   1       6821.13       7283.67       265.40 o
   2   0   1        509.60        780.56       133.31 o
   3   0   1      27028.22      32712.43      1068.15 o
   4   0   1       4112.86       4404.47       175.36 o
   5   0   1       3682.54       3761.96       222.95 o
   6   0   1       2200.48       2243.96       115.88 o
   7   0   1       3008.50       2937.97       234.09 o
   8   0   1        310.78        372.22       138.72 o
   9   0   1        358.59        354.73       115.11 o
  10   0   1        877.23        778.08       115.21 o
  11   0   1        276.54        233.81       124.10 o
 -12   1   1         31.71        -60.84       144.97 o
 -11   1   1         76.93         17.07       123.60 o
 -10   1   1        103.70         98.09       110.16 o
  -9   1   1        946.23        921.41       120.81 o
  -8   1   1        280.91        358.54       115.63 o
  -7   1   1        929.41        900.29       122.65 o
  -6   1   1       1734.93       1722.72       113.75 o
  -5   1   1       3537.03       3739.40       132.49 o
  -4   1   1       2048.45       1987.38       120.17 o
  -3   1   1      14430.05      14913.98       243.88 o
  -2   1   1       2153.45       1987.35       184.97 o
  -1   1   1       7295.38       6295.75       221.88 o
   1   1   1       6827.50       7737.24       272.50 o
   2   1   1       2658.78       2910.38       161.09 o
   3   1   1        785.68        769.58       139.16 o
   4   1   1       2543.83       2870.52       130.69 o
   5   1   1       2617.85       2693.04       116.37 o
   6   1   1       3413.41       3370.16       224.89 o
   7   1   1       1296.76       1183.26       126.72 o
   8   1   1         62.22         89.00       114.32 o
   9   1   1        168.40        313.16       137.10 o
  10   1   1        110.32         20.14       136.33 o
  11   1   1        229.43        232.21       143.49 o
 -12   2   1         71.57         74.32       124.20 o
 -11   2   1        144.69        105.19       143.77 o
 -10   2   1        368.12        368.85        99.86 o
  -9   2   1        306.68        356.58       146.77 o
  -8   2   1        230.37        216.68       100.51 o
  -7   2   1        479.55        518.02       104.66 o
  -6   2   1       2282.34       2297.01       117.88 o
  -5   2   1       2335.84       2294.76       119.66 o
  -4   2   1       5410.92       5311.32       152.29 o
  -3   2   1       3602.82       3751.62       174.42 o
  -2   2   1       8771.47       7654.12       502.75 o
  -1   2   1       5475.83       3639.66       184.70 o
   0   2   1       1091.72       1020.22       223.33 o
   1   2   1       7900.99       8564.87       264.91 o
   2   2   1       6862.16       7156.94       211.38 o
   3   2   1       1142.46       1319.10       109.05 o
   4   2   1        564.06        442.31       108.17 o
   5   2   1       3175.22       3107.64       147.38 o
   6   2   1       2372.87       2495.65       114.35 o
   7   2   1         44.16         79.65       115.97 o
   8   2   1         59.22        229.65       112.96 o
   9   2   1        165.10        200.67       113.26 o
  10   2   1        131.00         71.72       135.45 o
  11   2   1         16.77        207.65       173.80 o
 -12   3   1         49.85        -38.31       151.48 o
 -11   3   1        165.10         74.37       124.10 o
 -10   3   1        182.16        102.85       136.31 o
  -9   3   1         30.08         24.42       111.40 o
  -8   3   1        379.98        433.93       101.34 o
  -7   3   1        780.14        847.88       107.95 o
  -6   3   1       1463.23       1454.91       126.79 o
  -5   3   1       1457.07       1372.59       109.08 o
  -4   3   1       9590.71       9022.86       513.67 o
  -3   3   1       4503.15       4430.58       303.31 o
  -2   3   1       4717.53       4331.60       370.78 o
  -1   3   1         65.03        136.41       153.56 o
   0   3   1      67265.17      70010.46      1132.79 o
   1   3   1       2941.63       2460.42       187.66 o
   2   3   1        269.59        469.78       145.55 o
   3   3   1       1477.89       1344.94       123.82 o
   4   3   1       8275.37       9417.25       259.96 o
   5   3   1       2726.25       2895.11       116.64 o
   6   3   1        556.75        622.81        98.11 o
   7   3   1        501.17        517.44       118.99 o
   8   3   1        588.00        666.51       101.31 o
   9   3   1        732.89        771.86       104.06 o
  10   3   1         91.25         35.49       121.09 o
  11   3   1        103.24        143.16       123.36 o
 -12   4   1         50.64         42.14       217.80 o
 -11   4   1        111.28         88.52       226.12 o
 -10   4   1         88.75         80.33       112.85 o
  -9   4   1        118.10        129.89       112.25 o
  -8   4   1        379.69        522.67       141.43 o
  -7   4   1       2801.03       3014.04       122.10 o
  -6   4   1         71.83        -72.34       115.03 o
  -5   4   1       1456.29       1512.81       139.84 o
  -4   4   1       1297.85       1192.88       131.11 o
  -3   4   1       9927.81      10273.15       779.59 o
  -2   4   1        337.60        507.34       120.37 o
  -1   4   1       6841.38       5658.32       568.73 o
   0   4   1       1143.66        969.63       160.46 o
   1   4   1      24244.40      26937.70       878.60 o
   2   4   1         11.05         15.92       106.73 o
   3   4   1      10147.54      10772.23       515.71 o
   4   4   1       3377.39       3125.22       133.05 o
   5   4   1      15214.10      16055.48       208.73 o
   6   4   1        357.89        234.44       103.97 o
   7   4   1        422.55        509.34       119.50 o
   8   4   1        505.47        659.89       117.94 o
   9   4   1        811.15        927.12       123.30 o
  10   4   1         76.20         13.45       172.26 o
  11   4   1        123.93         87.74       142.72 o
 -11   5   1        171.76        118.96       124.19 o
 -10   5   1         50.25         10.85       140.50 o
  -9   5   1        291.81        332.32        98.30 o
  -8   5   1        555.73        677.40       102.83 o
  -7   5   1        421.90        546.31       118.95 o
  -6   5   1         37.58        123.70       111.79 o
  -5   5   1       2463.34       2447.13       142.10 o
  -4   5   1       1247.92       1210.06       113.41 o
  -3   5   1       4235.66       3896.50       320.41 o
  -2   5   1       1907.53       1892.04       105.11 o
  -1   5   1       3848.09       3215.91       239.31 o
   0   5   1      13955.16      13632.92       323.10 o
   1   5   1      33432.30      37153.41      1921.06 o
   2   5   1        690.51        663.35       114.43 o
   3   5   1       1686.85       1965.35       161.02 o
   4   5   1       7402.68       8360.12       292.90 o
   5   5   1       3849.83       4107.12       150.62 o
   6   5   1         47.61         80.17       115.71 o
   7   5   1         49.46         17.70        99.97 o
   8   5   1        475.65        519.10       118.78 o
   9   5   1        328.04        416.52        99.59 o
  10   5   1         30.97        -37.71       121.70 o
  11   5   1         14.36         -8.11       142.95 o
 -11   6   1        141.22        143.35       143.35 o
 -10   6   1        484.78        470.52       143.15 o
  -9   6   1        139.26        204.53       137.72 o
  -8   6   1        394.08        429.12       115.91 o
  -7   6   1        589.51        751.68       120.52 o
  -6   6   1       1394.89       1488.32       126.86 o
  -5   6   1       1424.96       1371.17       144.09 o
  -4   6   1        100.17        148.98       110.23 o
  -3   6   1       3372.49       3286.96       337.35 o
  -2   6   1        662.00        602.88       114.52 o
  -1   6   1       3533.19       3154.94       196.82 o
   0   6   1       3887.52       4191.67       198.43 o
   1   6   1        709.19        729.07        92.98 o
   2   6   1       2605.38       2760.02       199.45 o
   3   6   1       8522.10       9566.26       602.50 o
   4   6   1        165.00        176.48       105.93 o
   5   6   1        916.24        858.93       104.34 o
   6   6   1       1421.46       1657.33       154.11 o
   7   6   1        823.76       1010.17       144.62 o
   8   6   1        302.95        405.91       101.43 o
   9   6   1         42.97        110.80       109.85 o
  10   6   1         18.44        -75.84       172.52 o
  11   6   1         58.66         28.85       124.32 o
 -11   7   1         55.24         46.29       143.08 o
 -10   7   1        152.55        160.61       122.58 o
  -9   7   1        258.96        226.08        98.82 o
  -8   7   1        170.19        122.73       100.11 o
  -7   7   1         37.46        -74.81        99.46 o
  -6   7   1       1954.08       1797.12       131.60 o
  -5   7   1        634.59        685.61       119.29 o
  -4   7   1        410.56        319.37       126.51 o
  -3   7   1        182.63        182.07       113.30 o
  -2   7   1       9461.14       8710.14       845.04 o
  -1   7   1         69.95        119.32        96.67 o
   0   7   1      14027.22      13078.79       285.03 o
   1   7   1       2923.82       2874.52       141.50 o
   2   7   1      12729.29      14403.71      1265.95 o
   3   7   1       1384.48       1488.15       146.04 o
   4   7   1       1391.11       1324.83       100.76 o
   5   7   1       1143.99       1248.15       111.21 o
   6   7   1       1817.68       2036.95       131.00 o
   7   7   1       1084.69       1345.04       133.85 o
   8   7   1        186.63        208.57       137.66 o
   9   7   1         82.85        116.92        96.98 o
  10   7   1        141.76         92.56       140.34 o
  11   7   1        214.40        164.24       178.55 o
 -11   8   1         67.13         18.73       143.38 o
 -10   8   1        112.44        193.89       141.46 o
  -9   8   1        539.34        678.01       116.64 o
  -8   8   1         18.35        112.52       111.73 o
  -7   8   1         60.78         40.57        98.55 o
  -6   8   1        406.10        480.40       117.84 o
  -5   8   1       4357.16       4421.28       140.67 o
  -4   8   1        563.20        593.92       123.31 o
  -3   8   1          6.59        -23.47       124.98 o
  -2   8   1        887.76        796.26       107.32 o
  -1   8   1      12793.03      11327.65       618.15 o
   0   8   1       5025.88       4506.91       200.56 o
   1   8   1       5560.15       5518.53       230.53 o
   2   8   1       3039.47       3081.27       177.77 o
   3   8   1       5245.10       5735.42       593.81 o
   4   8   1       2160.44       2349.98       121.50 o
   5   8   1       1453.16       1550.64       130.88 o
   6   8   1        689.83        699.00       119.40 o
   7   8   1       1249.42       1405.54       147.91 o
   8   8   1        175.98        231.03        97.22 o
   9   8   1         15.52        -35.85       120.44 o
  10   8   1        163.11        105.49       144.05 o
  11   8   1        110.53        -80.70       286.38 o
 -11   9   1         10.29         30.43       178.14 o
 -10   9   1         46.73          2.75       174.05 o
  -9   9   1        177.10         95.51       134.99 o
  -8   9   1        491.63        558.96       102.03 o
  -7   9   1         21.65         -5.55       138.30 o
  -6   9   1         60.51         -2.31       113.73 o
  -5   9   1        512.45        588.83       119.03 o
  -4   9   1       1127.84        990.18       104.49 o
  -3   9   1       1119.35       1179.96       133.23 o
  -2   9   1        846.05        893.96        81.76 o
  -1   9   1        761.84        615.86        80.66 o
   0   9   1       1429.38       1172.94       145.96 o
   1   9   1       6516.80       6717.69       301.46 o
   2   9   1       1289.74       1324.27       111.81 o
   3   9   1        885.80       1006.24       127.30 o
   4   9   1        595.39        670.77       122.22 o
   5   9   1        959.59       1032.55       125.20 o
   6   9   1        661.20        799.97       118.71 o
   7   9   1        322.54        360.09       101.32 o
   8   9   1        101.25        132.01        96.07 o
   9   9   1         73.28         69.23       171.60 o
  10   9   1        105.16        205.78       143.41 o
 -10  10   1         35.63         24.35       142.74 o
  -9  10   1        175.82        205.96       123.20 o
  -8  10   1        394.16        364.77       100.66 o
  -7  10   1         30.38         26.77       136.94 o
  -6  10   1        472.18        652.45       116.17 o
  -5  10   1        612.09        699.72       119.97 o
  -4  10   1       1150.10       1306.51       151.23 o
  -3  10   1       1090.70       1081.76        91.84 o
  -2  10   1       3668.91       3469.32       394.91 o
  -1  10   1        493.29        500.57        83.21 o
   0  10   1         42.46         90.68       115.17 o
   1  10   1       3679.48       3822.97       185.99 o
   2  10   1       5871.77       6120.77       351.93 o
   3  10   1        517.30        527.61        94.00 o
   4  10   1        735.99        795.64       123.22 o
   5  10   1        942.81        912.54       126.08 o
   6  10   1        179.02        237.38       116.39 o
   7  10   1         80.42         70.09        98.54 o
   8  10   1        245.30        385.04        98.96 o
   9  10   1        121.66        154.43       171.50 o
  10  10   1         57.91        131.84       123.96 o
 -10  11   1          7.88        -51.23       144.89 o
  -9  11   1         19.86        -10.73       122.51 o
  -8  11   1        297.72        351.97        99.26 o
  -7  11   1        263.47        330.90       137.48 o
  -6  11   1        618.50        860.28       119.05 o
  -5  11   1        402.73        473.02       119.84 o
  -4  11   1       2726.37       3047.31       228.28 o
  -3  11   1         89.72        106.90       112.26 o
  -2  11   1       1325.97       1304.22       101.38 o
  -1  11   1        635.56        533.56        75.83 o
   0  11   1      10294.71       9522.54       278.22 o
   1  11   1       1689.60       1557.04       107.12 o
   2  11   1        147.05        187.02       112.49 o
   3  11   1        271.88        242.77       114.03 o
   4  11   1       4800.31       5523.35       337.33 o
   5  11   1       1162.43       1344.61       125.83 o
   6  11   1         64.61         31.64       113.12 o
   7  11   1         82.03        120.30        96.72 o
   8  11   1        388.82        597.29       144.42 o
   9  11   1        207.38        216.45       175.16 o
  10  11   1         59.93         16.39       127.03 o
 -10  12   1         19.01        -70.51       179.02 o
  -9  12   1         46.02         27.20       141.72 o
  -8  12   1         88.41         63.15       141.26 o
  -7  12   1        911.24       1124.33       125.57 o
  -6  12   1         34.27         50.83       112.51 o
  -5  12   1        906.13        961.36       122.89 o
  -4  12   1        710.82        803.92       106.59 o
  -3  12   1       5196.16       5574.36       338.26 o
  -2  12   1        696.81        725.75       109.31 o
  -1  12   1       1130.06       1137.00        84.89 o
   0  12   1       1429.24       1384.21       101.14 o
   1  12   1       7602.90       8088.08       476.02 o
   2  12   1       1205.81       1215.34       121.83 o
   3  12   1        313.38        423.15       114.32 o
   4  12   1       1163.43       1267.24        99.29 o
   5  12   1       1240.93       1209.84       124.99 o
   6  12   1        230.88        311.57       114.10 o
   7  12   1        208.04        158.62        98.39 o
   8  12   1        116.79        144.02       140.14 o
   9  12   1        134.96         37.81       144.58 o
  -9  13   1         28.96         64.79       144.32 o
  -8  13   1         29.35         12.98       143.14 o
  -7  13   1         34.69         17.95       111.25 o
  -6  13   1        311.43        250.65       159.83 o
  -5  13   1        361.09        452.63       114.84 o
  -4  13   1        326.40        487.60       117.40 o
  -3  13   1        363.81        369.16       123.20 o
  -2  13   1       1694.30       1850.43       184.77 o
  -1  13   1       1586.46       1460.42       103.77 o
   0  13   1        415.24        341.57       121.74 o
   1  13   1       1657.02       1718.60       125.68 o
   2  13   1        527.64        655.02       102.35 o
   3  13   1        171.25        205.86        99.77 o
   4  13   1        315.86        357.56       115.31 o
   5  13   1        322.73        404.52       113.07 o
   6  13   1         37.22         81.89       109.97 o
   7  13   1         13.82         22.97       140.08 o
   8  13   1        144.70         89.24       141.77 o
   9  13   1         44.23         13.65       144.66 o
  -9  14   1         10.08        -24.25       179.43 o
  -8  14   1        160.88         28.93       176.26 o
  -7  14   1        130.80        128.67       142.55 o
  -6  14   1        622.03        717.56       117.86 o
  -5  14   1        186.38        145.79        98.81 o
  -4  14   1        198.34        191.66        98.17 o
  -3  14   1        313.85        316.60       123.35 o
  -2  14   1       2990.39       2958.34       211.33 o
  -1  14   1        679.56        696.76       111.81 o
   0  14   1        180.08        216.05       112.20 o
   1  14   1        483.17        450.30       114.69 o
   2  14   1       1181.86       1347.77       121.07 o
   3  14   1        486.52        472.92       116.00 o
   4  14   1        915.91       1145.16       108.11 o
   5  14   1         97.29        194.67        98.36 o
   6  14   1        697.45        800.05       117.56 o
   7  14   1         41.19        112.97       173.09 o
   8  14   1        503.92        594.39       130.13 o
   9  14   1         25.11        -29.96       172.52 o
  -8  15   1        459.03        518.89       147.60 o
  -7  15   1         99.13         73.21       143.77 o
  -6  15   1        479.57        579.33       126.19 o
  -5  15   1        326.07        334.22       115.70 o
  -4  15   1        612.11        699.78       126.78 o
  -3  15   1        663.20        866.27       134.80 o
  -2  15   1        850.25        852.40       120.42 o
  -1  15   1        800.54        889.57       136.19 o
   0  15   1        909.44        854.32        82.96 o
   1  15   1        377.84        325.13        86.74 o
   2  15   1       1753.30       2079.29       171.73 o
   3  15   1        752.14        865.65       117.62 o
   4  15   1        344.84        392.41       114.49 o
   5  15   1        309.58        248.71        89.94 o
   6  15   1        812.59        966.05       116.28 o
   7  15   1        332.44        342.97       144.22 o
   8  15   1        171.25         96.48       179.24 o
  -8  16   1         20.30         37.12       127.34 o
  -7  16   1        186.41        154.36       126.83 o
  -6  16   1        220.67        275.36       129.52 o
  -5  16   1       1028.71       1108.19       153.64 o
  -4  16   1        162.34        145.16       127.56 o
  -3  16   1        407.73        455.46       122.23 o
  -2  16   1        772.70        852.96       145.31 o
  -1  16   1       1063.68       1194.34       140.51 o
   0  16   1        582.81        663.59        96.72 o
   1  16   1        144.84        191.41        99.53 o
   2  16   1        519.98        668.41       122.21 o
   3  16   1       1635.50       1724.79       137.78 o
   4  16   1        727.72        733.46        94.74 o
   5  16   1        325.75        430.91       125.43 o
   6  16   1         67.02         45.16       123.41 o
   7  16   1        439.39        405.81       129.32 o
  -7  17   1         55.02         20.40       147.31 o
  -6  17   1         64.27         23.26       144.17 o
  -5  17   1        116.36         93.77       123.47 o
  -4  17   1        439.65        454.26       169.80 o
  -3  17   1         91.89        103.56       126.34 o
  -2  17   1        113.93        199.95       144.73 o
  -1  17   1        117.95         79.01       125.94 o
   0  17   1       1003.67       1000.60       100.16 o
   1  17   1         76.19         40.78        94.80 o
   2  17   1        123.14        120.07       110.73 o
   3  17   1        251.58        227.35       113.50 o
   4  17   1        181.54        173.94       122.23 o
   5  17   1         37.92         33.98       141.62 o
   6  17   1        105.43        104.78       124.86 o
   7  17   1        113.96         36.29       129.25 o
  -6  18   1        127.40         98.90       165.81 o
  -5  18   1        167.26        117.01       136.59 o
  -4  18   1        308.91        339.94       165.77 o
  -3  18   1         33.72         40.75       174.51 o
  -2  18   1        520.95        472.21       247.60 o
  -1  18   1        221.01        226.48       142.96 o
   0  18   1        389.12        489.87       109.60 o
   1  18   1        177.14        177.45       100.73 o
   2  18   1       1126.38       1194.85       137.05 o
   3  18   1        212.74        231.82       149.19 o
   4  18   1        746.18        828.89       131.11 o
   5  18   1         54.04          0.36       143.02 o
   6  18   1        557.34        513.05       132.18 o
  -5  19   1         87.41         58.58       165.36 o
  -4  19   1        124.80        151.10       246.07 o
  -3  19   1         21.93         59.87       242.25 o
  -2  19   1        187.00        138.67       245.57 o
  -1  19   1        644.15        253.47       318.25 o
   0  19   1        110.41        103.02       135.12 o
   1  19   1        674.20        802.05       116.21 o
   2  19   1        107.25         76.56       131.72 o
   3  19   1        563.83        472.88       105.43 o
   4  19   1        227.63        216.95       152.31 o
   5  19   1        176.95        155.07       153.83 o
  -4  20   1        158.40         42.89       249.70 o
  -3  20   1       1074.08       1003.54       260.50 o
  -2  20   1        501.28        405.80       249.70 o
  -1  20   1        134.06         87.12       172.82 o
   0  20   1        311.10        277.83       144.01 o
   1  20   1        477.76        541.42       152.60 o
   2  20   1        239.51        251.09       142.70 o
   3  20   1         65.31         20.42       134.53 o
   4  20   1         47.59         10.86       144.97 o
  -3  21   1         44.54        132.69       297.07 o
  -2  21   1        115.21         13.04       247.27 o
  -1  21   1         57.74         -4.68       172.49 o
   0  21   1        270.68        191.02       173.00 o
   1  21   1          2.17         18.30       148.10 o
   2  21   1        264.25        266.96       166.10 o
  -4 -20   2        875.76        617.34       195.38 o
  -3 -20   2        108.00         35.30       182.83 o
  -2 -20   2        501.79        599.03       189.58 o
   2 -20   2        210.76         47.31       241.51 o
   3 -20   2         30.05         51.84       235.09 o
   4 -20   2        107.72         58.00       266.27 o
  -6 -19   2         44.30       -166.64       217.09 o
  -5 -19   2        138.93          9.50       176.35 o
  -4 -19   2         16.26         -8.71       246.22 o
  -3 -19   2         64.43        -40.98       253.22 o
  -2 -19   2        484.19        586.95       258.56 o
   2 -19   2        531.04        587.44       260.87 o
   3 -19   2         70.95        210.21       238.91 o
   4 -19   2        396.92        355.00       243.60 o
   5 -19   2         34.72        197.96       242.41 o
  -6 -18   2        283.21        154.65       178.23 o
  -5 -18   2        129.70        -27.59       174.88 o
  -4 -18   2        136.07        -19.52       246.24 o
  -3 -18   2        169.29         64.48       247.99 o
  -2 -18   2        388.27        478.26       254.62 o
   1 -18   2        319.98        319.57       249.88 o
   2 -18   2        471.11        553.15       251.92 o
   3 -18   2        909.17        866.13       251.02 o
   4 -18   2         21.07         54.14       238.11 o
   5 -18   2        226.39         75.50       245.37 o
   6 -18   2        294.31        324.17       176.76 o
  -7 -17   2        155.64        151.62       246.99 o
  -6 -17   2        142.83         15.54       242.74 o
  -5 -17   2        144.26        171.06       239.52 o
  -4 -17   2         30.53         21.47       240.30 o
  -3 -17   2        251.41        338.92       197.75 o
  -2 -17   2         50.02         76.28       195.22 o
  -1 -17   2        333.01        435.39       200.82 o
   1 -17   2        167.99        135.72       202.43 o
   2 -17   2        163.71         99.70       237.89 o
   3 -17   2         98.65         76.09       187.16 o
   4 -17   2        213.80         92.35       235.15 o
   5 -17   2         33.69        -13.16       166.60 o
   6 -17   2        195.74         45.92       243.26 o
   7 -17   2         40.79       -117.79       215.69 o
  -8 -16   2        232.37         59.71       177.79 o
  -7 -16   2         27.45        -50.96       240.54 o
  -6 -16   2       1038.70       1094.60       177.66 o
  -5 -16   2         75.62         37.80       211.52 o
  -4 -16   2        159.95         41.90       190.38 o
  -3 -16   2         66.89         41.54       134.56 o
  -2 -16   2       1128.74       1333.46       159.78 o
  -1 -16   2         58.70        105.11       193.83 o
   1 -16   2         52.49         51.92       197.25 o
   2 -16   2       2387.91       2566.07       230.82 o
   3 -16   2         18.73        -17.49       185.28 o
   4 -16   2        235.04        219.85       188.60 o
   5 -16   2         82.46        125.18       167.24 o
   6 -16   2        532.41        374.67       176.26 o
   7 -16   2         34.12         63.45       140.36 o
  -8 -15   2         41.46        114.38       172.40 o
  -7 -15   2        270.88        214.37       170.71 o
  -6 -15   2          4.13         45.91       165.45 o
  -5 -15   2        107.79        116.04       187.60 o
  -4 -15   2        455.39        385.92       192.33 o
  -3 -15   2       1196.99       1169.49       153.23 o
  -2 -15   2        343.21        463.51       143.49 o
  -1 -15   2        626.83        733.45       203.17 o
   1 -15   2       3080.16       3401.70       263.00 o
   2 -15   2       1689.63       1679.91       213.63 o
   3 -15   2        234.73        130.40       137.20 o
   4 -15   2        942.85        725.71       193.13 o
   5 -15   2        547.67        447.53       190.46 o
   6 -15   2        709.21        592.82       169.64 o
   7 -15   2          8.56        121.64       170.39 o
   8 -15   2        117.24         38.92       124.25 o
  -9 -14   2         45.88        101.96       141.79 o
  -8 -14   2        329.08        284.66       139.87 o
  -7 -14   2        299.30        284.88       138.38 o
  -6 -14   2        193.52        101.77       135.01 o
  -5 -14   2        151.10         87.38       185.14 o
  -4 -14   2       1311.64       1262.87       150.26 o
  -3 -14   2       1101.92       1035.14       145.35 o
  -2 -14   2        137.48        129.00       140.73 o
  -1 -14   2       1038.95       1290.31       211.50 o
   1 -14   2        973.62       1088.58       214.87 o
   2 -14   2         71.98         21.67       187.36 o
   3 -14   2       1796.04       1537.23       206.69 o
   4 -14   2       1606.70       1470.23       199.89 o
   5 -14   2       1086.31        871.46       100.52 o
   6 -14   2         26.93        120.57       149.57 o
   7 -14   2        895.40        761.71       173.22 o
   8 -14   2        224.60        158.78       109.71 o
  -9 -13   2        169.38         18.11       143.41 o
  -8 -13   2        246.69        225.90       138.42 o
  -7 -13   2        181.73        135.83        95.10 o
  -6 -13   2         90.41          1.47       108.15 o
  -5 -13   2        475.19        399.45       191.77 o
  -4 -13   2        275.32        303.55       132.87 o
  -3 -13   2        448.83        506.94       140.40 o
  -2 -13   2         90.89        112.42       136.79 o
  -1 -13   2        445.69        453.14       145.45 o
   0 -13   2       1330.12       1303.06       136.65 o
   1 -13   2       1099.01       1215.02       215.29 o
   2 -13   2        258.86        313.61       189.29 o
   3 -13   2         31.98         30.41       184.21 o
   4 -13   2        903.93        713.92       134.57 o
   5 -13   2        747.98        514.82       135.51 o
   6 -13   2         57.41        -21.39        95.66 o
   7 -13   2        129.46         87.78       137.72 o
   8 -13   2        327.22        398.71       109.73 o
   9 -13   2         77.35         43.45       109.68 o
 -10 -12   2         29.46          9.18       139.94 o
  -9 -12   2         59.98         46.39        97.37 o
  -8 -12   2       1028.56       1099.90       111.67 o
  -7 -12   2        107.44         84.99       131.38 o
  -6 -12   2        153.03        216.52       108.62 o
  -5 -12   2        135.04         61.64       132.67 o
  -4 -12   2       2966.06       2615.16       167.16 o
  -3 -12   2        114.33         78.91       136.12 o
  -2 -12   2       1599.36       1731.95       157.52 o
  -1 -12   2         26.68        120.09       191.13 o
   0 -12   2       2886.13       3087.71       176.79 o
   1 -12   2        155.44        178.62       190.83 o
   2 -12   2       1084.49        991.35       197.28 o
   3 -12   2        212.46        189.08       133.03 o
   4 -12   2        895.01        864.96       102.51 o
   5 -12   2        151.23        188.28        95.76 o
   6 -12   2        880.60        760.71        88.53 o
   7 -12   2        212.70        261.19        84.58 o
   8 -12   2        319.39        320.33        98.16 o
   9 -12   2         33.79         67.19       120.83 o
 -10 -11   2         90.46        108.65       109.48 o
  -9 -11   2        141.41        171.68       136.82 o
  -8 -11   2         52.20        -40.13        84.61 o
  -7 -11   2        208.39        182.05        77.24 o
  -6 -11   2         84.94        171.55       131.31 o
  -5 -11   2        974.34        910.75       140.61 o
  -4 -11   2         92.53         82.85       132.38 o
  -3 -11   2        355.46        315.59       140.28 o
  -2 -11   2        999.63       1041.97       149.54 o
  -1 -11   2       5824.85       6176.92       237.45 o
   0 -11   2        765.50        749.09       122.17 o
   1 -11   2       1046.92        900.86       172.26 o
   2 -11   2       1338.36       1012.13       155.50 o
   3 -11   2       7607.33       6237.31       156.64 o
   4 -11   2        183.63        174.47        95.71 o
   5 -11   2        588.26        487.70       112.38 o
   6 -11   2        201.07        137.77        92.45 o
   7 -11   2        178.88        156.71        75.76 o
   8 -11   2        317.22        225.57       136.82 o
   9 -11   2         27.34        -29.46       136.68 o
  10 -11   2          5.49         12.35       121.29 o
 -11 -10   2         30.61       -150.86       150.86 o
 -10 -10   2         95.20         96.48        98.71 o
  -9 -10   2        183.99        104.84        97.19 o
  -8 -10   2          0.95         27.97       107.79 o
  -7 -10   2        717.23        627.78        89.20 o
  -6 -10   2        633.82        619.67       113.10 o
  -5 -10   2       1855.57       1981.99       258.81 o
  -4 -10   2        300.91        258.50       109.45 o
  -3 -10   2        376.34        150.50       155.16 o
  -2 -10   2       3783.03       3633.98       204.29 o
  -1 -10   2       1632.63       1498.50       142.87 o
   0 -10   2        460.12        523.09       134.09 o
   1 -10   2       3540.80       2981.30       222.00 o
   2 -10   2       2990.81       2450.48       138.15 o
   3 -10   2       2359.25       2096.48       151.21 o
   4 -10   2        617.39        659.95        89.59 o
   5 -10   2       1133.90       1193.82        91.54 o
   6 -10   2        126.28         82.06       107.80 o
   7 -10   2        485.54        364.42        96.25 o
   8 -10   2          1.59         -1.96        92.15 o
   9 -10   2        160.52        177.36       106.07 o
  10 -10   2         57.20        107.37        97.66 o
 -11  -9   2        138.00         32.18       110.53 o
 -10  -9   2        120.07         86.62       138.97 o
  -9  -9   2        168.17          0.49       108.96 o
  -8  -9   2          5.62        -24.99        83.80 o
  -7  -9   2        252.20        208.76       107.91 o
  -6  -9   2        177.93        194.55        78.46 o
  -5  -9   2        454.19        436.96        86.07 o
  -4  -9   2        547.56        507.40       100.38 o
  -3  -9   2       2903.34       2582.34       211.00 o
  -2  -9   2         85.07        -18.33       166.65 o
  -1  -9   2       5426.01       5353.24       246.12 o
   0  -9   2       2625.63       2691.98       166.46 o
   1  -9   2       3500.82       3005.08       231.58 o
   2  -9   2       2126.67       1609.08       135.47 o
   3  -9   2       1922.55       1698.73       129.32 o
   4  -9   2       2636.01       2526.88       151.89 o
   5  -9   2        792.44        757.15       138.58 o
   6  -9   2        376.13        327.91       112.63 o
   7  -9   2         56.11          3.48       105.55 o
   8  -9   2        112.90        208.40        92.33 o
   9  -9   2         40.53         19.64       165.18 o
  10  -9   2        128.15        120.68       138.47 o
 -11  -8   2         75.91          0.24       109.77 o
 -10  -8   2        107.99         49.69       138.67 o
  -9  -8   2         43.74         15.02        76.54 o
  -8  -8   2         43.46        -11.23       107.49 o
  -7  -8   2        245.23        306.11        88.86 o
  -6  -8   2        969.40        823.96       135.08 o
  -5  -8   2        533.60        578.40        80.10 o
  -4  -8   2        103.48         63.16        91.17 o
  -3  -8   2        758.31        754.63       129.75 o
  -2  -8   2      12477.62      12122.58       311.57 o
  -1  -8   2        130.45        122.21       190.04 o
   0  -8   2        820.03        805.10       158.80 o
   1  -8   2       2550.15       2010.08       161.10 o
   2  -8   2       1805.58       1572.32       114.50 o
   3  -8   2         36.32         79.25        92.57 o
   4  -8   2       1106.65       1095.56       123.52 o
   5  -8   2       1072.34       1110.74       145.88 o
   6  -8   2        859.66        893.67       101.27 o
   7  -8   2         67.94         12.64       130.29 o
   8  -8   2         30.78         25.78        91.95 o
   9  -8   2        414.75        469.48       137.12 o
  10  -8   2        215.56        259.80       140.07 o
 -11  -7   2        147.58         51.90       141.56 o
 -10  -7   2         20.95         26.49       108.24 o
  -9  -7   2        217.03        315.90        86.57 o
  -8  -7   2         25.47        -50.15        77.72 o
  -7  -7   2       2128.60       2394.08       123.43 o
  -6  -7   2        324.01        390.87       111.70 o
  -5  -7   2       1294.26       1307.03        94.68 o
  -4  -7   2        443.15        481.19        74.46 o
  -3  -7   2      12181.37      11291.48      1610.75 o
  -2  -7   2       1881.09       1730.47       211.28 o
  -1  -7   2      14326.93      13738.70       348.72 o
   0  -7   2        536.43        461.86       125.04 o
   1  -7   2       5557.69       4280.84       198.03 o
   2  -7   2        150.64        106.95       196.68 o
   3  -7   2       1160.18       1049.30       110.83 o
   4  -7   2       1424.57       1332.04       106.22 o
   5  -7   2      10862.34      10927.29       881.21 o
   6  -7   2        760.31        664.98       172.21 o
   7  -7   2         82.94         87.20        93.84 o
   8  -7   2         60.61         59.89       129.37 o
   9  -7   2        886.60        856.87       154.36 o
  10  -7   2        122.17        148.95       117.51 o
  11  -7   2         40.55        -70.84       133.89 o
 -11  -6   2        293.52        256.59       123.03 o
 -10  -6   2         24.01         -5.99       106.92 o
  -9  -6   2        391.64        365.46        87.17 o
  -8  -6   2        831.56        935.39       147.96 o
  -7  -6   2       2068.03       2121.28        93.41 o
  -6  -6   2        161.37        239.62        86.20 o
  -5  -6   2       2122.06       2034.11       150.55 o
  -4  -6   2       5499.76       4708.98       402.91 o
  -3  -6   2       2554.64       2245.83       312.84 o
  -2  -6   2        158.50        204.08       139.49 o
  -1  -6   2      24054.88      21826.06       405.29 o
   0  -6   2       2243.24       2041.71       149.26 o
   1  -6   2      19226.98      16848.21       423.43 o
   2  -6   2         45.62         99.54       132.46 o
   3  -6   2       3399.32       3224.42       140.59 o
   4  -6   2       5069.40       5005.35       303.90 o
   5  -6   2       5606.58       5530.43       393.70 o
   6  -6   2        446.24        515.14        98.10 o
   7  -6   2       2052.00       1944.07       153.28 o
   8  -6   2        219.67        282.91       109.63 o
   9  -6   2        478.17        350.50       111.38 o
  10  -6   2        149.09        144.47       136.19 o
  11  -6   2         36.98        108.18       139.67 o
 -11  -5   2        227.74        160.83       122.88 o
 -10  -5   2         89.82          2.28        84.96 o
  -9  -5   2        828.41        905.61       113.87 o
  -8  -5   2        612.89        578.37       113.26 o
  -7  -5   2        144.52         71.34        98.48 o
  -6  -5   2        366.10        325.18        66.54 o
  -5  -5   2       3424.11       3324.59       144.74 o
  -4  -5   2        657.23        568.45        90.39 o
  -3  -5   2         53.43         49.36        85.30 o
  -2  -5   2       2479.48       2568.36       342.85 o
  -1  -5   2       3155.33       2791.23       226.69 o
   0  -5   2      26614.26      27996.18      1828.09 o
   1  -5   2      11679.52      11813.77       389.07 o
   2  -5   2       4218.68       3838.34       151.07 o
   3  -5   2       6985.03       7166.37       339.09 o
   4  -5   2       4180.89       4035.61       218.85 o
   5  -5   2       1041.09        898.16        89.19 o
   6  -5   2        171.45        157.84       111.85 o
   7  -5   2       1760.23       1968.80       126.20 o
   8  -5   2        715.01        893.99       113.18 o
   9  -5   2        152.15        184.80        95.21 o
  10  -5   2          7.39        136.09       167.59 o
  11  -5   2        130.04         -4.76       122.98 o
 -12  -4   2         54.37       -148.51       148.51 o
 -11  -4   2         23.10        -17.06       121.80 o
 -10  -4   2        159.65        262.09        79.92 o
  -9  -4   2        184.99        184.98       111.77 o
  -8  -4   2       1165.69       1276.48        87.69 o
  -7  -4   2         83.06        131.30        81.52 o
  -6  -4   2        884.82        966.38        97.91 o
  -5  -4   2        510.06        484.24        78.60 o
  -4  -4   2       8005.38       7461.93       404.27 o
  -3  -4   2        353.33        248.70        77.14 o
  -2  -4   2       8128.26       8068.99       943.76 o
  -1  -4   2        573.00        363.23       153.20 o
   0  -4   2      10000.08      11298.61       294.68 o
   1  -4   2       3235.05       3835.50       273.86 o
   2  -4   2       2249.10       2211.98       118.55 o
   3  -4   2       1527.14       1891.41       148.77 o
   4  -4   2       7691.87       8179.55       572.21 o
   5  -4   2       1662.60       1617.88       130.39 o
   6  -4   2        336.01        266.46       136.10 o
   7  -4   2       1363.00       1262.18       108.37 o
   8  -4   2        361.20        405.90        96.26 o
   9  -4   2        218.53        318.82       110.54 o
  10  -4   2        250.05        207.75       120.32 o
  11  -4   2        266.07        124.70       124.26 o
 -12  -3   2          6.30        -38.33       102.80 o
 -11  -3   2        135.02        164.88        99.48 o
 -10  -3   2         25.18        -32.84        86.32 o
  -9  -3   2        181.00        262.69        97.31 o
  -8  -3   2        323.81        305.08        88.95 o
  -7  -3   2        681.81        809.90        93.82 o
  -6  -3   2        273.53        307.90        68.35 o
  -5  -3   2        848.74        810.04        82.65 o
  -4  -3   2        644.24        548.37        86.85 o
  -3  -3   2       7603.18       8064.40       367.32 o
  -2  -3   2        703.07        687.12       130.22 o
  -1  -3   2      13371.28      10800.07       285.18 o
   0  -3   2       3440.99       3200.41       205.80 o
   1  -3   2       1972.66       1789.03       173.69 o
   2  -3   2         94.01         27.52        88.39 o
   3  -3   2      12932.96      13814.62       735.66 o
   4  -3   2        569.24        625.42       102.24 o
   5  -3   2        850.69        863.54        91.94 o
   6  -3   2        116.83         28.24       136.23 o
   7  -3   2        438.95        338.68       140.13 o
   8  -3   2         88.16         68.03       110.03 o
   9  -3   2          9.35        -32.91       108.00 o
  10  -3   2        158.34        100.30       119.73 o
  11  -3   2         54.41         -4.74       142.51 o
 -12  -2   2         17.49        -58.18       111.22 o
 -11  -2   2        117.27         14.82        98.94 o
 -10  -2   2        133.40         61.51        79.90 o
  -9  -2   2        433.98        579.20       148.49 o
  -8  -2   2         98.48        108.05       114.79 o
  -7  -2   2       3267.21       3696.33       183.23 o
  -6  -2   2        311.42        279.70        98.73 o
  -5  -2   2       7684.74       8513.64       226.98 o
  -4  -2   2       1501.13       1373.58       100.39 o
  -3  -2   2       5368.23       4710.16       166.25 o
  -2  -2   2        281.29        323.46        97.93 o
  -1  -2   2      23568.16      19707.47       406.95 o
   0  -2   2       7865.22       8879.91       379.24 o
   1  -2   2      23342.31      24543.40      1298.25 o
   2  -2   2         93.59        198.97       109.93 o
   3  -2   2      10468.42       9680.04       487.67 o
   4  -2   2       4148.78       4464.59       168.35 o
   5  -2   2       4761.46       4741.09       478.99 o
   6  -2   2        734.69        743.56       118.21 o
   7  -2   2        867.78        968.71       120.05 o
   8  -2   2        582.82        717.80       162.14 o
   9  -2   2        213.78        150.50       134.70 o
  10  -2   2          9.86          6.93       139.54 o
  11  -2   2         45.86         33.95       140.79 o
 -12  -1   2          1.66         78.39       142.82 o
 -11  -1   2        154.05        208.81       100.73 o
 -10  -1   2        128.43        193.09       112.70 o
  -9  -1   2        360.55        322.83       115.73 o
  -8  -1   2        244.04        305.96       100.34 o
  -7  -1   2       1686.40       1745.52       129.77 o
  -6  -1   2       1097.58       1115.53       166.73 o
  -5  -1   2       2053.48       2024.65       117.03 o
  -4  -1   2       2711.56       2586.53       139.77 o
  -3  -1   2      15193.71      13821.02       362.93 o
  -2  -1   2        367.76        243.15       129.19 o
  -1  -1   2        550.75        461.02       161.73 o
   0  -1   2       8202.37       7426.00       362.48 o
   1  -1   2      53070.38      62000.38      1098.70 o
   2  -1   2       3955.33       4396.63       152.29 o
   3  -1   2       1159.31       1238.38       116.61 o
   4  -1   2      11763.07      12403.46       545.02 o
   5  -1   2       9689.74      10360.50       389.45 o
   6  -1   2        600.63        545.42        96.87 o
   7  -1   2        585.35        653.88       116.88 o
   8  -1   2        175.70        236.97       135.38 o
   9  -1   2        537.73        505.66       138.70 o
  10  -1   2        168.23         74.54       141.73 o
  11  -1   2         53.24         -2.53       142.08 o
 -12   0   2          1.25         43.94       110.78 o
 -11   0   2        416.52        365.64       174.12 o
 -10   0   2        260.70        294.32       112.85 o
  -9   0   2        119.44        188.51       112.58 o
  -8   0   2       1041.57       1299.22       124.27 o
  -7   0   2       1380.65       1667.93       128.96 o
  -6   0   2        717.29        553.42        90.40 o
  -5   0   2        413.47        551.46       103.19 o
  -4   0   2        604.86        823.68       119.67 o
  -3   0   2       1845.35       1854.37       109.88 o
  -2   0   2       8429.81       7451.56       159.45 o
  -1   0   2        161.23        108.71       152.64 o
   0   0   2       1985.12       1272.88       159.40 o
   1   0   2       1233.24       1453.51       151.42 o
   2   0   2        127.74        459.55       108.04 o
   3   0   2       2305.21       2531.33       131.19 o
   4   0   2       3557.56       4158.22       137.99 o
   5   0   2       7248.29       8049.90       360.59 o
   6   0   2       1864.20       1981.59        98.80 o
   7   0   2       1079.92       1036.22       119.56 o
   8   0   2         15.12        -68.63       138.39 o
   9   0   2       1392.62       1186.73       121.70 o
  10   0   2        466.37        385.16       144.49 o
  11   0   2        111.10         33.28       142.02 o
 -12   1   2          2.35       -107.15       111.68 o
 -11   1   2        160.77        160.96       123.95 o
 -10   1   2        123.20        125.08       113.00 o
  -9   1   2        370.10        404.99       114.23 o
  -8   1   2        230.41        276.02       115.22 o
  -7   1   2       1701.57       1681.36       114.86 o
  -6   1   2       1109.43       1011.03        95.96 o
  -5   1   2       1940.01       1805.49       116.70 o
  -4   1   2       2927.74       2675.06       140.32 o
  -3   1   2      15202.95      14367.22       432.23 o
  -2   1   2        545.79        362.27       126.25 o
  -1   1   2        516.61        437.17       196.85 o
   0   1   2       8059.05       7312.48       369.01 o
   1   1   2      53335.70      67110.37       616.09 o
   2   1   2       3792.13       4301.51       183.46 o
   3   1   2       1289.29       1399.80       120.59 o
   4   1   2      11688.82      12496.32       331.33 o
   5   1   2       9697.39      10598.26       175.86 o
   6   1   2        589.99        676.50       116.88 o
   7   1   2        621.05        618.29       104.29 o
   8   1   2        163.53        107.79       114.60 o
   9   1   2        500.30        589.47       115.27 o
  10   1   2        163.39         15.30       172.82 o
  11   1   2         56.54         43.18       174.53 o
 -12   2   2         17.34        -94.46       102.47 o
 -11   2   2         97.15        -20.78       143.04 o
 -10   2   2        127.83        135.57        97.90 o
  -9   2   2        456.21        440.18       116.86 o
  -8   2   2        114.29         86.52       100.20 o
  -7   2   2       3275.72       3654.20       124.94 o
  -6   2   2        253.80        187.80        98.66 o
  -5   2   2       8140.71       8526.06       361.80 o
  -4   2   2       1644.83       1521.12       116.00 o
  -3   2   2       5795.50       5092.21       252.08 o
  -2   2   2        140.56        184.79        83.84 o
  -1   2   2      23597.44      20213.50       435.12 o
   0   2   2       7771.02       8736.44       320.36 o
   1   2   2      22886.37      25711.76       420.28 o
   2   2   2         32.12         63.62       113.01 o
   3   2   2      10709.96      10907.35       199.85 o
   4   2   2       4211.89       4726.26       156.08 o
   5   2   2       4907.03       4988.08       140.99 o
   6   2   2        699.77        768.91       106.80 o
   7   2   2        811.84        894.83       106.35 o
   8   2   2        564.62        598.15       126.89 o
   9   2   2        219.34        262.72       111.84 o
  10   2   2          7.07         35.95       139.89 o
  11   2   2         34.95         30.97       124.10 o
 -12   3   2          5.91         17.68       145.65 o
 -11   3   2        136.89         69.51       124.44 o
 -10   3   2         25.57        -28.98        96.62 o
  -9   3   2        131.63        299.59       112.37 o
  -8   3   2        295.85        189.14       141.68 o
  -7   3   2        646.03        768.17       124.50 o
  -6   3   2        351.10        385.17        98.10 o
  -5   3   2        612.70        576.32        99.66 o
  -4   3   2        657.71        566.92       149.10 o
  -3   3   2       7209.46       7762.50       330.65 o
  -2   3   2        675.23        572.60        99.60 o
  -1   3   2      13646.86      11214.32       316.80 o
   0   3   2       3390.50       3092.40       284.32 o
   1   3   2       2066.34       2100.39       179.88 o
   2   3   2         90.72         45.72       104.01 o
   3   3   2      13350.79      15465.11       479.95 o
   4   3   2        572.45        673.51       143.15 o
   5   3   2        862.03       1013.10       107.48 o
   6   3   2         80.90         25.80       102.07 o
   7   3   2        340.62        351.53       104.10 o
   8   3   2         93.05         98.29       112.98 o
   9   3   2         13.97         33.88       111.27 o
  10   3   2        140.05         67.69       140.21 o
  11   3   2         51.84         49.23       143.86 o
 -12   4   2         58.85        -57.41       151.36 o
 -11   4   2         21.22        -19.35       172.85 o
 -10   4   2        140.02        105.03        97.93 o
  -9   4   2        164.80        275.91        96.99 o
  -8   4   2       1173.72       1210.09       124.41 o
  -7   4   2         71.33        116.77       115.87 o
  -6   4   2        742.29        697.49        88.90 o
  -5   4   2        540.58        566.13        97.27 o
  -4   4   2       7676.24       7245.38       188.16 o
  -3   4   2        303.16        265.62       133.83 o
  -2   4   2       8047.34       7733.22       161.94 o
  -1   4   2        652.36        366.03       207.63 o
   0   4   2      10204.72      11571.94      1417.55 o
   1   4   2       3359.25       4229.39       161.97 o
   2   4   2       2650.45       2976.13       142.00 o
   3   4   2       1485.24       1936.34       136.49 o
   4   4   2       7739.21       8524.61       297.25 o
   5   4   2       1602.85       1654.17       112.01 o
   6   4   2        384.05        391.55       102.94 o
   7   4   2       1499.11       1638.72       112.00 o
   8   4   2        353.68        429.52       114.81 o
   9   4   2        233.00         89.14       139.50 o
  10   4   2        264.44        270.71       231.40 o
  11   4   2        280.62        251.70       144.64 o
 -12   5   2         56.51        -31.78       153.35 o
 -11   5   2        209.56        149.88       144.25 o
 -10   5   2         96.60         79.74       115.82 o
  -9   5   2        798.67        842.87       142.66 o
  -8   5   2        598.79        565.55       102.15 o
  -7   5   2        176.56        136.73       101.44 o
  -6   5   2        436.05        441.37        82.68 o
  -5   5   2       3276.36       3055.43       190.70 o
  -4   5   2        617.47        506.55       118.74 o
  -3   5   2         37.06         66.50       111.27 o
  -2   5   2       2474.40       2378.43       111.20 o
  -1   5   2       2962.06       2469.41       218.00 o
   0   5   2      27457.33      29889.70      3725.39 o
   1   5   2      12169.12      13695.51       529.93 o
   2   5   2       4267.32       4460.91       176.26 o
   3   5   2       6598.71       7678.33       560.41 o
   4   5   2       4113.93       4417.83       251.93 o
   5   5   2       1049.06       1183.43       107.11 o
   6   5   2        112.60         75.78       100.26 o
   7   5   2       1802.90       1947.95       154.66 o
   8   5   2        677.17        826.42       118.88 o
   9   5   2        163.97        282.71        98.57 o
  10   5   2          7.01        -85.45       141.55 o
  11   5   2        126.55        160.21       144.03 o
 -11   6   2        307.66        281.14       144.44 o
 -10   6   2         24.80        -19.78       141.05 o
  -9   6   2        432.26        392.19       100.18 o
  -8   6   2        845.33        895.70       152.11 o
  -7   6   2       1938.17       1993.23       155.16 o
  -6   6   2        155.81        290.23       140.88 o
  -5   6   2       2058.71       1983.76       154.14 o
  -4   6   2       5553.49       4807.21       422.37 o
  -3   6   2       2598.16       2013.86       225.85 o
  -2   6   2        169.09        178.32        84.29 o
  -1   6   2      24148.87      20678.85       410.13 o
   0   6   2       2230.24       2221.30       258.93 o
   1   6   2      18970.87      19696.61       971.27 o
   2   6   2         97.80        149.63       115.69 o
   3   6   2       3304.41       3645.06       142.33 o
   4   6   2       5076.14       5635.17       195.08 o
   5   6   2       5318.00       5606.66       190.28 o
   6   6   2        404.22        527.79       144.10 o
   7   6   2       1971.81       2097.03       185.57 o
   8   6   2        251.72        271.74       115.14 o
   9   6   2        441.18        568.86       139.01 o
  10   6   2        147.39         95.87       123.42 o
  11   6   2         32.49        -47.34       125.31 o
 -11   7   2        141.39        134.49       125.67 o
 -10   7   2         20.75         55.85       140.29 o
  -9   7   2        204.76        249.11       113.38 o
  -8   7   2         45.04         27.20       113.07 o
  -7   7   2       2137.54       2310.78       117.83 o
  -6   7   2        317.26        231.14       101.69 o
  -5   7   2       1378.22       1364.19       108.88 o
  -4   7   2        479.44        479.22       106.92 o
  -3   7   2      12275.37      11577.48       483.50 o
  -2   7   2       1885.23       1662.87       109.67 o
  -1   7   2      14577.68      12445.78       332.53 o
   0   7   2        578.17        475.31       154.11 o
   1   7   2       5653.62       5500.14       256.70 o
   2   7   2        131.64        167.66       136.51 o
   3   7   2       1131.22       1284.20       114.03 o
   4   7   2       1403.03       1497.55       110.51 o
   5   7   2      11060.39      12847.52       215.18 o
   6   7   2        739.86        850.48       145.14 o
   7   7   2         88.90        124.87        97.66 o
   8   7   2         46.64        103.39       110.41 o
   9   7   2        914.87        978.67       128.12 o
  10   7   2        121.40          7.63       173.88 o
  11   7   2         39.08         -4.69       152.64 o
 -11   8   2         71.55        156.87       144.20 o
 -10   8   2         91.98         41.35       172.56 o
  -9   8   2         41.49        183.72        95.22 o
  -8   8   2         33.09        -74.36       140.17 o
  -7   8   2        297.07        295.44       102.14 o
  -6   8   2       1058.07       1134.35       147.59 o
  -5   8   2        504.84        492.83       102.89 o
  -4   8   2         73.21         95.71       114.99 o
  -3   8   2        778.54        732.06       137.11 o
  -2   8   2      11952.09      11503.17       506.66 o
  -1   8   2         85.45        -23.53       188.84 o
   0   8   2        729.21        676.40       121.28 o
   1   8   2       2615.00       2607.43       134.46 o
   2   8   2       1758.68       2019.22       119.34 o
   3   8   2         64.44        129.95        85.46 o
   4   8   2       1037.10       1169.41       105.33 o
   5   8   2       1110.89       1226.94       111.24 o
   6   8   2        802.05       1059.80       108.20 o
   7   8   2         74.94        101.06       112.89 o
   8   8   2         44.24         74.76        95.62 o
   9   8   2        392.60        459.15       173.59 o
  10   8   2        217.63         44.79       125.65 o
 -11   9   2        148.05         -2.47       148.98 o
 -10   9   2        135.28        159.22       143.16 o
  -9   9   2        168.08        133.44        96.95 o
  -8   9   2         13.54         45.36       136.22 o
  -7   9   2        270.96        345.52       116.31 o
  -6   9   2        231.25        321.38       140.51 o
  -5   9   2        416.95        401.46       114.16 o
  -4   9   2        600.67        621.41       117.73 o
  -3   9   2       2755.32       2576.53       153.98 o
  -2   9   2        186.48         56.79        77.19 o
  -1   9   2       5383.20       4885.97       199.73 o
   0   9   2       2480.55       2519.59       223.69 o
   1   9   2       3519.22       3683.55       173.87 o
   2   9   2       1800.79       1731.57        91.14 o
   3   9   2       1939.32       2434.44       136.44 o
   4   9   2       2635.73       2838.91       141.79 o
   5   9   2        777.14        864.28       145.76 o
   6   9   2        411.98        510.72       102.70 o
   7   9   2         79.03         18.40       138.92 o
   8   9   2         97.63        145.19       111.31 o
   9   9   2         37.06        -73.68       172.93 o
  10   9   2        107.48         32.00       125.27 o
 -11  10   2         27.01        -60.58       221.22 o
 -10  10   2         99.87         79.66       143.76 o
  -9  10   2        203.16        214.31       123.21 o
  -8  10   2          0.78         92.75       110.37 o
  -7  10   2        700.38        707.25       118.89 o
  -6  10   2        575.74        704.58       143.42 o
  -5  10   2       2013.88       2144.58       134.34 o
  -4  10   2        273.87        277.55       118.32 o
  -3  10   2        360.43        299.82        86.62 o
  -2  10   2       3710.74       3266.99       168.84 o
  -1  10   2       1538.35       1072.03       244.31 o
   0  10   2        499.69        488.78       125.52 o
   1  10   2       3616.07       3625.09       153.63 o
   2  10   2       3237.37       3483.93       190.74 o
   3  10   2       2391.31       2609.05       130.53 o
   4  10   2        642.20        814.10       121.43 o
   5  10   2       1174.47       1356.40       124.64 o
   6  10   2         93.15         31.85       139.52 o
   7  10   2        496.93        501.18       116.76 o
   8  10   2          0.29        -15.02       136.73 o
   9  10   2        181.52        126.77       141.82 o
  10  10   2         58.78        -56.23       145.46 o
 -10  11   2         85.46         -9.57       126.12 o
  -9  11   2        144.96        140.89       173.15 o
  -8  11   2         47.27         14.09       112.70 o
  -7  11   2        219.01        173.78       137.72 o
  -6  11   2         51.56        141.89       137.79 o
  -5  11   2        930.60        890.26       123.26 o
  -4  11   2         98.06         66.63       114.63 o
  -3  11   2        308.73        257.90       131.40 o
  -2  11   2       1083.39       1083.65        96.31 o
  -1  11   2       5805.54       5463.26       500.06 o
   0  11   2        794.38        752.24       121.94 o
   1  11   2       1051.99       1001.05        89.34 o
   2  11   2       1306.40       1382.27       122.35 o
   3  11   2       7456.12       8728.27       507.98 o
   4  11   2        196.18        267.54        98.49 o
   5  11   2        633.29        802.46       107.13 o
   6  11   2        214.06        108.68       140.29 o
   7  11   2        188.03        172.52       113.49 o
   8  11   2        331.85        291.75       174.55 o
   9  11   2         26.74         27.34       141.82 o
  10  11   2          5.21        -20.55       220.58 o
 -10  12   2         37.22         64.29       144.59 o
  -9  12   2         60.25        -94.65       143.56 o
  -8  12   2        990.83       1103.37       181.87 o
  -7  12   2        105.26        147.39       135.94 o
  -6  12   2        133.68        247.20       140.56 o
  -5  12   2        144.55        121.45       139.47 o
  -4  12   2       2841.21       2999.92       155.36 o
  -3  12   2        133.19        167.60       129.60 o
  -2  12   2       1584.37       1436.92       111.32 o
  -1  12   2         29.34         53.00       112.86 o
   0  12   2       2997.68       3120.94       305.48 o
   1  12   2        146.96        175.85       111.27 o
   2  12   2       1221.30       1386.38       108.82 o
   3  12   2        182.53        190.21        98.41 o
   4  12   2        944.84       1123.67       119.59 o
   5  12   2        155.32        246.99        99.86 o
   6  12   2        884.02       1101.30       142.85 o
   7  12   2        218.88        244.01       112.89 o
   8  12   2        345.84        273.37       174.64 o
   9  12   2         35.93         69.02       143.64 o
  -9  13   2        175.19        115.74       145.72 o
  -8  13   2        248.20        303.06       175.63 o
  -7  13   2        163.87        147.33       113.37 o
  -6  13   2         92.14        112.46       110.78 o
  -5  13   2        489.47        542.92       106.87 o
  -4  13   2        311.60        366.78       100.87 o
  -3  13   2        387.37        468.19       118.99 o
  -2  13   2        121.94        165.40        96.94 o
  -1  13   2        408.88        351.12        92.22 o
   0  13   2       1319.03       1270.80       133.52 o
   1  13   2       1126.98       1217.53       121.53 o
   2  13   2        222.80        285.61       111.53 o
   3  13   2         48.81         40.96       111.41 o
   4  13   2        871.64        977.43        95.34 o
   5  13   2        757.00        926.25       103.13 o
   6  13   2         48.59         61.22       111.20 o
   7  13   2        124.81        110.19       139.80 o
   8  13   2        311.19        309.78       146.77 o
   9  13   2         83.77         49.84       126.29 o
  -9  14   2         50.96        -30.62       146.85 o
  -8  14   2        325.47        276.43       147.92 o
  -7  14   2        312.12        271.29       144.80 o
  -6  14   2        205.80        189.17       113.15 o
  -5  14   2        181.01        122.58       119.93 o
  -4  14   2       1314.65       1331.02       121.70 o
  -3  14   2       1178.72       1150.87       156.61 o
  -2  14   2        175.73        177.12       115.19 o
  -1  14   2        988.30        849.46       143.20 o
   0  14   2       3269.63       2585.43       921.20 o
   1  14   2        983.36       1061.00       109.25 o
   2  14   2         99.58        220.31       111.34 o
   3  14   2       1858.60       2034.72       107.93 o
   4  14   2       1578.12       1795.48       147.90 o
   5  14   2       1056.84       1078.22       119.17 o
   6  14   2         22.10         63.44        85.42 o
   7  14   2        860.77        855.81       150.54 o
   8  14   2        233.97        313.99       142.23 o
  -8  15   2         54.54         54.30       144.00 o
  -7  15   2        241.23        180.23       144.30 o
  -6  15   2          1.96         27.76       122.11 o
  -5  15   2         86.67         81.59       108.31 o
  -4  15   2        471.59        476.41       143.01 o
  -3  15   2       1190.13       1232.42       155.49 o
  -2  15   2        305.44        289.84       200.70 o
  -1  15   2        686.32        616.06       143.23 o
   0  15   2        461.77        509.81        87.17 o
   1  15   2       3198.15       3483.51       149.08 o
   2  15   2       1775.93       2078.52       139.24 o
   3  15   2        288.23        404.32       112.66 o
   4  15   2        914.34       1054.01        97.12 o
   5  15   2        574.95        510.15       101.26 o
   6  15   2        705.12        706.85       145.13 o
   7  15   2          6.45         -4.68       123.11 o
   8  15   2        106.35         75.10       146.37 o
  -8  16   2        213.52        134.17       147.83 o
  -7  16   2         27.95          0.69       125.42 o
  -6  16   2       1015.78       1101.81       163.93 o
  -5  16   2         79.50         50.37       128.79 o
  -4  16   2        147.45        124.27       193.41 o
  -3  16   2         56.59          0.40       137.38 o
  -2  16   2       1098.61       1018.98       156.44 o
  -1  16   2         62.11         46.02       134.39 o
   0  16   2         83.02        106.04        91.39 o
   1  16   2         35.46         11.03       108.54 o
   2  16   2       2311.11       2774.56       193.72 o
   3  16   2         14.54        -11.55        93.94 o
   4  16   2        291.79        421.93        99.67 o
   5  16   2         76.81         21.71       110.09 o
   6  16   2        530.89        577.71       127.82 o
   7  16   2         37.85         74.76       125.64 o
  -7  17   2        144.17        104.77       134.48 o
  -6  17   2        161.30        169.29       163.09 o
  -5  17   2        158.43        201.17       177.46 o
  -4  17   2         30.10        153.92       243.76 o
  -3  17   2        233.06        191.66       199.81 o
  -2  17   2         49.26         63.84       192.08 o
  -1  17   2        336.09        378.09       100.07 o
   0  17   2        109.27         99.56        78.11 o
   1  17   2        136.96        172.42        96.31 o
   2  17   2        175.83        154.21       110.99 o
   3  17   2        112.51        131.67       110.22 o
   4  17   2        224.13        235.93       139.39 o
   5  17   2         30.75         16.27       123.06 o
   6  17   2        177.51         32.19       146.17 o
   7  17   2         37.86         50.91       135.43 o
  -6  18   2        277.91        220.38       142.20 o
  -5  18   2        122.68        -13.68       251.64 o
  -4  18   2        138.22        180.72       175.04 o
  -3  18   2        178.52         91.12       245.96 o
  -2  18   2        401.34        347.18       181.02 o
  -1  18   2        104.52         77.36       139.34 o
   0  18   2        164.47         94.19       115.73 o
   1  18   2        307.54        273.14       126.79 o
   2  18   2        524.60        586.32       131.86 o
   3  18   2        847.11       1031.23       130.73 o
   4  18   2         23.61         19.86       140.64 o
   5  18   2        210.69        127.03       126.03 o
   6  18   2        303.87        243.00       147.80 o
  -6  19   2         37.97         51.36       220.74 o
  -5  19   2        139.07        -10.77       251.40 o
  -4  19   2         21.32          6.48       175.66 o
  -3  19   2         79.19         16.86       244.08 o
  -2  19   2        488.88        368.03       252.52 o
  -1  19   2         23.63         -2.74       122.69 o
   0  19   2        740.88        928.49       150.64 o
   1  19   2        228.43        179.79       117.58 o
   2  19   2        564.57        487.33       145.49 o
   3  19   2         70.48         61.82       141.49 o
   4  19   2        393.60        401.03       145.31 o
   5  19   2         41.09         11.21       144.21 o
  -4  20   2        832.77        615.07       261.82 o
  -3  20   2         86.32         80.38       248.02 o
  -2  20   2        531.02        480.99       255.07 o
  -1  20   2         46.87         58.92       173.84 o
   0  20   2       1274.88       1432.49       187.74 o
   1  20   2         11.41         -7.63       119.77 o
   2  20   2        218.76        284.44       143.01 o
   3  20   2         32.62         32.47       142.21 o
   4  20   2        104.82         58.14       166.02 o
  -2  21   2         69.48        -51.32       249.80 o
  -1  21   2        178.46        189.88       174.02 o
   0  21   2          4.11        -17.85       170.86 o
   1  21   2        307.63        212.06       174.88 o
   2  21   2         51.71         27.68       142.59 o
  -4 -20   3         22.84         41.26       254.53 o
  -3 -20   3        658.73        547.30       266.57 o
  -2 -20   3         59.98        -92.90       257.08 o
   2 -20   3        133.08        -27.43       282.01 o
   3 -20   3        565.82          3.30       226.48 o
  -5 -19   3         37.01       -123.23       250.56 o
  -4 -19   3         68.84         50.33       250.12 o
  -3 -19   3         59.64         29.18       251.99 o
  -2 -19   3         48.27         23.10       252.59 o
   2 -19   3         70.53         17.61       300.21 o
   3 -19   3        274.09        206.06       242.95 o
   4 -19   3         84.77        102.52       240.46 o
  -6 -18   3        141.78          8.51       249.10 o
  -5 -18   3        150.93        287.62       244.49 o
  -4 -18   3         81.59        134.09       245.39 o
  -3 -18   3        341.95        285.62       181.54 o
  -2 -18   3        132.47         17.49       251.01 o
   2 -18   3        336.48        381.36       301.60 o
   3 -18   3        241.45        126.50       243.47 o
   4 -18   3         61.02         14.67       237.36 o
   5 -18   3        483.57        113.36       249.26 o
   6 -18   3         85.51         64.16       218.12 o
  -7 -17   3        258.47        131.39       247.84 o
  -6 -17   3          9.61         44.56       170.37 o
  -5 -17   3         40.34         64.48       171.33 o
  -4 -17   3        358.83        413.81       244.36 o
  -3 -17   3         59.61        111.59       137.11 o
  -2 -17   3         42.00        -13.52       139.81 o
  -1 -17   3         40.52        -17.09       194.67 o
   1 -17   3          0.36          6.84       241.05 o
   2 -17   3         88.21         36.02       192.92 o
   3 -17   3        295.50        237.27       168.05 o
   4 -17   3        103.19         58.08       168.08 o
   5 -17   3        201.80        221.04       240.36 o
   6 -17   3         75.99        -34.90       248.77 o
  -8 -16   3         27.14        -83.44       176.66 o
  -7 -16   3        446.41        556.20       244.68 o
  -6 -16   3        104.01         77.56       168.95 o
  -5 -16   3         45.04          1.35       168.07 o
  -4 -16   3         41.60         96.80       190.37 o
  -3 -16   3       1571.37       1666.81       211.86 o
  -2 -16   3         99.86        206.36       138.46 o
  -1 -16   3        125.79        188.08       195.23 o
   1 -16   3       2518.98       2784.78       303.33 o
   2 -16   3        221.71        188.17       193.41 o
   3 -16   3        522.09        371.14       190.82 o
   4 -16   3        803.79        630.56       217.37 o
   5 -16   3        545.33        466.25       174.20 o
   6 -16   3         37.77        -10.53       120.47 o
   7 -16   3         66.19        -84.47       124.61 o
  -8 -15   3         68.92         23.39       173.30 o
  -7 -15   3          7.57        -20.11       169.78 o
  -6 -15   3         38.56         72.98       167.28 o
  -5 -15   3         89.05         45.52       132.70 o
  -4 -15   3        229.54        138.31       188.96 o
  -3 -15   3         29.44         35.18       188.74 o
  -2 -15   3        118.83        142.12       137.31 o
  -1 -15   3        310.38        382.16       141.70 o
   1 -15   3        133.23        190.82       237.53 o
   2 -15   3        277.21        322.31       191.95 o
   3 -15   3        528.81        535.61       188.68 o
   4 -15   3        434.02        384.32       188.82 o
   5 -15   3        498.28        377.64       124.10 o
   6 -15   3        147.73         39.52       170.43 o
   7 -15   3         93.94         18.49       172.28 o
   8 -15   3         59.66          1.71       151.87 o
  -9 -14   3         85.48        -36.88       143.44 o
  -8 -14   3        216.81         92.10       141.20 o
  -7 -14   3        181.63        126.86       139.00 o
  -6 -14   3        278.01         38.80       190.56 o
  -5 -14   3        990.05       1013.34       146.37 o
  -4 -14   3        513.39        641.14       143.74 o
  -3 -14   3        813.36       1130.05       200.60 o
  -2 -14   3        758.33        522.10       202.67 o
  -1 -14   3       5743.91       6476.97       267.77 o
   1 -14   3       1042.03       1086.51       217.38 o
   2 -14   3       1291.72       1163.71       207.82 o
   3 -14   3       3247.52       3021.65       224.82 o
   4 -14   3        459.84        206.56       133.75 o
   5 -14   3        246.07        227.69       132.44 o
   6 -14   3        690.00        569.26       122.45 o
   7 -14   3        413.27        182.97       173.69 o
   8 -14   3         51.60         41.70       101.12 o
  -9 -13   3        190.57        110.00       174.04 o
  -8 -13   3        115.16         12.78       119.85 o
  -7 -13   3        156.07        163.07       133.55 o
  -6 -13   3        574.91        681.76       138.40 o
  -5 -13   3        727.80        593.70       193.27 o
  -4 -13   3         49.14        124.70       131.90 o
  -3 -13   3        128.33        129.08       188.71 o
  -2 -13   3       1125.12       1169.04       203.68 o
  -1 -13   3        862.48        986.96       150.35 o
   0 -13   3        398.60        469.07       254.75 o
   1 -13   3        564.28        522.57       201.53 o
   2 -13   3        821.43        658.55       196.59 o
   3 -13   3        969.93        764.87       138.26 o
   4 -13   3        923.08        910.82       138.65 o
   5 -13   3        205.68        191.15       134.01 o
   6 -13   3        459.13        371.72       134.98 o
   7 -13   3        457.09        444.41       109.46 o
   8 -13   3        192.41        145.59        99.67 o
 -10 -12   3         15.05        -54.75       173.78 o
  -9 -12   3        140.49        115.41       120.49 o
  -8 -12   3         48.41         90.96       165.46 o
  -7 -12   3         15.27        -12.19       107.27 o
  -6 -12   3         58.98        110.64       108.70 o
  -5 -12   3       1042.21       1089.43       144.20 o
  -4 -12   3        301.10        253.94       138.36 o
  -3 -12   3        199.65        262.67       132.39 o
  -2 -12   3        245.00        267.65       137.40 o
  -1 -12   3       1946.25       2101.40       217.90 o
   0 -12   3       2077.60       2121.08       146.83 o
   1 -12   3         19.43         75.57       184.73 o
   2 -12   3       1036.40        846.81       117.79 o
   3 -12   3        496.02        412.91       136.43 o
   4 -12   3        704.86        702.73       136.72 o
   5 -12   3        157.52        181.06        92.91 o
   6 -12   3        273.07        173.79       108.79 o
   7 -12   3        248.98        215.78        97.17 o
   8 -12   3         97.58        177.06       107.29 o
   9 -12   3         86.90        -63.08       141.09 o
 -10 -11   3         14.84         84.17        98.30 o
  -9 -11   3         29.04         23.89       106.21 o
  -8 -11   3        108.36         23.88       110.17 o
  -7 -11   3        166.77        260.20       132.30 o
  -6 -11   3        567.09        607.60       116.37 o
  -5 -11   3         85.45         62.66       107.94 o
  -4 -11   3        200.53        221.37       188.80 o
  -3 -11   3         69.11         97.79       131.78 o
  -2 -11   3       3923.12       4125.58       233.55 o
  -1 -11   3         67.71         66.90       107.81 o
   0 -11   3        356.54        266.98        99.77 o
   1 -11   3        234.53        306.06       191.00 o
   2 -11   3       3307.35       2866.13       131.50 o
   3 -11   3        730.42        532.44       137.93 o
   4 -11   3         37.32        -38.86       133.36 o
   5 -11   3        882.64        889.06       112.65 o
   6 -11   3        202.49         95.67        84.02 o
   7 -11   3        282.09        214.69        85.77 o
   8 -11   3         38.10        -33.15       118.90 o
   9 -11   3        173.45        130.51        99.42 o
 -11 -10   3         41.73         76.89       121.71 o
 -10 -10   3        128.10        -24.53        99.98 o
  -9 -10   3         53.21        -22.88        96.98 o
  -8 -10   3        229.97        224.73        79.00 o
  -7 -10   3       1206.95       1461.59       120.62 o
  -6 -10   3       1123.07       1276.08       143.45 o
  -5 -10   3        612.26        692.51       113.24 o
  -4 -10   3        697.87        858.76       140.48 o
  -3 -10   3       2891.61       2731.12       182.83 o
  -2 -10   3       4990.59       4876.47       181.29 o
  -1 -10   3       1815.09       1732.33       185.48 o
   0 -10   3       4486.34       4277.65       162.38 o
   1 -10   3       5182.11       4478.29       174.47 o
   2 -10   3       3839.97       3170.21       147.38 o
   3 -10   3        553.72        373.04       139.49 o
   4 -10   3       1730.90       1226.05       906.38 o
   5 -10   3       2846.82       2655.73       184.58 o
   6 -10   3        231.04        239.52        94.62 o
   7 -10   3         24.34         -0.30        91.46 o
   8 -10   3        386.74        428.20       134.90 o
   9 -10   3        254.91        188.37       136.60 o
  10 -10   3        105.96        110.65       106.00 o
 -11  -9   3        242.05         58.01       112.10 o
 -10  -9   3         93.76         42.91       120.18 o
  -9  -9   3        107.09        155.58        77.28 o
  -8  -9   3        615.03        794.24       100.83 o
  -7  -9   3       1301.25       1458.11       104.94 o
  -6  -9   3        532.54        681.19       123.27 o
  -5  -9   3        727.67        823.50       119.20 o
  -4  -9   3       2666.54       2312.06       349.18 o
  -3  -9   3        362.16        226.15       123.68 o
  -2  -9   3        213.20        251.95       120.31 o
  -1  -9   3       2037.67       1941.26       198.17 o
   0  -9   3       3928.40       4041.13       185.97 o
   1  -9   3        288.30        249.64       121.84 o
   2  -9   3       1106.59        800.50       176.50 o
   3  -9   3         14.30         34.35       152.37 o
   4  -9   3       2585.67       2647.64       151.98 o
   5  -9   3        309.46        357.29       109.03 o
   6  -9   3        962.83       1091.96       135.98 o
   7  -9   3        467.07        427.16        94.98 o
   8  -9   3        395.42        377.37       114.37 o
   9  -9   3        415.79        296.11       119.18 o
  10  -9   3        208.10        191.80       121.03 o
 -11  -8   3        110.76        -49.10       141.84 o
 -10  -8   3         26.97         15.30       137.81 o
  -9  -8   3          0.60        -27.37       107.60 o
  -8  -8   3         44.62         -8.92        77.03 o
  -7  -8   3        436.26        501.11        87.20 o
  -6  -8   3        533.58        566.24       112.52 o
  -5  -8   3        283.90        331.09       111.63 o
  -4  -8   3        416.56        334.52        99.97 o
  -3  -8   3       4662.93       4077.57       446.17 o
  -2  -8   3        518.96        495.31       182.67 o
  -1  -8   3        977.40       1008.93       196.53 o
   0  -8   3       2861.47       2667.66       186.89 o
   1  -8   3       1932.72       1501.88       216.73 o
   2  -8   3       2117.01       1764.89       199.94 o
   3  -8   3       1683.95       1571.03       108.34 o
   4  -8   3       3160.64       2912.22       121.75 o
   5  -8   3       1081.82       1187.42       120.70 o
   6  -8   3        104.79        138.07       105.80 o
   7  -8   3        124.90         11.32       130.26 o
   8  -8   3        375.29        397.88       107.68 o
   9  -8   3         93.26        120.44       164.78 o
  10  -8   3         38.45       -167.96       169.17 o
 -11  -7   3          1.65       -110.07       140.68 o
 -10  -7   3         92.00         84.29       138.49 o
  -9  -7   3        187.41        122.04        95.45 o
  -8  -7   3        269.00        379.88        98.17 o
  -7  -7   3        602.50        490.70       116.99 o
  -6  -7   3        692.65        656.81        83.79 o
  -5  -7   3        917.09        815.70        71.20 o
  -4  -7   3        880.11        895.02       128.40 o
  -3  -7   3        768.35        707.73       127.90 o
  -2  -7   3       2534.24       2426.81       171.71 o
  -1  -7   3        101.95         35.82       195.80 o
   0  -7   3        199.88        128.82       130.54 o
   1  -7   3       2540.27       2591.11       245.61 o
   2  -7   3         69.02         32.72       182.91 o
   3  -7   3       3697.71       3603.17       172.01 o
   4  -7   3       4540.28       4540.77       332.43 o
   5  -7   3       1444.90       1394.19       119.35 o
   6  -7   3        128.46        190.41       104.84 o
   7  -7   3       1308.97       1288.23       138.84 o
   8  -7   3        954.03        922.85       113.71 o
   9  -7   3        212.36        337.02       136.78 o
  10  -7   3          6.19         28.40       138.84 o
 -12  -6   3         60.33        -63.94       153.53 o
 -11  -6   3         10.54         22.66       139.65 o
 -10  -6   3        336.01        233.62        99.55 o
  -9  -6   3         81.16         57.85        77.89 o
  -8  -6   3       1177.15       1196.38       117.30 o
  -7  -6   3         25.77         -2.70        88.07 o
  -6  -6   3       4231.23       4105.68       276.14 o
  -5  -6   3       4466.14       4077.82       301.44 o
  -4  -6   3      10317.11      10077.12      1256.41 o
  -3  -6   3       1327.27       1241.24       199.60 o
  -2  -6   3      12182.81      11965.90      1212.66 o
  -1  -6   3       8345.01       7779.05       276.40 o
   0  -6   3      11982.22      11973.26       257.66 o
   1  -6   3        227.86        227.36       198.25 o
   2  -6   3      10356.45      10046.54       202.33 o
   3  -6   3       6684.46       6589.40       351.74 o
   4  -6   3      15658.69      15478.98       561.20 o
   5  -6   3         25.94         55.43       134.12 o
   6  -6   3       4528.55       4329.69       272.38 o
   7  -6   3        368.97        328.37       111.71 o
   8  -6   3        585.53        458.36        96.98 o
   9  -6   3         38.23         48.50       128.18 o
  10  -6   3         88.32         56.27       117.68 o
 -12  -5   3        134.55        134.73       159.06 o
 -11  -5   3         24.55         36.44       122.30 o
 -10  -5   3        684.43        616.68        91.62 o
  -9  -5   3         92.54        188.76        79.36 o
  -8  -5   3        941.18        879.48        96.21 o
  -7  -5   3        707.97        651.99       102.96 o
  -6  -5   3       3611.27       3531.91       219.66 o
  -5  -5   3       1841.15       1579.99        90.77 o
  -4  -5   3       1725.56       1663.42        93.01 o
  -3  -5   3         23.15         13.39       111.39 o
  -2  -5   3       5678.10       5162.99       311.64 o
  -1  -5   3       2464.43       2071.92       209.23 o
   0  -5   3       5574.13       6605.71       218.21 o
   1  -5   3        794.87        885.88       196.14 o
   2  -5   3       3012.03       2758.16       137.97 o
   3  -5   3       2090.32       2096.37       127.30 o
   4  -5   3       5436.79       5005.44       350.47 o
   5  -5   3        398.35        373.31        79.81 o
   6  -5   3       5457.14       5236.23       196.01 o
   7  -5   3        140.37        236.46       108.50 o
   8  -5   3       1054.80        981.32       118.17 o
   9  -5   3         13.89         56.27        91.88 o
  10  -5   3        688.74        587.36       140.05 o
  11  -5   3          9.62         44.94       144.46 o
 -12  -4   3          3.39         45.59       123.58 o
 -11  -4   3         15.76         42.05       108.87 o
 -10  -4   3         65.27         50.17        78.76 o
  -9  -4   3        304.37        347.62        80.36 o
  -8  -4   3          1.08         53.44        87.48 o
  -7  -4   3        221.52        309.23       113.90 o
  -6  -4   3        404.24        362.16        95.35 o
  -5  -4   3       1246.78       1111.45        82.64 o
  -4  -4   3        363.83        498.55        91.74 o
  -3  -4   3        674.46        672.97       102.07 o
  -2  -4   3       2255.65       1963.85       135.78 o
  -1  -4   3       7913.13       7907.15       357.60 o
   0  -4   3       4261.47       4129.50       255.55 o
   1  -4   3        658.64        710.97       145.59 o
   2  -4   3        301.24        242.87       104.84 o
   3  -4   3       2428.33       2395.23       131.74 o
   4  -4   3       1216.02       1179.00        97.66 o
   5  -4   3       1164.97       1171.52        88.31 o
   6  -4   3       1501.73       1670.04       169.62 o
   7  -4   3        468.26        469.11       114.07 o
   8  -4   3        173.10         69.60       110.55 o
   9  -4   3         25.05        -59.50        94.00 o
  10  -4   3        312.42         46.37       140.05 o
  11  -4   3         85.85         13.45       123.41 o
 -12  -3   3         88.12        114.61       123.01 o
 -11  -3   3         77.47        -23.70       100.04 o
 -10  -3   3        362.70        345.23        99.08 o
  -9  -3   3        223.52        167.58        86.75 o
  -8  -3   3       1396.27       1401.49        97.86 o
  -7  -3   3        308.10        221.52        84.61 o
  -6  -3   3        305.72        240.27        68.69 o
  -5  -3   3       1773.81       1533.36       104.72 o
  -4  -3   3       2148.85       1798.86       127.64 o
  -3  -3   3       1891.84       1791.05       132.41 o
  -2  -3   3       4946.14       4450.09       149.74 o
  -1  -3   3        106.08         35.55       147.11 o
   0  -3   3       2032.12       1913.30       153.28 o
   1  -3   3       3600.29       3831.01       227.60 o
   2  -3   3       6803.54       7199.93       182.55 o
   3  -3   3       2451.74       2306.16       131.76 o
   4  -3   3        790.82        680.12       131.17 o
   5  -3   3        999.94        824.12       123.65 o
   6  -3   3       1583.79       1512.92       124.17 o
   7  -3   3        455.70        502.32        98.63 o
   8  -3   3        280.33        256.29        97.90 o
   9  -3   3        302.99        283.71       111.04 o
  10  -3   3        261.77        226.69       138.61 o
  11  -3   3         49.34       -119.94       173.43 o
 -12  -2   3         33.05         76.98       110.92 o
 -11  -2   3         91.17         71.77       100.27 o
 -10  -2   3        403.72        487.25        97.40 o
  -9  -2   3        183.17        235.72        80.05 o
  -8  -2   3        759.36        858.63        91.92 o
  -7  -2   3        387.64        519.27        84.26 o
  -6  -2   3       4647.45       4402.75       122.51 o
  -5  -2   3       1618.17       1500.93        90.54 o
  -4  -2   3       2949.25       2796.50       103.80 o
  -3  -2   3       1837.60       1486.80        96.06 o
  -2  -2   3       3499.12       3110.74       125.52 o
  -1  -2   3        407.89        361.86       173.40 o
   0  -2   3      38550.11      47836.25      1935.14 o
   1  -2   3      24852.25      29148.68      1742.54 o
   2  -2   3       3030.71       3173.70       135.10 o
   3  -2   3        653.02        664.52       113.49 o
   4  -2   3      17123.03      17914.96       297.46 o
   5  -2   3       1354.52       1288.56       105.57 o
   6  -2   3       2365.48       2321.01       128.74 o
   7  -2   3        256.54        299.73       138.11 o
   8  -2   3        484.43        417.87       136.79 o
   9  -2   3        327.06        373.01       111.77 o
  10  -2   3        227.26         86.51       139.86 o
  11  -2   3         14.18         66.93       172.90 o
 -12  -1   3         75.90        172.33       142.80 o
 -11  -1   3         23.18        103.63       139.33 o
 -10  -1   3        446.76        564.88       113.95 o
  -9  -1   3         87.77        182.45        86.44 o
  -8  -1   3        571.64        691.04        86.28 o
  -7  -1   3        115.15        129.28        89.07 o
  -6  -1   3       1699.96       1506.37       107.53 o
  -5  -1   3        903.74        756.87        84.51 o
  -4  -1   3       4971.96       4742.02       134.19 o
  -3  -1   3        367.23        276.16        83.71 o
  -2  -1   3        137.86         85.24       109.49 o
  -1  -1   3       2244.76       1963.42       160.09 o
   0  -1   3      17150.90      19932.09       528.10 o
   1  -1   3       2337.87       2350.62       152.56 o
   2  -1   3       3859.50       3891.93       135.66 o
   3  -1   3       1830.41       1850.36       126.24 o
   4  -1   3       9290.36       8780.40       182.28 o
   5  -1   3        773.37        727.52       100.04 o
   6  -1   3       1830.77       1868.30       111.40 o
   7  -1   3        699.04        653.67       102.97 o
   8  -1   3        655.21        710.93       139.47 o
   9  -1   3         31.19         -1.40       111.93 o
  10  -1   3        435.41        459.15       173.38 o
  11  -1   3         67.01         97.26       174.08 o
 -12   0   3         10.77       -111.24       111.24 o
 -11   0   3         42.47         79.31       108.57 o
 -10   0   3         35.11         86.24        86.57 o
  -9   0   3         63.84         63.88        86.39 o
  -8   0   3        132.72        126.39        90.36 o
  -7   0   3        440.68        452.50        85.62 o
  -6   0   3         55.70         94.34        70.33 o
  -5   0   3        197.18        296.85        99.86 o
  -4   0   3        356.75        422.88        82.40 o
  -3   0   3        965.81        728.10        85.11 o
  -2   0   3        321.80        245.94       111.84 o
  -1   0   3        165.74        196.77       150.36 o
   0   0   3        111.46        121.06       129.07 o
   1   0   3       1147.19       1473.90       128.51 o
   2   0   3        105.09        176.61       103.65 o
   3   0   3      13778.34      15291.28       362.17 o
   4   0   3         48.07          3.57        95.05 o
   5   0   3          4.67         47.28        94.97 o
   6   0   3         11.21         89.78       137.37 o
   7   0   3        997.02       1025.39       119.64 o
   8   0   3        195.66        237.94       112.02 o
   9   0   3        142.09        218.92       111.36 o
  10   0   3        143.24        187.60       140.14 o
  11   0   3          7.13        -58.87       143.88 o
 -12   1   3         80.33        134.42       110.62 o
 -11   1   3         28.37         23.47       109.11 o
 -10   1   3        431.90        397.90       100.55 o
  -9   1   3         99.52        115.49       113.43 o
  -8   1   3        590.45        697.25       122.52 o
  -7   1   3        140.79        146.75       118.45 o
  -6   1   3       1512.33       1385.32        98.94 o
  -5   1   3       1066.08        948.59        87.41 o
  -4   1   3       4917.49       4542.58       132.34 o
  -3   1   3        369.37        276.54        77.98 o
  -2   1   3        115.79        118.95        89.35 o
  -1   1   3       2157.46       1893.77       176.62 o
   0   1   3      17033.20      14186.75      8439.24 o
   1   1   3       2215.26       2193.80       150.35 o
   2   1   3       3686.51       3689.67       144.74 o
   3   1   3       1826.21       1898.60       124.82 o
   4   1   3       9001.12       8856.94       163.85 o
   5   1   3        724.68        654.59        88.98 o
   6   1   3       1927.70       1947.68       113.83 o
   7   1   3        677.14        719.53       124.66 o
   8   1   3        623.97        697.43       120.21 o
   9   1   3         30.39        -18.26       110.29 o
  10   1   3        470.96        675.91       142.62 o
  11   1   3         67.42         40.45       124.89 o
 -12   2   3         36.02         15.16       101.75 o
 -11   2   3         88.94         86.20       108.14 o
 -10   2   3        433.99        525.47        89.14 o
  -9   2   3        198.58        333.28        98.51 o
  -8   2   3        805.09        875.16       144.69 o
  -7   2   3        419.23        421.63       119.43 o
  -6   2   3       4767.68       4271.07       122.77 o
  -5   2   3       1575.18       1621.95       111.73 o
  -4   2   3       3154.31       3127.67       117.41 o
  -3   2   3       1723.57       1381.10        88.03 o
  -2   2   3       3307.33       3003.16       159.22 o
  -1   2   3        491.43        451.82       143.82 o
   0   2   3      39095.28      45606.86      1775.48 o
   1   2   3      24493.69      30090.11       359.66 o
   2   2   3       3108.43       3578.65       142.54 o
   3   2   3        537.45        601.36       139.87 o
   4   2   3      16775.56      17905.73       548.83 o
   5   2   3       1490.34       1483.46       109.19 o
   6   2   3       2337.38       2516.22       116.36 o
   7   2   3        270.34        355.30       101.71 o
   8   2   3        498.08        492.57       116.18 o
   9   2   3        359.88        412.72        99.76 o
  10   2   3        212.19        174.07       121.98 o
  11   2   3         11.92         61.80       142.64 o
 -12   3   3         81.86         59.74       124.94 o
 -11   3   3         75.52         76.03        99.54 o
 -10   3   3        343.41        383.04       139.93 o
  -9   3   3        237.21        219.53       115.76 o
  -8   3   3       1364.35       1341.40       126.68 o
  -7   3   3        353.32        289.09       142.53 o
  -6   3   3        229.36        127.47        95.63 o
  -5   3   3       1889.66       1608.92       123.37 o
  -4   3   3       2063.81       1766.03       107.79 o
  -3   3   3       2019.72       1734.08       104.55 o
  -2   3   3       4893.56       4580.94       188.38 o
  -1   3   3         73.38          5.87       122.30 o
   0   3   3       1996.47       1877.64       178.07 o
   1   3   3       3402.77       3959.25       157.38 o
   2   3   3       6215.92       7067.58       163.59 o
   3   3   3       2438.44       2466.31       159.26 o
   4   3   3        715.64        666.23       135.56 o
   5   3   3       1042.91        940.32       102.93 o
   6   3   3       1515.73       1619.51       149.15 o
   7   3   3        399.39        504.50       101.92 o
   8   3   3        314.23        302.71       114.10 o
   9   3   3        240.62        125.71        99.56 o
  10   3   3        293.36        269.39       143.79 o
  11   3   3         41.87         60.01       123.97 o
 -12   4   3          3.54         34.42       112.11 o
 -11   4   3         17.89        -29.80       100.32 o
 -10   4   3         71.65        133.80        97.51 o
  -9   4   3        327.84        383.48       114.20 o
  -8   4   3          0.43        -43.08       113.86 o
  -7   4   3        223.50        243.84       139.74 o
  -6   4   3        440.54        412.70        99.88 o
  -5   4   3       1207.42       1059.42       100.64 o
  -4   4   3        323.78        423.86       122.73 o
  -3   4   3        721.35        630.90        81.71 o
  -2   4   3       2085.00       1906.14       133.76 o
  -1   4   3       7664.98       7354.35       255.37 o
   0   4   3       4259.78       4132.49       271.98 o
   1   4   3        673.16        774.98        97.98 o
   2   4   3        186.27        172.49       104.07 o
   3   4   3       2397.99       2621.92       138.71 o
   4   4   3       1146.40       1225.76       101.99 o
   5   4   3       1063.60       1094.38        92.18 o
   6   4   3       1507.75       1850.57       150.62 o
   7   4   3        418.24        511.94       117.75 o
   8   4   3        179.98        275.41        98.67 o
   9   4   3         37.14         47.93       110.22 o
  10   4   3        318.12        166.92       144.45 o
  11   4   3         80.87         14.86       176.83 o
 -12   5   3        126.27         83.82       103.58 o
 -11   5   3         21.26        -10.11       110.88 o
 -10   5   3        681.93        570.45       116.21 o
  -9   5   3         70.70         30.89       114.02 o
  -8   5   3        923.54        986.93       106.93 o
  -7   5   3        691.15        689.77       104.15 o
  -6   5   3       3597.06       3881.92       135.33 o
  -5   5   3       1822.40       1621.13       116.69 o
  -4   5   3       1839.93       1714.92       116.44 o
  -3   5   3         23.94         38.73        97.18 o
  -2   5   3       5670.67       4921.57       175.14 o
  -1   5   3       2622.76       2168.39       168.54 o
   0   5   3       5906.78       7172.56       588.16 o
   1   5   3        824.29        943.86        90.61 o
   2   5   3       3124.63       3261.99       164.20 o
   3   5   3       2065.70       2406.51       134.05 o
   4   5   3       5857.75       6138.55       139.33 o
   5   5   3        436.91        523.57        98.18 o
   6   5   3       5561.19       5720.21       141.34 o
   7   5   3        153.66        250.69       112.62 o
   8   5   3       1082.04       1138.57       120.76 o
   9   5   3         13.79         48.53       110.25 o
  10   5   3        707.31        567.46       146.27 o
  11   5   3         10.37        -62.60       126.20 o
 -11   6   3         12.90        -35.99       142.94 o
 -10   6   3        319.28        313.26       142.68 o
  -9   6   3         94.17          9.63       112.20 o
  -8   6   3       1177.08       1244.00       147.46 o
  -7   6   3         33.01         83.49       139.21 o
  -6   6   3       4187.74       4126.05       147.22 o
  -5   6   3       4298.52       3893.39       211.98 o
  -4   6   3      10368.22       9734.93       440.84 o
  -3   6   3       1178.10       1039.81       107.32 o
  -2   6   3      12228.13       9637.70      2829.90 o
  -1   6   3       8597.22       7801.37       276.08 o
   0   6   3      11394.30      11748.70      1296.72 o
   1   6   3        179.63        164.42        86.77 o
   2   6   3      10717.51      11967.63       549.66 o
   3   6   3       6629.45       7489.64       226.57 o
   4   6   3      15546.37      17983.34       358.21 o
   5   6   3         30.78        104.86       101.06 o
   6   6   3       4605.09       4927.92       136.38 o
   7   6   3        371.00        321.68       153.39 o
   8   6   3        563.95        586.18       114.84 o
   9   6   3         30.78        -43.86       140.01 o
  10   6   3         84.29        214.42       142.41 o
 -11   7   3          2.20         -7.63       144.87 o
 -10   7   3        110.38         24.07       140.50 o
  -9   7   3        231.28        255.61        98.49 o
  -8   7   3        253.60        308.44        99.75 o
  -7   7   3        600.55        733.08       119.94 o
  -6   7   3        714.28        750.43       122.21 o
  -5   7   3       1015.46        842.21       101.28 o
  -4   7   3        797.42        800.45       132.14 o
  -3   7   3        826.37        729.13       107.11 o
  -2   7   3       2576.77       2414.40       119.90 o
  -1   7   3         82.45         58.52       189.75 o
   0   7   3        259.77        205.17       152.56 o
   1   7   3       2467.45       2801.30       173.43 o
   2   7   3         84.36         51.52       104.97 o
   3   7   3       3653.34       4226.42       142.45 o
   4   7   3       4655.21       5439.60       397.71 o
   5   7   3       1395.02       1595.13       129.04 o
   6   7   3        115.70        -10.50       139.95 o
   7   7   3       1225.08       1277.20       122.75 o
   8   7   3       1009.75        955.24       122.10 o
   9   7   3        230.63        322.07       165.94 o
  10   7   3          5.04         12.27       123.79 o
 -11   8   3        112.92        -68.21       177.85 o
 -10   8   3         22.64       -100.73       122.14 o
  -9   8   3          0.02         75.84       110.70 o
  -8   8   3         36.34         45.47        95.33 o
  -7   8   3        418.39        540.51       140.28 o
  -6   8   3        545.42        557.93       103.11 o
  -5   8   3        280.03        326.45       114.62 o
  -4   8   3        408.05        342.30       119.81 o
  -3   8   3       4585.63       3827.31       124.92 o
  -2   8   3        412.39        321.12       128.51 o
  -1   8   3        793.59        743.63       138.92 o
   0   8   3       2895.71       2912.73       375.39 o
   1   8   3       1773.08       1733.12       120.58 o
   2   8   3       2258.86       2397.45       167.07 o
   3   8   3       1785.12       1998.45       103.98 o
   4   8   3       3134.63       3560.51       163.13 o
   5   8   3       1049.19       1143.92       125.06 o
   6   8   3         98.26        149.47        98.86 o
   7   8   3        174.02        227.67       113.90 o
   8   8   3        350.25        415.98       131.10 o
   9   8   3        111.75        166.30       121.12 o
  10   8   3         36.23          3.34       175.91 o
 -11   9   3        248.72        178.44       179.84 o
 -10   9   3         96.38         98.39       142.05 o
  -9   9   3        100.10         86.12       113.16 o
  -8   9   3        624.20        793.98       119.82 o
  -7   9   3       1374.54       1477.19       150.11 o
  -6   9   3        465.86        574.75       103.67 o
  -5   9   3        734.76        682.84       119.46 o
  -4   9   3       2622.81       2327.93       145.26 o
  -3   9   3        346.11        326.33        73.33 o
  -2   9   3        218.61        149.65       118.87 o
  -1   9   3       2031.43       1857.33       188.81 o
   0   9   3       3785.89       3910.65       556.91 o
   1   9   3        253.44        264.00        98.37 o
   2   9   3       1245.72       1123.19       102.36 o
   3   9   3         21.62        -34.20        76.21 o
   4   9   3       2675.69       3361.83       127.03 o
   5   9   3        303.21        338.58       116.85 o
   6   9   3       1040.97       1143.01       146.97 o
   7   9   3        465.95        590.96       138.27 o
   8   9   3        387.34        402.16       113.63 o
   9   9   3        373.08        354.00       144.23 o
  10   9   3        215.51        121.82       144.62 o
 -11  10   3         37.72         58.49       125.54 o
 -10  10   3        121.37         36.49       145.52 o
  -9  10   3         47.93         78.00       140.63 o
  -8  10   3        216.42        275.31       136.48 o
  -7  10   3       1136.93       1352.71       216.93 o
  -6  10   3       1075.12       1055.47       123.70 o
  -5  10   3        625.83        678.60       119.64 o
  -4  10   3        724.88        737.31       120.90 o
  -3  10   3       3044.07       2748.41       113.32 o
  -2  10   3       5186.54       4612.66       147.81 o
  -1  10   3       1776.98       1377.88       134.68 o
   0  10   3       4391.60       4322.60       681.99 o
   1  10   3       5235.96       5605.58       284.83 o
   2  10   3       3932.72       4491.48       248.03 o
   3  10   3        523.54        530.70        82.14 o
   4  10   3       1663.97       2208.41       154.76 o
   5  10   3       2901.05       3402.84       141.36 o
   6  10   3        267.72        318.66       137.56 o
   7  10   3         25.86        -29.76       109.84 o
   8  10   3        420.13        423.90       174.46 o
   9  10   3        242.01        207.00       141.40 o
  10  10   3         98.50         21.48       149.81 o
 -10  11   3         20.00         20.02       124.31 o
  -9  11   3         20.02         74.29       123.49 o
  -8  11   3        121.61        127.99       112.52 o
  -7  11   3        167.61        239.36       137.65 o
  -6  11   3        526.04        620.70       141.27 o
  -5  11   3         90.51        157.55       139.17 o
  -4  11   3        240.29        179.79       153.10 o
  -3  11   3         85.59         25.12       134.14 o
  -2  11   3       3800.21       3777.79       160.66 o
  -1  11   3         67.69          9.66       146.93 o
   0  11   3        310.35        253.67        99.08 o
   1  11   3        220.72        254.30        86.22 o
   2  11   3       3307.94       3871.11       222.66 o
   3  11   3        824.39        925.95        85.86 o
   4  11   3         68.55         84.50       111.15 o
   5  11   3        913.01       1141.65       122.39 o
   6  11   3        162.94        197.55        97.26 o
   7  11   3        269.62        287.63       114.34 o
   8  11   3         32.70         -3.20       171.42 o
   9  11   3        161.39         67.44       205.69 o
 -10  12   3         15.74         37.57       145.63 o
  -9  12   3        144.11        124.44       175.56 o
  -8  12   3         57.74         18.29       173.13 o
  -7  12   3         12.89          8.01       111.17 o
  -6  12   3         74.24         89.92       137.96 o
  -5  12   3       1023.25        901.07       123.21 o
  -4  12   3        254.46        335.62        98.70 o
  -3  12   3        235.58        253.38        99.63 o
  -2  12   3        168.02        160.16       133.42 o
  -1  12   3       1973.25       1673.27       163.49 o
   0  12   3       2002.13       1962.22       309.13 o
   1  12   3         21.12         64.47       109.29 o
   2  12   3       1106.43       1116.06       105.09 o
   3  12   3        592.76        616.81        91.60 o
   4  12   3        642.14        863.65       115.62 o
   5  12   3        124.33        147.99       112.29 o
   6  12   3        270.42        328.14        98.69 o
   7  12   3        221.28        235.76       140.32 o
   8  12   3         96.52        117.25       172.43 o
   9  12   3         82.07         18.71       145.10 o
 -10  13   3        162.72         51.76       225.68 o
  -9  13   3        204.26        222.70       178.09 o
  -8  13   3        119.15         53.62       144.62 o
  -7  13   3        169.19        191.47       112.57 o
  -6  13   3        607.85        725.78       125.49 o
  -5  13   3        736.90        845.24       121.85 o
  -4  13   3         37.60          5.94       134.30 o
  -3  13   3        135.09        133.77        97.98 o
  -2  13   3       1140.39       1100.21       107.13 o
  -1  13   3        906.36        912.85       101.84 o
   0  13   3        391.18        472.58       124.10 o
   1  13   3        533.36        599.61       119.41 o
   2  13   3        828.19        893.89       116.58 o
   3  13   3        948.87       1083.73       126.92 o
   4  13   3        934.63       1142.46       117.89 o
   5  13   3        203.58        267.46        98.47 o
   6  13   3        462.63        496.01       140.59 o
   7  13   3        448.05        464.34       177.23 o
   8  13   3        220.70        142.43       145.63 o
   9  13   3         35.46        110.05       152.46 o
  -9  14   3         87.33         67.83       113.79 o
  -8  14   3        228.78        202.02       144.90 o
  -7  14   3        174.79         47.23       174.55 o
  -6  14   3        253.36        169.18        95.63 o
  -5  14   3        946.36       1067.53       106.88 o
  -4  14   3        509.32        637.36       198.66 o
  -3  14   3        795.40        921.38       107.38 o
  -2  14   3        740.83        697.98       101.83 o
  -1  14   3       5539.22       5559.62       177.64 o
   0  14   3        176.17        156.62       125.31 o
   1  14   3       1118.57       1369.05       121.73 o
   2  14   3       1340.23       1541.00        92.37 o
   3  14   3       3249.24       3612.35       223.49 o
   4  14   3        418.05        510.17        90.15 o
   5  14   3        263.44        268.74       112.13 o
   6  14   3        676.16        790.73       125.76 o
   7  14   3        447.47        370.35       176.85 o
   8  14   3         42.94         80.28       124.97 o
  -9  15   3         11.35         10.49       218.08 o
  -8  15   3         51.88         63.51       124.61 o
  -7  15   3          7.42          9.96       113.40 o
  -6  15   3         33.07         61.23       111.97 o
  -5  15   3        100.39         65.18       130.87 o
  -4  15   3        250.00        177.87       139.59 o
  -3  15   3         29.77         38.44       136.43 o
  -2  15   3        153.85        105.09       136.42 o
  -1  15   3        326.18        283.74       138.11 o
   0  15   3        883.13        896.93       142.21 o
   1  15   3        139.65        146.29       116.98 o
   2  15   3        328.10        425.95        98.51 o
   3  15   3        496.56        531.81        99.70 o
   4  15   3        451.12        493.73       113.12 o
   5  15   3        487.03        641.19       122.68 o
   6  15   3        148.59        149.80       110.69 o
   7  15   3         93.15        148.85       101.79 o
   8  15   3         67.50         37.64       134.20 o
  -8  16   3         29.62        -34.97       121.42 o
  -7  16   3        465.88        405.94       145.16 o
  -6  16   3        105.48         73.69       153.63 o
  -5  16   3         31.92        -27.63       247.26 o
  -4  16   3         34.62        -23.73       138.73 o
  -3  16   3       1560.15       1568.77       211.06 o
  -2  16   3        106.43        142.18        96.11 o
  -1  16   3        142.27        302.41        96.64 o
   0  16   3        320.95        318.10        97.19 o
   1  16   3       2459.09       2712.56       228.96 o
   2  16   3        186.28        193.93       116.00 o
   3  16   3        575.40        630.62       101.87 o
   4  16   3        745.66        766.23       131.58 o
   5  16   3        535.73        481.01       145.14 o
   6  16   3         35.81        -36.46       142.41 o
   7  16   3         76.71        -10.60       127.78 o
  -7  17   3        260.39        250.43       127.31 o
  -6  17   3         11.35        121.32       251.71 o
  -5  17   3         48.84        -16.74       251.11 o
  -4  17   3        355.58        310.95       177.04 o
  -3  17   3         56.70         84.75       195.26 o
  -2  17   3         41.54         21.86       136.50 o
  -1  17   3         38.59         39.00        96.02 o
   0  17   3        714.12        677.30       114.42 o
   1  17   3          2.35         -7.64       114.82 o
   2  17   3        129.44        136.03        95.09 o
   3  17   3        333.55        333.57       122.82 o
   4  17   3         96.27         87.28       108.82 o
   5  17   3        193.38        246.27       142.04 o
   6  17   3         72.29         77.29       144.20 o
  -6  18   3        132.37        202.27       254.42 o
  -5  18   3        153.03        -89.09       253.83 o
  -4  18   3         85.13         99.34       246.71 o
  -3  18   3        377.65        355.13       180.07 o
  -2  18   3        126.37         33.43       175.59 o
  -1  18   3        191.26        332.53       173.29 o
   0  18   3         92.01         96.82       122.26 o
   1  18   3        504.22        569.05       155.65 o
   2  18   3        312.47        418.52       141.20 o
   3  18   3        252.87        260.11       142.21 o
   4  18   3         54.72         84.33       139.94 o
   5  18   3        465.41        369.14       147.01 o
   6  18   3         80.14         93.10       219.39 o
  -6  19   3        139.25        143.15       224.77 o
  -5  19   3         39.93         18.80       254.02 o
  -4  19   3         72.01         81.25       250.36 o
  -3  19   3         62.38        -66.78       250.80 o
  -2  19   3         49.79        205.24       243.76 o
  -1  19   3        164.43         87.43       124.61 o
   0  19   3        300.56        374.82       142.14 o
   1  19   3         22.49         57.48       124.86 o
   2  19   3         70.01         91.28       140.00 o
   3  19   3        261.35        255.16       142.18 o
   4  19   3         98.76        151.48       143.01 o
   5  19   3         28.29         -3.10       215.77 o
  -4  20   3         13.62         12.36       177.41 o
  -3  20   3        714.49        684.50       189.95 o
  -2  20   3         65.46         -2.11       251.00 o
  -1  20   3        850.80       1015.69       156.47 o
   0  20   3        210.80        161.67       143.70 o
   1  20   3        119.75        159.86       140.35 o
   2  20   3        145.21        116.05       109.60 o
   3  20   3        583.49        583.62       150.19 o
  -2  21   3        223.67         42.06       255.63 o
  -1  21   3          5.02         17.81       142.08 o
   0  21   3         18.22         45.59       140.98 o
   1  21   3          7.85          7.66       141.67 o
  -4 -20   4        162.52         47.51       182.47 o
  -3 -20   4         29.83        -15.90       257.71 o
  -2 -20   4        458.33        424.51       261.42 o
   2 -20   4        541.17        -40.91       316.06 o
   3 -20   4         92.42         10.10       310.87 o
  -5 -19   4        120.69        115.76       252.95 o
  -4 -19   4        120.89         88.69       182.51 o
  -3 -19   4        166.80         67.78       255.14 o
  -2 -19   4         90.65        136.91       251.80 o
   2 -19   4         27.58          2.66       292.37 o
   3 -19   4         29.26         -5.84       234.89 o
   4 -19   4         49.63        169.26       232.15 o
  -6 -18   4         13.46       -128.36       250.55 o
  -5 -18   4         32.50          6.24       248.25 o
  -4 -18   4         61.00        106.34       248.02 o
  -3 -18   4        251.35        102.53       254.28 o
  -2 -18   4         85.57        104.31       178.85 o
   2 -18   4         68.54         37.53       240.34 o
   3 -18   4        212.88        222.11       236.19 o
   4 -18   4        331.07         97.37       173.06 o
   5 -18   4         24.27       -105.38       247.41 o
  -7 -17   4         27.80        -10.38       247.14 o
  -6 -17   4         42.18        128.92       172.84 o
  -5 -17   4        312.39        230.35       175.81 o
  -4 -17   4         70.31         69.61       242.37 o
  -3 -17   4         80.03         60.78       138.78 o
  -2 -17   4         46.10         84.51       197.05 o
  -1 -17   4       1564.64       1742.86       165.74 o
   1 -17   4        490.56        578.65       297.06 o
   2 -17   4        197.85        184.54       237.70 o
   3 -17   4        802.91        842.47       243.85 o
   4 -17   4        187.28        140.57       236.34 o
   5 -17   4        135.04        -11.33       243.65 o
   6 -17   4        155.78        -34.86       143.56 o
  -8 -16   4        150.30        -58.68       176.39 o
  -7 -16   4         17.98         52.67       170.97 o
  -6 -16   4        136.10        123.79       169.67 o
  -5 -16   4         16.00        -26.99       168.47 o
  -4 -16   4        487.27        539.32       196.86 o
  -3 -16   4         14.00        117.62       192.68 o
  -2 -16   4        121.07        148.44       193.84 o
  -1 -16   4        164.07        136.88       198.66 o
   1 -16   4         54.87         77.32       240.62 o
   2 -16   4        475.01        369.90       193.32 o
   3 -16   4        626.19        537.73       192.42 o
   4 -16   4        871.47        559.15       247.48 o
   5 -16   4         48.17        112.02       167.42 o
   6 -16   4         15.06        -75.65       123.12 o
   7 -16   4        223.90        184.82       153.23 o
  -9 -15   4         15.29         62.53       209.73 o
  -8 -15   4         89.18         54.06       174.68 o
  -7 -15   4        124.56        119.86       169.95 o
  -6 -15   4         34.66         18.33       239.47 o
  -5 -15   4         80.78          6.40       188.47 o
  -4 -15   4        328.33        364.62       136.21 o
  -3 -15   4         26.77         33.83       192.92 o
  -2 -15   4         93.51         96.80       138.90 o
  -1 -15   4        153.85         29.30       193.73 o
   1 -15   4        253.18        280.21       242.44 o
   2 -15   4        275.65        254.25       188.53 o
   3 -15   4         48.28         29.18       185.01 o
   4 -15   4         78.00         38.48        94.31 o
   5 -15   4        312.88         92.60       169.97 o
   6 -15   4         96.78         60.03       171.95 o
   7 -15   4         67.90         64.66       174.59 o
  -9 -14   4        133.85         83.66       142.43 o
  -8 -14   4         98.61         27.74       139.97 o
  -7 -14   4        370.19        248.27       187.64 o
  -6 -14   4        364.94        326.70       191.92 o
  -5 -14   4        486.92        465.93       190.98 o
  -4 -14   4        358.33        555.40       197.37 o
  -3 -14   4        565.85        681.17       146.06 o
  -2 -14   4       2542.55       2895.72       222.63 o
  -1 -14   4        369.02        424.64       142.82 o
   1 -14   4        151.98        145.30       232.57 o
   2 -14   4       1595.94       1409.28       208.33 o
   3 -14   4        442.24        431.97       134.34 o
   4 -14   4        256.16        262.79       133.65 o
   5 -14   4        691.40        597.22       100.38 o
   6 -14   4        262.70        221.48       119.81 o
   7 -14   4         79.65        -63.92       172.73 o
   8 -14   4         19.70        240.34       174.58 o
  -9 -13   4         10.62         -4.37       171.47 o
  -8 -13   4        186.84        164.20       169.41 o
  -7 -13   4        809.64        867.70       116.95 o
  -6 -13   4       1573.54       1508.25       144.06 o
  -5 -13   4        275.75        280.57       136.17 o
  -4 -13   4        947.99        886.45       198.47 o
  -3 -13   4       3235.96       3352.13       224.06 o
  -2 -13   4       3684.62       3799.65       186.52 o
  -1 -13   4        359.87        431.36       195.38 o
   1 -13   4       2908.69       3016.08       289.89 o
   2 -13   4       1029.64        884.84       142.43 o
   3 -13   4        181.72        140.40        94.17 o
   4 -13   4       2197.96       1873.92       147.05 o
   5 -13   4       1373.10       1173.70       103.54 o
   6 -13   4        336.85        245.71       152.68 o
   7 -13   4        234.08         57.81       120.88 o
   8 -13   4        203.58         64.82       124.22 o
 -10 -12   4         21.75        -28.72       141.77 o
  -9 -12   4          9.78         22.23       139.53 o
  -8 -12   4         84.58         31.37       138.03 o
  -7 -12   4         94.94        156.71       131.73 o
  -6 -12   4        432.24        445.49       135.70 o
  -5 -12   4          0.43        -20.27       144.54 o
  -4 -12   4         51.67         98.15       132.73 o
  -3 -12   4         47.10         71.67       135.32 o
  -2 -12   4       2620.83       2844.49       220.30 o
  -1 -12   4        153.32        138.47       192.81 o
   0 -12   4        280.78        328.17       317.40 o
   1 -12   4        120.97         45.40       187.32 o
   2 -12   4       2220.20       1954.14       152.21 o
   3 -12   4        181.56        139.93       132.22 o
   4 -12   4        416.74        310.14       135.26 o
   5 -12   4        486.02        331.64       134.00 o
   6 -12   4        372.54        205.81        79.84 o
   7 -12   4        132.90         52.97       106.98 o
   8 -12   4         55.48         26.79       120.23 o
   9 -12   4         52.50         23.20       106.27 o
 -10 -11   4         21.76        137.99       120.83 o
  -9 -11   4        126.78        134.40       139.06 o
  -8 -11   4         48.29         81.57       133.43 o
  -7 -11   4         89.64         57.14       106.98 o
  -6 -11   4         38.16         62.93       107.22 o
  -5 -11   4        327.43        448.57       146.91 o
  -4 -11   4         92.64        114.97       192.05 o
  -3 -11   4        376.50        414.48       138.29 o
  -2 -11   4        147.58         70.96       136.28 o
  -1 -11   4        691.47        782.71       199.18 o
   0 -11   4        134.73        116.22       120.63 o
   1 -11   4       1558.37       1303.92       149.03 o
   2 -11   4        340.59        309.12       137.55 o
   3 -11   4       1072.61        924.20       202.16 o
   4 -11   4        274.45        234.02       191.71 o
   5 -11   4        413.13        175.56       143.14 o
   6 -11   4        287.96        245.70        95.78 o
   7 -11   4         47.44         -7.00        92.84 o
   8 -11   4        376.95        285.22       169.84 o
   9 -11   4        111.63         34.14       139.30 o
 -11 -10   4         69.65        -80.55       150.78 o
 -10 -10   4         72.27         22.60       122.23 o
  -9 -10   4        447.47        457.70       173.04 o
  -8 -10   4        306.44        253.71       112.25 o
  -7 -10   4       1050.76       1346.96       196.83 o
  -6 -10   4        220.80        242.35       135.70 o
  -5 -10   4       2536.95       2543.99       431.14 o
  -4 -10   4        797.27        875.67       117.62 o
  -3 -10   4       1375.61       1457.45       202.27 o
  -2 -10   4        537.00        521.00       116.72 o
  -1 -10   4       2466.58       2413.03       151.00 o
   0 -10   4       1705.29       1695.98       150.09 o
   1 -10   4       3196.54       2612.62       157.69 o
   2 -10   4         41.22         60.26       190.02 o
   3 -10   4       1785.91       1689.69       160.04 o
   4 -10   4       3660.24       3497.69       226.69 o
   5 -10   4        526.05        408.58       111.62 o
   6 -10   4         12.44         42.85       130.73 o
   7 -10   4        685.87        550.23        97.13 o
   8 -10   4        628.97        623.09       166.21 o
   9 -10   4         71.16        137.35       118.25 o
 -11  -9   4          6.82         27.92       141.77 o
 -10  -9   4         48.51         16.85       109.58 o
  -9  -9   4        387.93        478.01        79.97 o
  -8  -9   4       1072.31       1302.40       159.78 o
  -7  -9   4        188.70        287.89        96.47 o
  -6  -9   4       1341.43       1539.97       172.39 o
  -5  -9   4       1289.81       1461.22       147.01 o
  -4  -9   4       2398.28       2530.49       217.80 o
  -3  -9   4         11.10         10.69       107.33 o
  -2  -9   4       5633.39       5468.51       221.92 o
  -1  -9   4       2928.86       3095.27       205.37 o
   0  -9   4       2000.06       2078.58       194.89 o
   1  -9   4       1155.44        968.02       181.32 o
   2  -9   4        966.18        781.08       170.67 o
   3  -9   4       2957.62       2942.80       225.25 o
   4  -9   4       2366.00       2321.82       128.40 o
   5  -9   4        641.95        577.39       109.64 o
   6  -9   4        639.47        591.55       134.70 o
   7  -9   4        529.75        453.16       110.18 o
   8  -9   4        863.51        951.48       147.28 o
   9  -9   4        137.06        133.50       135.33 o
  10  -9   4         83.84         26.94       191.31 o
 -11  -8   4         44.87         76.81       140.60 o
 -10  -8   4        121.23        -82.20       140.82 o
  -9  -8   4         39.48         75.93        76.72 o
  -8  -8   4        905.57       1084.37       101.43 o
  -7  -8   4        239.13        189.22        95.71 o
  -6  -8   4        112.91        142.00       110.82 o
  -5  -8   4         18.73         63.90       107.38 o
  -4  -8   4       3568.64       3404.00       433.67 o
  -3  -8   4        610.98        700.34       112.73 o
  -2  -8   4        407.73        245.04       175.97 o
  -1  -8   4        717.71        677.35       189.94 o
   0  -8   4       4487.15       4326.94       253.90 o
   1  -8   4       3363.97       3038.32       231.23 o
   2  -8   4         44.02         26.28       114.89 o
   3  -8   4       1597.16       1443.68       136.84 o
   4  -8   4       4830.18       4726.08       164.12 o
   5  -8   4         96.79         29.63       109.96 o
   6  -8   4        353.66        311.07        94.93 o
   7  -8   4        292.05        255.41       108.52 o
   8  -8   4        728.10        448.82       112.55 o
   9  -8   4          1.71        -43.77       116.85 o
  10  -8   4          6.85        -54.74       121.35 o
 -11  -7   4         91.50        -41.60       142.24 o
 -10  -7   4         23.85         32.58       119.62 o
  -9  -7   4         80.53        -15.57        85.88 o
  -8  -7   4         20.89         31.71        85.96 o
  -7  -7   4       1157.47       1226.08       105.88 o
  -6  -7   4        562.15        534.96       101.83 o
  -5  -7   4         96.96         -8.79        89.27 o
  -4  -7   4        817.39        794.24       124.71 o
  -3  -7   4       6788.26       6441.96       456.79 o
  -2  -7   4       1868.14       1514.77       154.69 o
  -1  -7   4        615.40        745.54       204.26 o
   0  -7   4       5194.97       5098.76       204.40 o
   1  -7   4       5870.96       5463.72       243.98 o
   2  -7   4       3463.06       3129.51       216.38 o
   3  -7   4        189.91        152.87       110.89 o
   4  -7   4       3248.37       3251.32       135.79 o
   5  -7   4        972.41        905.30       101.72 o
   6  -7   4        819.03        895.47        97.80 o
   7  -7   4        318.70        211.13       131.93 o
   8  -7   4        224.04        119.96        93.22 o
   9  -7   4        109.35        -40.15       165.86 o
  10  -7   4        125.91        124.32       138.61 o
 -12  -6   4        113.15        156.38       152.52 o
 -11  -6   4        150.47        164.02       140.99 o
 -10  -6   4        293.16        271.08       156.76 o
  -9  -6   4        460.65        472.58       111.83 o
  -8  -6   4        677.93        927.01        84.07 o
  -7  -6   4        721.39        804.41        84.80 o
  -6  -6   4       1186.02       1210.37        94.31 o
  -5  -6   4       3940.09       3486.17       271.92 o
  -4  -6   4       2089.39       2101.14       120.50 o
  -3  -6   4       6099.13       5606.15       238.31 o
  -2  -6   4       3962.41       3855.96       168.35 o
  -1  -6   4       8458.44       8463.88       524.34 o
   0  -6   4        729.91        737.95       123.93 o
   1  -6   4       6640.35       7126.32       267.62 o
   2  -6   4       5044.47       4427.58       205.79 o
   3  -6   4       9042.35       8497.42       167.31 o
   4  -6   4       2354.42       2245.21       111.39 o
   5  -6   4       5601.16       5494.55       210.37 o
   6  -6   4       2200.13       2000.24       149.20 o
   7  -6   4        947.38        972.63       100.47 o
   8  -6   4        622.87        556.85       110.34 o
   9  -6   4        259.16        280.10       118.22 o
  10  -6   4        300.42        174.37       139.78 o
 -12  -5   4          6.92         -0.74       101.54 o
 -11  -5   4        155.11         84.56        99.45 o
 -10  -5   4        306.68        272.30        98.79 o
  -9  -5   4        189.17        122.38       111.47 o
  -8  -5   4        662.88        719.92        90.95 o
  -7  -5   4        839.91        940.89        93.62 o
  -6  -5   4       2511.15       2571.35       117.63 o
  -5  -5   4       1048.50        858.59       104.23 o
  -4  -5   4        711.94        493.02       114.73 o
  -3  -5   4      13450.15      12314.69       341.81 o
  -2  -5   4       1019.06        758.92       105.24 o
  -1  -5   4          4.43         13.85        92.14 o
   0  -5   4      10400.74      10772.22       638.78 o
   1  -5   4       9081.73       9847.32       296.78 o
   2  -5   4      10185.16      10030.45       182.20 o
   3  -5   4       1621.75       1465.34       101.50 o
   4  -5   4       7012.81       6642.27       136.40 o
   5  -5   4       2699.19       3018.31       164.48 o
   6  -5   4        398.75        385.48        97.17 o
   7  -5   4        825.57        713.45       101.39 o
   8  -5   4        299.54        386.78       108.67 o
   9  -5   4        421.92        286.15       166.30 o
  10  -5   4         14.42        -92.96       140.25 o
 -12  -4   4          9.11        -96.47       144.06 o
 -11  -4   4         31.42         52.65       108.75 o
 -10  -4   4        320.24        356.55       112.84 o
  -9  -4   4         48.06         58.73       110.48 o
  -8  -4   4        201.82        126.31        88.21 o
  -7  -4   4         50.71        -19.03        80.55 o
  -6  -4   4       1906.98       1829.02        80.24 o
  -5  -4   4        493.41        345.64        89.51 o
  -4  -4   4        625.29        669.47       117.14 o
  -3  -4   4       1317.18       1046.78       148.08 o
  -2  -4   4       1504.10       1122.57       117.45 o
  -1  -4   4       2623.18       2704.25       139.62 o
   0  -4   4       2737.99       3384.74       178.54 o
   1  -4   4        129.02        188.57       175.81 o
   2  -4   4       3934.57       3623.41       130.84 o
   3  -4   4        317.37        421.74       107.20 o
   4  -4   4       1204.56       1210.31        93.22 o
   5  -4   4        417.22        600.47       112.66 o
   6  -4   4        599.59        557.66       114.35 o
   7  -4   4        730.76        724.83       135.67 o
   8  -4   4         99.63         76.41       108.82 o
   9  -4   4         75.42         81.48       103.44 o
  10  -4   4         77.54         70.57       120.55 o
  11  -4   4          3.41         36.77       212.07 o
 -12  -3   4          7.71        -43.94       102.33 o
 -11  -3   4         76.35         33.85        99.47 o
 -10  -3   4        329.00        341.13        81.33 o
  -9  -3   4        143.97        160.31       111.83 o
  -8  -3   4        321.96        336.83        89.12 o
  -7  -3   4          6.55        -84.32       114.19 o
  -6  -3   4       1001.87        966.42        78.62 o
  -5  -3   4       2471.17       2316.30        91.91 o
  -4  -3   4       1362.33       1258.11       127.44 o
  -3  -3   4        134.33        112.94       107.50 o
  -2  -3   4         21.30         68.99       101.51 o
  -1  -3   4       1282.84       1628.20       141.14 o
   0  -3   4       8774.06       8993.52       449.72 o
   1  -3   4      13001.24      15798.71       364.60 o
   2  -3   4       1659.92       1342.30       120.39 o
   3  -3   4       4340.58       4322.49       130.71 o
   4  -3   4       1841.93       1882.05       111.37 o
   5  -3   4        860.97        750.55        96.63 o
   6  -3   4       1370.37       1639.93       121.30 o
   7  -3   4        650.51        756.66       112.39 o
   8  -3   4        619.67        687.66       112.44 o
   9  -3   4        390.82        421.18       112.81 o
  10  -3   4        141.77         76.79       120.20 o
  11  -3   4         28.99        -55.91       147.94 o
 -12  -2   4        105.30         51.22       102.71 o
 -11  -2   4         63.54         57.01       141.02 o
 -10  -2   4        293.05        352.31        87.19 o
  -9  -2   4        414.54        505.73        80.25 o
  -8  -2   4        600.42        664.18        92.26 o
  -7  -2   4        314.93        395.90       101.03 o
  -6  -2   4       1793.77       1627.43        86.18 o
  -5  -2   4       2329.29       2098.56        97.29 o
  -4  -2   4       4409.01       3805.22      1064.93 o
  -3  -2   4       5194.32       4104.05       127.70 o
  -2  -2   4       2754.23       2670.69       141.27 o
  -1  -2   4       6317.88       5242.64       175.71 o
   0  -2   4       6916.99       7481.98       305.97 o
   1  -2   4       2961.87       2747.26       192.62 o
   2  -2   4       3209.21       3491.46       205.42 o
   3  -2   4       7374.64       7871.92       158.05 o
   4  -2   4       2336.90       2561.81       120.21 o
   5  -2   4       1071.92       1283.09        99.82 o
   6  -2   4       1410.67       1543.59       123.24 o
   7  -2   4        765.34        799.71       117.19 o
   8  -2   4       1236.71       1239.35       106.82 o
   9  -2   4        181.40        262.09       109.96 o
  10  -2   4        351.24        283.01       122.64 o
  11  -2   4         66.88        177.70       143.15 o
 -12  -1   4         16.59        149.41       142.02 o
 -11  -1   4         98.29         72.93       139.77 o
 -10  -1   4         20.21         92.73        79.17 o
  -9  -1   4        236.69        264.16       104.53 o
  -8  -1   4         69.12        117.61        80.92 o
  -7  -1   4       2019.30       2056.87       112.99 o
  -6  -1   4       3256.87       3078.61        96.74 o
  -5  -1   4       1380.90       1419.37        87.88 o
  -4  -1   4      10973.99      10388.73       239.00 o
  -3  -1   4       5499.00       4671.42       119.40 o
  -2  -1   4       6574.69       5769.57       193.25 o
  -1  -1   4       4520.87       4487.68       202.44 o
   0  -1   4      20360.62      20940.45      1356.96 o
   1  -1   4      17945.73      20508.85       880.19 o
   2  -1   4        185.01        107.59        99.87 o
   3  -1   4        819.59        867.50       143.31 o
   4  -1   4       3083.63       3113.25       125.20 o
   5  -1   4        567.85        575.29        93.97 o
   6  -1   4       1518.01       1575.62       121.62 o
   7  -1   4       1121.22       1058.09       103.41 o
   8  -1   4        326.36        319.97       112.18 o
   9  -1   4        461.90        453.36        98.02 o
  10  -1   4         60.05        -57.45       122.17 o
  11  -1   4        152.35         52.88       143.35 o
 -12   0   4         51.62          1.09       111.17 o
 -11   0   4        130.94        -57.01       109.38 o
 -10   0   4          0.35         62.10        95.98 o
  -9   0   4          1.57          0.82        84.99 o
  -8   0   4         25.11         83.20        88.51 o
  -7   0   4        924.19       1278.52       121.97 o
  -6   0   4         80.84         50.18        68.29 o
  -5   0   4        244.99        106.50        76.95 o
  -4   0   4       9532.68       9193.56       168.28 o
  -3   0   4         25.67         25.35        80.43 o
  -2   0   4       7293.68       7277.49       206.04 o
  -1   0   4         52.94         21.10       109.39 o
   0   0   4      12459.32      11520.53       703.34 o
   1   0   4        592.75        625.63       111.36 o
   2   0   4      14220.66      16634.67       610.51 o
   3   0   4        998.56        969.67       108.15 o
   4   0   4          1.54         41.04       101.89 o
   5   0   4        569.83        569.38        85.03 o
   6   0   4        277.03        337.55        99.51 o
   7   0   4          1.39        -87.97       111.97 o
   8   0   4        144.91         93.16       110.42 o
   9   0   4         34.83         19.26        95.15 o
  10   0   4          3.88       -116.73       121.93 o
  11   0   4         18.27        -51.80       176.04 o
 -12   1   4         18.19        -11.50       143.14 o
 -11   1   4        101.85        144.65       139.69 o
 -10   1   4         13.26        -16.54        78.68 o
  -9   1   4        239.67         73.56       114.36 o
  -8   1   4         88.41         20.34       115.83 o
  -7   1   4       1928.78       1941.05        95.00 o
  -6   1   4       3139.69       2804.37        96.93 o
  -5   1   4       1334.09       1392.98        87.01 o
  -4   1   4      10999.32      10269.23       167.91 o
  -3   1   4       5418.35       4664.49       117.36 o
  -2   1   4       6739.96       5667.69       166.26 o
  -1   1   4       4711.80       4815.91       174.93 o
   0   1   4      20550.94      21104.67       918.77 o
   1   1   4      17298.51      20735.21       270.96 o
   2   1   4        309.53        200.13        88.51 o
   3   1   4        685.54        710.45       105.69 o
   4   1   4       2948.61       3100.84       114.12 o
   5   1   4        594.82        488.08        95.39 o
   6   1   4       1618.25       1659.12       123.62 o
   7   1   4       1033.91        870.91       119.09 o
   8   1   4        300.84        279.46       136.90 o
   9   1   4        480.75        521.49        99.12 o
  10   1   4         64.27         91.34       140.49 o
  11   1   4        149.52          5.37       125.03 o
 -12   2   4        113.69        119.72       102.16 o
 -11   2   4         57.86        -38.11       109.81 o
 -10   2   4        298.19        301.78        97.53 o
  -9   2   4        402.69        317.64        88.53 o
  -8   2   4        626.97        695.19        92.43 o
  -7   2   4        335.89        314.11        84.45 o
  -6   2   4       1893.36       1855.17        82.42 o
  -5   2   4       2236.07       1918.46        99.22 o
  -4   2   4       4594.28       4502.06       125.54 o
  -3   2   4       4957.91       3939.06       111.53 o
  -2   2   4       2987.12       2975.39       162.56 o
  -1   2   4       5502.18       4454.58       167.26 o
   0   2   4       7111.59       6760.32       323.77 o
   1   2   4       3343.62       3187.00       141.39 o
   2   2   4       3282.58       3785.53       128.76 o
   3   2   4       7548.41       8193.95       163.09 o
   4   2   4       2434.88       2783.38       141.59 o
   5   2   4       1101.66       1194.84       102.75 o
   6   2   4       1388.24       1525.59       124.71 o
   7   2   4        771.09        857.99       105.15 o
   8   2   4       1225.30       1439.80       121.58 o
   9   2   4        173.13        104.65       144.07 o
  10   2   4        349.62        225.58       124.50 o
  11   2   4         62.66          4.60       126.54 o
 -12   3   4          9.59        -14.68       124.91 o
 -11   3   4         79.23        107.74       122.41 o
 -10   3   4        336.92        318.04        81.74 o
  -9   3   4        126.57        158.12       111.11 o
  -8   3   4        329.37        472.02        89.96 o
  -7   3   4          4.00        105.17        98.04 o
  -6   3   4        988.68        942.58        74.93 o
  -5   3   4       2250.58       2279.41        99.24 o
  -4   3   4       1344.14       1261.08        80.69 o
  -3   3   4        120.93         75.62        75.16 o
  -2   3   4         96.43         84.32        89.89 o
  -1   3   4       1665.16       1910.42       138.83 o
   0   3   4       8681.55       8556.94       345.42 o
   1   3   4      12621.20      15178.73       245.26 o
   2   3   4       1334.54       1159.26       104.66 o
   3   3   4       4244.30       4618.41       166.53 o
   4   3   4       1731.40       1834.35       102.30 o
   5   3   4        866.47        924.01        98.80 o
   6   3   4       1313.86       1623.73       124.22 o
   7   3   4        711.63        827.01       104.50 o
   8   3   4        615.73        738.66        99.23 o
   9   3   4        408.43        545.08       139.23 o
  10   3   4        132.45        -14.87       266.05 o
  11   3   4         26.68         17.15       198.18 o
 -12   4   4         12.40        -81.60       144.86 o
 -11   4   4         31.78       -123.74       123.74 o
 -10   4   4        331.38        388.30       113.49 o
  -9   4   4         70.39         30.37        79.16 o
  -8   4   4        234.22        248.38        81.64 o
  -7   4   4         49.20         46.07        87.80 o
  -6   4   4       1934.13       1855.02       105.53 o
  -5   4   4        576.23        447.77        90.49 o
  -4   4   4        585.98        613.99        82.82 o
  -3   4   4       1376.46       1183.22        89.43 o
  -2   4   4       1483.88       1156.89       118.71 o
  -1   4   4       2606.34       2552.66       174.13 o
   0   4   4       2566.24       2992.36       146.70 o
   1   4   4        160.78        174.06        73.14 o
   2   4   4       3749.06       3976.69       149.82 o
   3   4   4        403.49        523.92        97.52 o
   4   4   4       1237.98       1382.76       109.09 o
   5   4   4        413.97        542.07       117.05 o
   6   4   4        563.94        609.89       118.39 o
   7   4   4        696.48        771.71       127.60 o
   8   4   4         95.41         27.20        97.30 o
   9   4   4         60.85        114.93       120.79 o
  10   4   4         77.17         59.34       143.48 o
  11   4   4          6.04       -139.37       219.63 o
 -12   5   4          6.23          5.89       102.16 o
 -11   5   4        162.67        166.68       109.30 o
 -10   5   4        287.87        283.74        99.16 o
  -9   5   4        150.56        279.39        79.62 o
  -8   5   4        653.24        729.38       101.96 o
  -7   5   4        914.28        949.38       105.55 o
  -6   5   4       2454.91       2359.89       115.65 o
  -5   5   4        998.93        852.27        77.07 o
  -4   5   4        834.55        668.96        70.68 o
  -3   5   4      13260.47      11482.94       167.54 o
  -2   5   4        891.32        596.68       139.88 o
  -1   5   4         32.17         70.16       180.28 o
   0   5   4       9925.44       9833.17       534.92 o
   1   5   4       9037.00       9859.62       489.72 o
   2   5   4      10305.14      11797.51       210.61 o
   3   5   4       1662.57       1821.68       119.33 o
   4   5   4       6948.41       7499.83       165.92 o
   5   5   4       2858.93       3383.61       189.06 o
   6   5   4        473.06        544.20       102.87 o
   7   5   4        936.25       1076.13       141.73 o
   8   5   4        279.36        171.12       138.69 o
   9   5   4        441.21        425.07       142.19 o
  10   5   4         12.84         -8.98       122.59 o
 -12   6   4        122.05        -14.19       155.04 o
 -11   6   4        129.86         78.05       100.42 o
 -10   6   4        279.79        263.92       109.64 o
  -9   6   4        486.32        586.96        98.95 o
  -8   6   4        750.43        868.55        95.06 o
  -7   6   4        665.11        754.44       117.55 o
  -6   6   4       1197.41       1264.95        98.21 o
  -5   6   4       3953.27       3431.11       100.09 o
  -4   6   4       1904.03       1761.41        99.77 o
  -3   6   4       6312.33       5356.73       130.64 o
  -2   6   4       3977.04       3746.37       168.47 o
  -1   6   4       8594.37       7827.77       238.80 o
   0   6   4        751.60        752.99       122.17 o
   1   6   4       6963.90       7765.64       519.83 o
   2   6   4       5059.59       5318.62       144.44 o
   3   6   4       9009.78       9912.18       175.29 o
   4   6   4       2274.71       2363.85       115.36 o
   5   6   4       5806.80       6313.64       144.25 o
   6   6   4       2315.96       2614.08       131.75 o
   7   6   4        947.91       1230.99       119.73 o
   8   6   4        603.89        580.50       101.33 o
   9   6   4        262.28        282.29       141.16 o
  10   6   4        308.92        143.09       145.56 o
 -11   7   4         98.88         71.10       101.20 o
 -10   7   4         26.14         25.78        98.89 o
  -9   7   4         70.67         12.77       110.90 o
  -8   7   4         19.01         -5.46        79.32 o
  -7   7   4       1188.06       1319.73        90.99 o
  -6   7   4        616.50        677.25        84.94 o
  -5   7   4        104.09         97.94        78.73 o
  -4   7   4        809.83        748.39        88.61 o
  -3   7   4       6979.72       5861.80       149.23 o
  -2   7   4       1884.10       1782.67       155.72 o
  -1   7   4        574.77        663.45       195.38 o
   0   7   4       5165.76       5175.06       562.82 o
   1   7   4       5838.13       5924.62       337.17 o
   2   7   4       3338.32       3425.09       272.81 o
   3   7   4        219.52        176.94        95.48 o
   4   7   4       3141.45       3567.91       141.60 o
   5   7   4        786.53        917.96       117.49 o
   6   7   4        696.20        874.83       118.28 o
   7   7   4        304.60        233.44       115.72 o
   8   7   4        234.48        164.16       136.53 o
   9   7   4        104.58        111.42       140.16 o
  10   7   4        108.86        -30.30       143.39 o
 -11   8   4         39.90         89.45       111.40 o
 -10   8   4        120.61         44.03       110.28 o
  -9   8   4         35.56         94.90        96.03 o
  -8   8   4        928.18       1046.74        87.90 o
  -7   8   4        215.33        277.55        90.32 o
  -6   8   4        158.75        235.05        80.74 o
  -5   8   4         18.12         26.56       111.65 o
  -4   8   4       3597.44       3287.73       104.43 o
  -3   8   4        602.23        570.78        82.66 o
  -2   8   4        535.71        372.62       126.11 o
  -1   8   4        692.38        646.55       133.18 o
   0   8   4       4323.03       4463.69       492.81 o
   1   8   4       3295.26       3529.48       211.40 o
   2   8   4         11.70         21.95        70.49 o
   3   8   4       1505.88       1737.95       125.46 o
   4   8   4       4812.30       5506.19       155.50 o
   5   8   4         98.85        110.43       113.92 o
   6   8   4        303.02        287.20       113.23 o
   7   8   4        261.17        312.04       112.81 o
   8   8   4        733.90        899.06       102.83 o
   9   8   4          4.04        -76.57       122.61 o
  10   8   4          5.35         64.37       124.84 o
 -11   9   4          6.10        -13.49       126.77 o
 -10   9   4         45.63         43.98       142.48 o
  -9   9   4        371.17        403.36        83.15 o
  -8   9   4       1078.38       1304.48       105.54 o
  -7   9   4        178.35        289.87       113.15 o
  -6   9   4       1258.31       1211.71       108.43 o
  -5   9   4       1281.75       1286.29       109.47 o
  -4   9   4       2181.97       1937.32        96.05 o
  -3   9   4         11.56       -109.12       109.12 o
  -2   9   4       5709.75       4962.52       217.14 o
  -1   9   4       2887.73       2666.43       157.73 o
   0   9   4       1796.70       1897.26       207.35 o
   1   9   4       1322.66       1403.67       104.69 o
   2   9   4       1340.04       1250.98       100.15 o
   3   9   4       2951.89       3399.85       152.66 o
   4   9   4       2372.91       2931.14       135.75 o
   5   9   4        698.80        734.09       118.36 o
   6   9   4        694.05        907.75       118.33 o
   7   9   4        505.54        588.14       114.70 o
   8   9   4        815.82        880.01       143.16 o
   9   9   4        151.22        115.23       142.35 o
  10   9   4         89.06         47.73       153.34 o
 -11  10   4         64.17         34.96       133.00 o
 -10  10   4         69.14        149.26       124.23 o
  -9  10   4        430.62        491.40       102.58 o
  -8  10   4        304.95        314.48        81.43 o
  -7  10   4       1009.78       1130.07        96.92 o
  -6  10   4        242.19        271.59        81.63 o
  -5  10   4       2419.42       2349.56       125.51 o
  -4  10   4        794.79        733.29       191.72 o
  -3  10   4       1405.21       1278.93       106.70 o
  -2  10   4        615.61        524.46       117.68 o
  -1  10   4       2367.67       2012.25       141.67 o
   0  10   4       1709.89       1754.88       212.80 o
   1  10   4       3333.23       3615.25       226.03 o
   2  10   4         32.63         74.43        84.28 o
   3  10   4       1697.44       2038.37       111.84 o
   4  10   4       3573.96       4418.39       168.20 o
   5  10   4        529.27        699.49       114.86 o
   6  10   4          5.06        -50.07       110.57 o
   7  10   4        711.86        796.10       116.95 o
   8  10   4        649.50        748.46       144.15 o
   9  10   4         75.47         68.38       142.63 o
 -10  11   4         18.01         31.18       144.10 o
  -9  11   4        156.26        169.73       123.53 o
  -8  11   4         57.04         84.18        96.77 o
  -7  11   4         80.30         76.71        95.31 o
  -6  11   4         50.85         57.34        96.54 o
  -5  11   4        359.23        346.11       127.59 o
  -4  11   4        103.89        182.69        85.20 o
  -3  11   4        316.11        277.37        96.94 o
  -2  11   4        128.73         92.31        92.09 o
  -1  11   4        830.72        706.58       190.37 o
   0  11   4        116.80         77.24       151.02 o
   1  11   4       1385.21       1567.25       107.50 o
   2  11   4        304.64        445.54        97.18 o
   3  11   4       1152.99       1327.69       104.36 o
   4  11   4        309.57        299.68        99.38 o
   5  11   4        427.54        513.72       138.09 o
   6  11   4        277.78        470.95       113.49 o
   7  11   4         44.33          1.37       112.65 o
   8  11   4        336.57        454.87       173.71 o
   9  11   4        118.91         53.14       144.14 o
 -10  12   4         19.41        -29.79       113.18 o
  -9  12   4         12.48        -63.68       124.50 o
  -8  12   4        106.74         61.06       122.34 o
  -7  12   4        101.50        132.17        96.86 o
  -6  12   4        381.32        420.14       114.17 o
  -5  12   4          0.48        -49.89       105.08 o
  -4  12   4         71.01        108.92       136.67 o
  -3  12   4         59.80        -51.37       134.48 o
  -2  12   4       2659.81       2691.08       116.41 o
  -1  12   4        162.40        216.11       133.10 o
   0  12   4        275.59        364.50       161.20 o
   1  12   4         68.77         90.66       108.43 o
   2  12   4       2176.12       2472.93       190.62 o
   3  12   4        128.79        142.80        95.63 o
   4  12   4        428.62        515.44        88.63 o
   5  12   4        510.70        394.21        98.84 o
   6  12   4        336.09        458.08       112.50 o
   7  12   4        122.45        129.54       140.20 o
   8  12   4         43.92        -40.31       142.00 o
   9  12   4         49.54         72.51       151.53 o
  -9  13   4         12.07         15.84       123.84 o
  -8  13   4        186.24        112.08       140.34 o
  -7  13   4        828.37        789.25       119.04 o
  -6  13   4       1635.15       1600.58       121.30 o
  -5  13   4        282.61        283.34       138.70 o
  -4  13   4        984.45        784.36       149.08 o
  -3  13   4       3270.59       3379.35       157.86 o
  -2  13   4       3807.25       3591.76       161.60 o
  -1  13   4        350.27        395.70       190.61 o
   0  13   4       1688.77       1793.77       207.57 o
   1  13   4       3040.43       3648.39       189.50 o
   2  13   4       1099.95       1302.04       115.59 o
   3  13   4        162.07        165.53        87.52 o
   4  13   4       2156.82       2585.75       196.29 o
   5  13   4       1394.22       1566.85       100.46 o
   6  13   4        353.77        343.21        97.34 o
   7  13   4        262.50        197.96       171.72 o
   8  13   4        205.12        102.77       145.29 o
  -9  14   4        140.67        153.04       144.93 o
  -8  14   4        104.22        100.48       141.79 o
  -7  14   4        368.88        305.99       123.83 o
  -6  14   4        353.97        330.81       112.72 o
  -5  14   4        507.12        497.19       142.19 o
  -4  14   4        338.78        429.80       142.66 o
  -3  14   4        544.23        596.16       139.87 o
  -2  14   4       2489.50       2361.21       149.93 o
  -1  14   4        349.72        339.59       138.24 o
   0  14   4        189.01        274.45       110.68 o
   1  14   4        182.65        228.24        99.34 o
   2  14   4       1576.27       1812.35       109.92 o
   3  14   4        442.04        607.84       100.89 o
   4  14   4        286.03        359.14       111.76 o
   5  14   4        721.76        883.65       103.47 o
   6  14   4        291.12        293.16       122.56 o
   7  14   4         89.29         59.02       109.63 o
   8  14   4         20.15        -63.85       177.66 o
  -8  15   4         75.07          5.27       124.38 o
  -7  15   4        108.24        137.40       124.69 o
  -6  15   4         36.53        -26.51       146.67 o
  -5  15   4         99.37        131.19       140.25 o
  -4  15   4        289.66        292.30       138.52 o
  -3  15   4         47.79         25.76        96.91 o
  -2  15   4         95.98        104.77        96.75 o
  -1  15   4        147.50        184.42        93.55 o
   0  15   4        381.79        412.76       112.23 o
   1  15   4        211.17        238.61        99.19 o
   2  15   4        215.72        205.81       100.11 o
   3  15   4         41.90         -3.69        85.13 o
   4  15   4         80.22        121.03       110.05 o
   5  15   4        306.87        315.65       140.09 o
   6  15   4        100.56        139.40       109.56 o
   7  15   4         63.13        107.72       110.77 o
  -8  16   4        165.50         39.06       143.98 o
  -7  16   4         18.24          5.56       138.69 o
  -6  16   4        131.01         40.95       177.30 o
  -5  16   4         14.71        -69.80       244.95 o
  -4  16   4        510.59        478.06       144.77 o
  -3  16   4          9.45         85.25        94.22 o
  -2  16   4        134.39        111.55       134.61 o
  -1  16   4        148.83        208.13       132.85 o
   0  16   4       1180.04       1341.42       144.01 o
   1  16   4         42.72         58.69        87.49 o
   2  16   4        471.97        575.24       113.24 o
   3  16   4        652.82        742.42       101.31 o
   4  16   4        925.81       1107.82       117.08 o
   5  16   4         61.95         74.38       122.31 o
   6  16   4         13.07         22.23       110.65 o
   7  16   4        205.04        187.67       164.00 o
  -7  17   4         30.83       -258.23       258.23 o
  -6  17   4         43.96        -22.74       249.48 o
  -5  17   4        283.58        403.17       248.32 o
  -4  17   4         40.77         33.55       173.16 o
  -3  17   4         67.75         49.85       195.19 o
  -2  17   4         35.31         19.02        95.91 o
  -1  17   4       1562.00       1501.51       147.38 o
   0  17   4        158.75        176.16       134.68 o
   1  17   4        477.97        543.24       120.74 o
   2  17   4        231.94        228.07       126.53 o
   3  17   4        766.43       1061.53       146.09 o
   4  17   4        173.06        148.29       110.60 o
   5  17   4        129.89        115.34       112.03 o
   6  17   4        161.28         72.82       146.13 o
  -6  18   4         11.73         32.87       254.25 o
  -5  18   4         42.94         14.79       250.68 o
  -4  18   4         70.67        -27.31       179.05 o
  -3  18   4        247.65         -9.42       250.66 o
  -2  18   4         70.80        129.00       171.97 o
  -1  18   4        252.14        181.46       172.93 o
   0  18   4        181.57        162.72       121.39 o
   1  18   4        170.61        151.52       139.27 o
   2  18   4         71.49         43.66       107.60 o
   3  18   4        232.26        146.52       141.70 o
   4  18   4        315.77        214.67       125.07 o
   5  18   4         28.53        -25.82       125.30 o
  -5  19   4        115.87        250.53       256.21 o
  -4  19   4        102.86          8.67       252.51 o
  -3  19   4        161.68        120.97       179.97 o
  -2  19   4         56.81         64.43       175.71 o
  -1  19   4        411.30        292.75       145.84 o
   0  19   4         72.29         32.70       109.78 o
   1  19   4        172.16         87.38       141.55 o
   2  19   4         20.06         23.50       120.06 o
   3  19   4         29.94         28.05       122.58 o
   4  19   4         49.98         28.32       143.54 o
  -4  20   4        192.82         69.77       256.82 o
  -3  20   4         30.25        -14.59       253.54 o
  -2  20   4        442.27        473.34       182.73 o
  -1  20   4         71.86         24.22       125.86 o
   0  20   4         44.56         36.48       143.54 o
   1  20   4         12.01         13.84       110.93 o
   2  20   4        529.44        563.70       156.29 o
   3  20   4        106.08         57.37       160.70 o
  -2  21   4         24.71        -76.92       219.83 o
  -1  21   4        312.80        187.03       135.08 o
   0  21   4         35.27         55.65       158.25 o
  -4 -20   5        271.61        146.66       289.07 o
  -3 -20   5        243.93         80.58       264.30 o
  -5 -19   5         88.90        -23.57       184.49 o
  -4 -19   5         66.88        174.31       252.95 o
  -3 -19   5        126.59         88.85       182.99 o
  -2 -19   5        101.10        -21.59       254.70 o
   2 -19   5          0.75         48.38       277.98 o
   3 -19   5         95.22         15.98       218.01 o
   4 -19   5        244.73         16.54       276.06 o
  -6 -18   5         67.06        100.45       250.44 o
  -5 -18   5         20.65         89.28       248.29 o
  -4 -18   5        270.31        246.65       180.61 o
  -3 -18   5        166.51        157.94       251.57 o
  -2 -18   5        433.44        380.74       186.83 o
   2 -18   5        178.09        154.80       292.08 o
   3 -18   5        150.72        135.08       233.91 o
   4 -18   5          9.90         77.28       237.51 o
   5 -18   5         28.62         13.40       275.48 o
  -7 -17   5          9.41       -132.97       248.96 o
  -6 -17   5        182.64        138.86       175.80 o
  -5 -17   5        105.43        -44.32       246.55 o
  -4 -17   5         63.52       -167.95       250.12 o
  -3 -17   5        137.36        148.24       247.55 o
  -2 -17   5       1904.42       2338.88       220.28 o
   2 -17   5       1692.82       1855.30       269.62 o
   3 -17   5        138.57        141.13       232.36 o
   4 -17   5        136.20        103.76       242.02 o
   5 -17   5        146.71          3.33       144.19 o
  -8 -16   5         31.64         88.41       172.76 o
  -7 -16   5         92.24        -33.15       175.91 o
  -6 -16   5        273.70        161.85       173.90 o
  -5 -16   5         33.87         17.53       169.62 o
  -4 -16   5         87.95         10.38       194.19 o
  -3 -16   5        112.67         85.95       139.06 o
  -2 -16   5        335.60        320.53       141.54 o
  -1 -16   5        693.68        771.94       202.73 o
   1 -16   5         96.62        103.48       310.79 o
   2 -16   5         36.25         34.07       183.02 o
   3 -16   5        721.57        659.08       241.26 o
   4 -16   5        151.94         24.17       168.41 o
   5 -16   5         25.96         46.71       170.65 o
   6 -16   5        138.74         18.36       127.42 o
  -8 -15   5         94.67         79.23       173.41 o
  -7 -15   5         23.40         -8.35       169.70 o
  -6 -15   5         15.07         34.70       237.99 o
  -5 -15   5        237.08        -44.92       194.69 o
  -4 -15   5        275.57        346.29       139.07 o
  -3 -15   5         59.93         66.15       192.16 o
  -2 -15   5        347.69        431.98       142.26 o
  -1 -15   5        198.36        200.77       193.57 o
   1 -15   5         67.29        102.96       232.12 o
   2 -15   5        280.75        258.58       228.96 o
   3 -15   5         22.22        -25.04       130.93 o
   4 -15   5        359.95        219.63       152.71 o
   5 -15   5          9.82        126.97       168.34 o
   6 -15   5        178.72        107.10       173.98 o
   7 -15   5         29.23         64.57       124.72 o
  -9 -14   5         57.80        -74.04       143.10 o
  -8 -14   5        352.17        260.03       142.82 o
  -7 -14   5         20.68         30.57       144.78 o
  -6 -14   5        273.54        321.59       137.24 o
  -5 -14   5        592.03        558.96       138.70 o
  -4 -14   5        176.32         11.25       195.00 o
  -3 -14   5        576.22        649.32       145.14 o
  -2 -14   5        365.88        383.52       197.49 o
  -1 -14   5        510.26        553.83       198.62 o
   1 -14   5        624.01        558.47       239.55 o
   2 -14   5        338.94        268.57       111.80 o
   3 -14   5        413.11        314.21       135.26 o
   4 -14   5        385.34        265.79        97.88 o
   5 -14   5        124.03        187.25       167.72 o
   6 -14   5        194.71         47.71       121.75 o
   7 -14   5         75.52        103.01       174.35 o
  -9 -13   5         47.38       -135.95       174.23 o
  -8 -13   5        337.51        336.39       173.15 o
  -7 -13   5        450.99        351.55       185.86 o
  -6 -13   5        197.49        136.11       148.20 o
  -5 -13   5        788.98        908.53       195.07 o
  -4 -13   5       1607.41       1671.47       154.50 o
  -3 -13   5       1633.99       1808.56       209.90 o
  -2 -13   5        425.40        469.99       142.79 o
  -1 -13   5        969.97       1045.51       150.63 o
   1 -13   5       1049.27       1049.68       243.95 o
   2 -13   5        770.82        681.56       140.13 o
   3 -13   5       1921.57       1532.88       145.51 o
   4 -13   5       2218.42       1973.64       148.82 o
   5 -13   5        202.55        113.98       134.27 o
   6 -13   5        127.79         11.74       170.75 o
   7 -13   5        242.31        115.81       171.94 o
   8 -13   5        370.02        196.09       103.64 o
 -10 -12   5          1.53         65.59       143.98 o
  -9 -12   5         21.40        -33.99       141.21 o
  -8 -12   5        275.29        327.08       140.89 o
  -7 -12   5        744.92        717.44       132.80 o
  -6 -12   5        643.07        741.94       114.12 o
  -5 -12   5        254.66        206.46        98.55 o
  -4 -12   5        473.89        393.26       140.60 o
  -3 -12   5       3078.13       3043.27       223.21 o
  -2 -12   5        533.19        603.52       145.02 o
  -1 -12   5         14.05        -46.11       134.20 o
   0 -12   5       1607.36       1756.77       398.78 o
   1 -12   5       2487.25       2393.65       166.28 o
   2 -12   5        245.80        221.45       136.60 o
   3 -12   5         33.95         27.95       191.17 o
   4 -12   5         14.28         -6.80       187.27 o
   5 -12   5        998.06        958.93       141.87 o
   6 -12   5         54.59         61.66       133.25 o
   7 -12   5        199.16        169.69       170.25 o
   8 -12   5         92.39        113.41       122.24 o
 -10 -11   5         90.25        113.68       122.73 o
  -9 -11   5        189.74        241.04       121.48 o
  -8 -11   5        264.34        116.39        97.25 o
  -7 -11   5        273.67        325.94       135.28 o
  -6 -11   5        299.87        240.40       134.66 o
  -5 -11   5        326.94        250.50       136.10 o
  -4 -11   5        130.33        205.21       187.72 o
  -3 -11   5        527.46        625.95       144.63 o
  -2 -11   5        433.00        612.12       196.19 o
  -1 -11   5        392.09        427.25       138.25 o
   0 -11   5        897.35        824.82       291.72 o
   1 -11   5        601.31        550.29       138.10 o
   2 -11   5        954.00        899.12       202.42 o
   3 -11   5        160.81        191.42       134.09 o
   4 -11   5        955.33        980.08       195.73 o
   5 -11   5        522.20        468.41       192.65 o
   6 -11   5        210.23        115.85       108.22 o
   7 -11   5        233.68         51.50       168.59 o
   8 -11   5        308.20        221.10       121.49 o
   9 -11   5        148.74        157.10       121.67 o
 -11 -10   5        109.09         39.23       195.78 o
 -10 -10   5        106.58         57.98       140.45 o
  -9 -10   5         84.50         66.23       168.83 o
  -8 -10   5        361.83        429.93       114.70 o
  -7 -10   5        594.13        646.49       115.16 o
  -6 -10   5        609.30        670.72       163.90 o
  -5 -10   5         43.83         20.81       110.32 o
  -4 -10   5        531.65        565.42       123.65 o
  -3 -10   5       1626.50       1781.40       152.95 o
  -2 -10   5       2694.07       2718.10       218.92 o
  -1 -10   5        408.03        468.06       162.48 o
   0 -10   5        137.35        167.21       143.27 o
   1 -10   5       2302.33       2053.72       228.33 o
   2 -10   5        857.96        583.07       201.34 o
   3 -10   5       2138.46       2048.40       213.73 o
   4 -10   5         81.32        188.59       190.58 o
   5 -10   5        938.76        882.77       136.82 o
   6 -10   5        752.82        669.36       112.21 o
   7 -10   5        905.64        701.39       186.26 o
   8 -10   5        251.71         28.69       139.13 o
   9 -10   5        301.42        195.10       171.99 o
 -11  -9   5         52.30        -29.77       143.07 o
 -10  -9   5         66.38         79.11       140.08 o
  -9  -9   5        263.86        228.31       144.21 o
  -8  -9   5         10.55         55.87       132.37 o
  -7  -9   5        482.18        475.94       154.22 o
  -6  -9   5       1277.85       1241.51       267.57 o
  -5  -9   5       2105.61       2111.76       271.02 o
  -4  -9   5       1002.54       1095.78       223.31 o
  -3  -9   5       1909.38       1794.60       172.62 o
  -2  -9   5      10157.72       9827.75       254.88 o
  -1  -9   5       3648.87       3528.40       203.75 o
   0  -9   5       1949.38       1736.08       214.57 o
   1  -9   5        817.11        763.21       173.19 o
   2  -9   5       7634.14       7696.38       284.51 o
   3  -9   5       3597.03       3506.80       229.67 o
   4  -9   5         52.02          8.94       105.58 o
   5  -9   5       1708.11       1650.49       120.75 o
   6  -9   5       1549.17       1343.68       103.48 o
   7  -9   5       1037.83        575.78       135.48 o
   8  -9   5        167.86         31.60       167.06 o
   9  -9   5        182.06        -24.71       139.20 o
 -11  -8   5         76.86         19.34       121.52 o
 -10  -8   5         97.90        109.82       121.71 o
  -9  -8   5        410.01        302.05       113.08 o
  -8  -8   5        106.60        111.95       111.07 o
  -7  -8   5        701.63        732.88       118.62 o
  -6  -8   5        487.17        547.36       116.03 o
  -5  -8   5       3968.18       4051.90       481.84 o
  -4  -8   5        186.11        117.45       109.82 o
  -3  -8   5       1958.93       1913.46       151.96 o
  -2  -8   5        889.08        792.87       173.45 o
  -1  -8   5       8979.34       8853.47       203.80 o
   0  -8   5        301.16        294.34       102.10 o
   1  -8   5       1588.54       1576.70       191.51 o
   2  -8   5        155.81        149.28       112.03 o
   3  -8   5       6134.09       6054.99       254.98 o
   4  -8   5        631.45        660.92       112.31 o
   5  -8   5        177.96        240.83       108.14 o
   6  -8   5         72.57        109.45        90.85 o
   7  -8   5        890.20        732.52       135.05 o
   8  -8   5         76.33        108.54       133.85 o
   9  -8   5        125.57         41.31       136.49 o
 -11  -7   5         41.42        121.11       140.74 o
 -10  -7   5        100.55        113.53        98.88 o
  -9  -7   5        366.03        372.77        80.41 o
  -8  -7   5        128.59        137.52       110.69 o
  -7  -7   5        211.36        291.40       138.45 o
  -6  -7   5          2.73         64.39       109.04 o
  -5  -7   5       1534.17       1642.80       124.97 o
  -4  -7   5       3556.62       3344.48       245.79 o
  -3  -7   5       2066.48       1998.62       148.01 o
  -2  -7   5        512.49        431.55       102.58 o
  -1  -7   5       1309.12       1395.73       137.52 o
   0  -7   5       4854.08       4766.11       249.41 o
   1  -7   5       3645.95       3908.38       235.05 o
   2  -7   5        665.41        595.34       126.68 o
   3  -7   5       3643.46       3384.87       112.03 o
   4  -7   5       1511.48       1496.40       118.53 o
   5  -7   5       1085.46       1068.06       117.39 o
   6  -7   5         62.87         74.72        90.64 o
   7  -7   5        602.11        753.81       132.06 o
   8  -7   5        201.79        172.28        93.74 o
   9  -7   5         19.93         42.25       136.55 o
  10  -7   5         49.39        109.98       138.25 o
 -12  -6   5         27.81        277.43       151.62 o
 -11  -6   5        147.15        135.03       111.06 o
 -10  -6   5        103.52         59.88        99.40 o
  -9  -6   5        134.12        128.65        79.94 o
  -8  -6   5        204.03        247.84        79.48 o
  -7  -6   5       1027.30       1028.00       121.52 o
  -6  -6   5        366.78        358.60       100.15 o
  -5  -6   5       1943.83       1880.87       112.49 o
  -4  -6   5        536.64        508.20       100.93 o
  -3  -6   5        142.34        182.12       106.00 o
  -2  -6   5         44.79          3.55        93.20 o
  -1  -6   5       2655.86       2509.53       139.89 o
   0  -6   5        604.60        619.40       120.21 o
   1  -6   5       1081.87       1028.24       152.93 o
   2  -6   5       2006.42       2010.11       156.43 o
   3  -6   5        919.89        898.39       116.65 o
   4  -6   5       1162.23       1179.66       103.52 o
   5  -6   5       2887.90       2797.31       116.34 o
   6  -6   5        224.19        248.91        93.58 o
   7  -6   5       1027.20        972.75       101.28 o
   8  -6   5        501.65        474.88       109.98 o
   9  -6   5        865.02        725.91       184.78 o
  10  -6   5          9.89         94.77       119.53 o
 -12  -5   5         27.64        -27.73       102.49 o
 -11  -5   5        171.17        153.32       101.35 o
 -10  -5   5          7.53        -79.16        79.16 o
  -9  -5   5          0.52         47.41        78.43 o
  -8  -5   5         71.77        119.98        86.07 o
  -7  -5   5       1640.06       1594.33        92.74 o
  -6  -5   5        320.78        320.47       101.08 o
  -5  -5   5       1130.12       1042.92        94.10 o
  -4  -5   5       2008.80       1709.93       109.18 o
  -3  -5   5       5270.61       4793.21       158.31 o
  -2  -5   5       3098.22       2381.20       771.55 o
  -1  -5   5      22452.15      23889.24      1403.26 o
   0  -5   5       3699.56       3773.58       219.12 o
   1  -5   5       3200.04       3461.90       199.12 o
   2  -5   5        463.05        437.45        92.38 o
   3  -5   5       9922.52      10147.17       282.17 o
   4  -5   5       2773.16       2755.13       125.48 o
   5  -5   5       1313.33       1360.91       102.25 o
   6  -5   5         43.86        142.41       107.59 o
   7  -5   5        847.04        694.64       113.65 o
   8  -5   5        281.15        224.87        94.83 o
   9  -5   5        225.92         90.08       138.51 o
  10  -5   5          4.43         -0.19       139.82 o
 -12  -4   5         32.31         13.36       143.14 o
 -11  -4   5        326.31        315.36       110.14 o
 -10  -4   5         39.35         66.66        78.05 o
  -9  -4   5          8.74         31.10        77.81 o
  -8  -4   5        110.07          9.64        88.30 o
  -7  -4   5       3054.76       3031.09       105.67 o
  -6  -4   5       1033.45       1099.91        90.33 o
  -5  -4   5        292.53        301.91       100.84 o
  -4  -4   5       2706.25       2551.20       136.73 o
  -3  -4   5      14469.60      13411.14       439.71 o
  -2  -4   5       2423.12       2441.42       138.46 o
  -1  -4   5       3948.09       4006.82       146.58 o
   0  -4   5       1099.88       1172.47       150.86 o
   1  -4   5       5815.68       6091.22       267.75 o
   2  -4   5        429.87        336.82       107.13 o
   3  -4   5       1141.71       1186.69       106.32 o
   4  -4   5        104.02        102.65        88.33 o
   5  -4   5       2532.70       2616.53       171.30 o
   6  -4   5         23.49         94.32       130.26 o
   7  -4   5        161.21         23.92       107.23 o
   8  -4   5         35.81        -36.12        92.82 o
   9  -4   5        532.51        463.85       119.70 o
  10  -4   5         31.37       -122.42       140.49 o
 -12  -3   5         15.88         65.87       101.87 o
 -11  -3   5        220.96        101.24       123.23 o
 -10  -3   5         25.73         -7.38        84.79 o
  -9  -3   5        293.62        248.09        99.24 o
  -8  -3   5         99.39         86.22        88.44 o
  -7  -3   5       2276.73       2340.70        95.98 o
  -6  -3   5        966.73        890.65        79.01 o
  -5  -3   5        425.06        343.35       104.70 o
  -4  -3   5       2898.92       2730.21       134.70 o
  -3  -3   5       1709.17       1561.48       123.66 o
  -2  -3   5       1010.37        870.73       134.88 o
  -1  -3   5       3642.56       3210.87       160.35 o
   0  -3   5       6445.41       7156.85       249.58 o
   1  -3   5        174.35        175.22       129.50 o
   2  -3   5       3384.74       3221.95       165.45 o
   3  -3   5       3169.16       3075.12       114.30 o
   4  -3   5         58.75        -26.09        88.88 o
   5  -3   5       1815.72       1911.77       122.57 o
   6  -3   5        516.04        514.93        96.88 o
   7  -3   5        683.34        674.01        98.28 o
   8  -3   5        146.64        208.91       108.23 o
   9  -3   5        323.99        230.18       139.29 o
  10  -3   5          1.23        -40.85       119.85 o
 -12  -2   5          0.39         88.65       100.22 o
 -11  -2   5        193.05        174.33       109.01 o
 -10  -2   5        151.89        285.30        97.69 o
  -9  -2   5        290.16        242.31       113.71 o
  -8  -2   5        343.95        484.05        89.61 o
  -7  -2   5       3598.83       3527.11       112.87 o
  -6  -2   5        296.68        334.29        73.16 o
  -5  -2   5       1272.67       1117.08       133.97 o
  -4  -2   5         64.27         47.93        99.24 o
  -3  -2   5        815.63        637.64        83.09 o
  -2  -2   5       1701.84       1317.81       121.65 o
  -1  -2   5       8476.79       9525.50       238.78 o
   0  -2   5       2976.03       3370.12       188.30 o
   1  -2   5       7538.57       7615.95       815.34 o
   2  -2   5        708.01        605.99       114.80 o
   3  -2   5       4047.56       3592.61       121.26 o
   4  -2   5        368.54        389.39        93.24 o
   5  -2   5       2483.27       2461.19       113.25 o
   6  -2   5       1213.73       1228.87       118.14 o
   7  -2   5       1591.88       1563.91       141.89 o
   8  -2   5         17.38        -78.88       108.83 o
   9  -2   5       1123.47       1073.42       172.58 o
  10  -2   5        121.79         -9.92       122.46 o
 -12  -1   5          2.70       -102.67       143.75 o
 -11  -1   5         56.88         17.48        99.18 o
 -10  -1   5        121.51        122.16        79.34 o
  -9  -1   5        312.87        415.83        80.94 o
  -8  -1   5        216.12        239.66        99.65 o
  -7  -1   5       2280.03       2274.16       105.03 o
  -6  -1   5        459.65        372.40        75.67 o
  -5  -1   5       3655.47       3238.83       133.73 o
  -4  -1   5       1817.19       1921.55        97.15 o
  -3  -1   5       7128.09       6302.06       135.93 o
  -2  -1   5        868.67        836.37       114.02 o
  -1  -1   5      12425.63      12530.09       224.27 o
   0  -1   5       4139.61       3862.87       324.73 o
   1  -1   5          5.50         47.70        83.99 o
   2  -1   5       3319.41       3376.16       139.30 o
   3  -1   5       8793.49       9305.29       160.92 o
   4  -1   5       1015.30       1017.16       101.75 o
   5  -1   5       3016.81       3265.62       133.84 o
   6  -1   5        690.31        778.53       115.13 o
   7  -1   5       1430.84       1472.20       199.80 o
   8  -1   5        252.37        135.71       111.02 o
   9  -1   5        185.85        296.99       168.48 o
  10  -1   5        159.86        116.82       123.02 o
 -12   0   5         90.46         16.30       110.04 o
 -11   0   5         13.63       -114.56       121.85 o
 -10   0   5          1.69         79.81        86.45 o
  -9   0   5        416.25        477.60        80.31 o
  -8   0   5       1225.37        892.00       105.87 o
  -7   0   5       3135.82       2864.73       146.51 o
  -6   0   5          4.63         51.03        64.74 o
  -5   0   5       5393.77       4693.28       108.34 o
  -4   0   5         76.68        116.85       114.82 o
  -3   0   5       4721.95       4419.19       113.09 o
  -2   0   5        910.10        982.23       116.82 o
  -1   0   5       6024.08       5796.05       177.22 o
   0   0   5         97.86         51.11        89.68 o
   1   0   5       9050.56      10203.52       296.86 o
   2   0   5          1.24         40.29       127.78 o
   3   0   5       9450.27       9913.74       166.57 o
   4   0   5       2157.02       2077.91       101.91 o
   5   0   5        124.84        176.92       112.21 o
   6   0   5         24.94         11.86       110.17 o
   7   0   5         87.86         15.05       110.30 o
   8   0   5        884.09        931.77       101.64 o
   9   0   5          2.79         52.62       167.49 o
  10   0   5         12.35         52.85       120.51 o
 -12   1   5          2.75         52.83       123.15 o
 -11   1   5         57.54         55.19        99.26 o
 -10   1   5        133.34        310.10       111.47 o
  -9   1   5        346.19        459.29        98.76 o
  -8   1   5        219.25        214.36        87.61 o
  -7   1   5       2269.45       2276.84        97.40 o
  -6   1   5        477.76        408.38        83.61 o
  -5   1   5       3674.53       3264.39       104.99 o
  -4   1   5       1629.09       1761.40        95.21 o
  -3   1   5       6854.33       6210.60       126.31 o
  -2   1   5        823.19        807.00       133.49 o
  -1   1   5      12278.77      12391.68       404.56 o
   0   1   5       5012.47       4649.96       268.80 o
   1   1   5         75.72        122.85        88.01 o
   2   1   5       3280.83       3465.13       237.00 o
   3   1   5       8849.79       9794.19       289.22 o
   4   1   5       1075.26       1155.16       103.65 o
   5   1   5       3135.45       3433.78       137.18 o
   6   1   5        655.52        788.49       116.17 o
   7   1   5       1460.27       1532.59       120.79 o
   8   1   5        230.80        175.19        95.87 o
   9   1   5        212.11        204.18       169.44 o
  10   1   5        153.06        223.61       121.20 o
 -12   2   5          0.87        -41.90       125.15 o
 -11   2   5        200.61        193.60       140.68 o
 -10   2   5        137.45         59.31        79.29 o
  -9   2   5        269.74        291.59        80.85 o
  -8   2   5        328.14        352.15       114.97 o
  -7   2   5       3609.66       3647.58       107.05 o
  -6   2   5        257.58        262.57        68.18 o
  -5   2   5       1301.72       1164.61       107.91 o
  -4   2   5         66.33        142.06        86.75 o
  -3   2   5       1063.08        661.08       288.10 o
  -2   2   5       1635.51       1283.06       122.84 o
  -1   2   5       8490.62       9291.47       208.11 o
   0   2   5       2987.13       3423.34       204.85 o
   1   2   5       8116.08       9036.94       175.34 o
   2   2   5        761.75        693.46       138.57 o
   3   2   5       4069.10       4059.01       136.15 o
   4   2   5        378.34        400.14        96.73 o
   5   2   5       2333.68       2389.50       114.08 o
   6   2   5       1338.13       1283.89       106.84 o
   7   2   5       1549.52       1514.15       107.45 o
   8   2   5         15.66         24.49        94.31 o
   9   2   5       1059.48       1137.13       128.30 o
  10   2   5        121.85         36.13       173.33 o
 -12   3   5         18.83        201.77       100.99 o
 -11   3   5        229.49        272.23       141.98 o
 -10   3   5         27.62          9.86        78.47 o
  -9   3   5        306.85        383.74        98.29 o
  -8   3   5        124.46        183.07        79.28 o
  -7   3   5       2272.51       2172.27        98.18 o
  -6   3   5        962.96        854.29        86.24 o
  -5   3   5        426.18        433.76        88.84 o
  -4   3   5       2823.81       2728.52       125.71 o
  -3   3   5       1790.19       1720.35       130.36 o
  -2   3   5        887.86        840.49       102.64 o
  -1   3   5       3603.74       3383.35       227.14 o
   0   3   5       6329.23       5108.54      3210.37 o
   1   3   5        376.06        369.83       107.73 o
   2   3   5       3702.27       3718.60       131.90 o
   3   3   5       3349.42       3629.80       179.31 o
   4   3   5         47.38         77.88        77.90 o
   5   3   5       1880.85       2107.67       113.07 o
   6   3   5        506.90        388.62       100.97 o
   7   3   5        668.52        588.92       101.47 o
   8   3   5        158.26         92.45       136.48 o
   9   3   5        331.79        266.66       122.43 o
  10   3   5          1.51        -59.57       141.50 o
 -12   4   5         31.67         32.32       110.70 o
 -11   4   5        316.56        129.84       101.67 o
 -10   4   5         30.13        -20.89        96.76 o
  -9   4   5         14.66         31.57       110.63 o
  -8   4   5        117.42        129.15        99.00 o
  -7   4   5       3041.09       3006.23       131.44 o
  -6   4   5        957.97        926.85        73.69 o
  -5   4   5        230.09        287.91        60.06 o
  -4   4   5       2722.25       2382.50       102.05 o
  -3   4   5      14221.01      13153.45       374.03 o
  -2   4   5       2351.33       2265.10       144.55 o
  -1   4   5       4076.31       3685.04       187.75 o
   0   4   5       1072.25        843.53       137.28 o
   1   4   5       5098.32       5286.50       301.64 o
   2   4   5        504.83        535.98       111.23 o
   3   4   5       1187.77       1407.62       130.10 o
   4   4   5        101.40        165.30        77.23 o
   5   4   5       2525.33       2957.49       117.96 o
   6   4   5         20.39         -4.25       109.09 o
   7   4   5        179.95        186.09       135.11 o
   8   4   5         44.11          0.80       110.70 o
   9   4   5        539.83        447.34       203.18 o
  10   4   5         27.69         35.27       122.86 o
 -12   5   5         31.59        139.23       124.73 o
 -11   5   5        177.26        275.75       110.77 o
 -10   5   5          3.22        121.03        95.91 o
  -9   5   5          0.73         23.56        77.82 o
  -8   5   5         60.23         57.84       111.97 o
  -7   5   5       1613.28       1669.10        92.64 o
  -6   5   5        362.08        319.97        88.96 o
  -5   5   5       1120.66       1050.56        66.71 o
  -4   5   5       1969.08       1747.77        92.27 o
  -3   5   5       5355.90       5035.08       160.56 o
  -2   5   5       2969.47       2979.46       148.33 o
  -1   5   5      22138.27      22167.08       358.79 o
   0   5   5       3629.28       3251.75       139.51 o
   1   5   5       3415.10       3569.95       231.62 o
   2   5   5        350.81        329.66       127.62 o
   3   5   5      10055.15      11595.85       298.72 o
   4   5   5       2839.76       3102.83       106.58 o
   5   5   5       1256.87       1337.18       107.52 o
   6   5   5         59.08         92.26       111.41 o
   7   5   5        807.18        934.04       102.20 o
   8   5   5        324.77        412.30        98.63 o
   9   5   5        227.93        177.54       122.39 o
  10   5   5          5.73         24.52       141.99 o
 -11   6   5        148.02        162.69       101.24 o
 -10   6   5         99.44         95.97       121.46 o
  -9   6   5        156.46        121.61        79.08 o
  -8   6   5        182.50        245.56        97.69 o
  -7   6   5       1029.82       1175.54        96.26 o
  -6   6   5        352.46        304.17        90.57 o
  -5   6   5       2041.74       2123.53        92.47 o
  -4   6   5        548.53        589.89        77.80 o
  -3   6   5        141.88         91.77        90.04 o
  -2   6   5         50.77         35.98       130.83 o
  -1   6   5       2530.50       2136.06       215.63 o
   0   6   5        605.18        623.49       104.41 o
   1   6   5       1285.06       1197.08        91.75 o
   2   6   5       2086.93       2383.50       139.16 o
   3   6   5        721.08        679.85       118.75 o
   4   6   5       1323.88       1648.46       108.56 o
   5   6   5       2894.94       3386.32       122.71 o
   6   6   5        260.98        337.44       113.15 o
   7   6   5       1039.10       1073.22       153.51 o
   8   6   5        459.75        462.79       135.70 o
   9   6   5        846.68        795.64       147.59 o
  10   6   5          8.70        -94.71       143.15 o
 -11   7   5         44.31         26.40       101.32 o
 -10   7   5         92.20        135.81       122.29 o
  -9   7   5        348.62        507.23        81.83 o
  -8   7   5        142.88        136.65        96.86 o
  -7   7   5        211.16        300.43        98.73 o
  -6   7   5          5.19         75.01        77.92 o
  -5   7   5       1453.60       1510.76       105.45 o
  -4   7   5       3495.32       3352.68       100.44 o
  -3   7   5       2083.46       1940.08        94.45 o
  -2   7   5        472.73        329.41       180.51 o
  -1   7   5       1290.32       1206.47       146.91 o
   0   7   5       4675.85       4564.46       258.78 o
   1   7   5       3602.29       3793.89       198.21 o
   2   7   5        567.01        500.28        75.42 o
   3   7   5       3622.30       4190.95       128.68 o
   4   7   5       1331.97       1532.94       122.67 o
   5   7   5       1080.91       1343.48       146.05 o
   6   7   5         50.81         14.24       110.30 o
   7   7   5        625.84        496.09       139.36 o
   8   7   5        188.55        158.71        97.11 o
   9   7   5         22.22         29.46       122.00 o
  10   7   5         39.78         80.28       126.26 o
 -11   8   5         82.52         22.13       111.08 o
 -10   8   5         90.68        203.89       123.67 o
  -9   8   5        446.96        314.80        99.78 o
  -8   8   5        103.43        157.37       111.65 o
  -7   8   5        755.83        753.66       102.89 o
  -6   8   5        482.63        485.92       100.55 o
  -5   8   5       4094.89       3999.50       121.22 o
  -4   8   5        129.64        118.42        87.95 o
  -3   8   5       2032.69       1838.19       115.67 o
  -2   8   5        821.88        631.63       170.50 o
  -1   8   5       9342.37       8666.53       255.15 o
   0   8   5        309.52        295.66        99.21 o
   1   8   5       1563.08       1659.13        97.33 o
   2   8   5        197.88        225.08        90.16 o
   3   8   5       6128.85       7370.80       204.32 o
   4   8   5        635.60        684.52       117.21 o
   5   8   5        149.18        201.09        97.30 o
   6   8   5         69.35         97.92       111.29 o
   7   8   5        891.32        844.13       104.96 o
   8   8   5         96.39        136.18       138.67 o
   9   8   5        117.40        -12.79       142.44 o
 -11   9   5         50.23       -117.76       125.99 o
 -10   9   5         65.11         14.53       110.45 o
  -9   9   5        249.90        300.40       112.56 o
  -8   9   5         13.65         32.94        85.97 o
  -7   9   5        442.35        439.48        89.69 o
  -6   9   5       1296.15       1251.19       106.76 o
  -5   9   5       2088.64       2197.84       101.25 o
  -4   9   5       1101.45       1182.94        98.63 o
  -3   9   5       1847.97       1611.77        95.43 o
  -2   9   5      10307.67       9272.58       249.02 o
  -1   9   5       3486.81       2960.73       156.92 o
   0   9   5       2005.52       1920.72       150.89 o
   1   9   5        774.81        847.03        77.88 o
   2   9   5       7476.15       8626.71       340.28 o
   3   9   5       3665.78       4288.35       293.07 o
   4   9   5         55.90         84.49       110.51 o
   5   9   5       1781.84       2139.84       149.06 o
   6   9   5       1507.84       1703.61       122.04 o
   7   9   5       1038.18       1053.60       102.66 o
   8   9   5        165.85        160.28       170.04 o
   9   9   5        206.63        117.73       142.15 o
 -11  10   5        116.04        -44.15       127.27 o
 -10  10   5         99.06         80.56       142.76 o
  -9  10   5         92.76        -39.26       142.05 o
  -8  10   5        350.11        391.66       112.64 o
  -7  10   5        613.29        666.34        84.10 o
  -6  10   5        619.89        703.98       100.66 o
  -5  10   5         38.09         86.86        87.02 o
  -4  10   5        507.92        511.02        92.68 o
  -3  10   5       1630.27       1443.13       106.52 o
  -2  10   5       2563.68       2525.05       162.86 o
  -1  10   5        347.78        341.00       113.68 o
   0  10   5        142.27        123.30       127.16 o
   1  10   5       2245.02       2519.08       149.30 o
   2  10   5        956.25        911.76       101.79 o
   3  10   5       1993.67       2387.20       157.74 o
   4  10   5         84.78        183.18        84.36 o
   5  10   5        910.33       1171.69       178.92 o
   6  10   5        844.67        919.37       117.65 o
   7  10   5        962.39       1136.33       117.68 o
   8  10   5        290.92        249.67       197.75 o
   9  10   5        281.34        101.30       145.62 o
 -10  11   5         89.88         53.34       111.72 o
  -9  11   5        183.91        180.18       110.50 o
  -8  11   5        260.05        206.24       112.91 o
  -7  11   5        257.11        318.08        98.41 o
  -6  11   5        359.93        338.30       112.12 o
  -5  11   5        314.57        288.62       150.91 o
  -4  11   5        108.98        255.10        95.21 o
  -3  11   5        472.72        402.39        97.57 o
  -2  11   5        390.91        442.71       136.66 o
  -1  11   5        374.87        298.10       136.42 o
   0  11   5        797.34        766.52       154.81 o
   1  11   5        619.42        696.21       101.04 o
   2  11   5       1022.92       1323.24       116.81 o
   3  11   5        154.50        150.30        85.82 o
   4  11   5        950.18       1008.95       122.41 o
   5  11   5        568.58        624.29       115.48 o
   6  11   5        220.33        116.12       111.17 o
   7  11   5        239.13        250.39       175.03 o
   8  11   5        318.46        329.84       122.95 o
   9  11   5        157.43         61.90       149.62 o
 -10  12   5          3.15          1.69       112.23 o
  -9  12   5         31.39         10.80       100.50 o
  -8  12   5        264.48        285.09       123.03 o
  -7  12   5        745.24        686.51       114.09 o
  -6  12   5        636.41        735.54       123.38 o
  -5  12   5        325.42        338.74       125.30 o
  -4  12   5        429.24        540.50       135.84 o
  -3  12   5       2972.58       2946.47       150.70 o
  -2  12   5        553.44        391.30       137.07 o
  -1  12   5          7.49        -64.36       186.32 o
   0  12   5       1625.35       1236.06       818.18 o
   1  12   5       2362.45       2983.93       208.21 o
   2  12   5        239.36        353.16       109.84 o
   3  12   5         39.56         17.23        77.03 o
   4  12   5          7.25         80.59       107.83 o
   5  12   5        907.18        935.38        92.23 o
   6  12   5         47.55         11.00       133.88 o
   7  12   5        161.28        248.12       170.07 o
   8  12   5         99.14         29.50       175.06 o
  -9  13   5         48.04         67.56       124.11 o
  -8  13   5        348.68        339.53       122.87 o
  -7  13   5        447.49        399.30        99.14 o
  -6  13   5        208.62        181.92       148.09 o
  -5  13   5        752.68        867.15       197.25 o
  -4  13   5       1636.48       1637.83       144.88 o
  -3  13   5       1644.71       1736.89       142.95 o
  -2  13   5        455.40        299.69       111.76 o
  -1  13   5        915.43        813.11       144.18 o
   0  13   5       1149.17       1254.84       113.81 o
   1  13   5       1115.35       1344.32       119.72 o
   2  13   5        773.53        923.74        85.63 o
   3  13   5       1988.19       2181.95       103.85 o
   4  13   5       2210.54       2673.05       293.29 o
   5  13   5        160.13        178.33       110.24 o
   6  13   5        129.38        214.05       107.08 o
   7  13   5        247.78        206.95       123.27 o
   8  13   5        372.14        258.26       180.18 o
  -9  14   5         52.33        -19.57       124.00 o
  -8  14   5        342.01        268.81       140.92 o
  -7  14   5         19.84         64.68       184.05 o
  -6  14   5        288.38        393.44       120.72 o
  -5  14   5        620.08        393.83       143.99 o
  -4  14   5        188.56        202.09        96.52 o
  -3  14   5        548.36        496.83        97.98 o
  -2  14   5        402.14        301.51        99.75 o
  -1  14   5        546.88        507.79       188.60 o
   0  14   5         56.94         94.50       108.10 o
   1  14   5        642.99        679.20       113.42 o
   2  14   5        375.38        321.34       111.50 o
   3  14   5        413.89        457.52       111.18 o
   4  14   5        419.79        489.78        97.82 o
   5  14   5        157.01        160.94       119.64 o
   6  14   5        217.07        154.90       121.46 o
   7  14   5         74.80         64.29       100.87 o
  -8  15   5         98.23         25.82       144.04 o
  -7  15   5         28.40         33.84       141.72 o
  -6  15   5         21.49         80.82       243.00 o
  -5  15   5        249.83        120.14       138.31 o
  -4  15   5        284.50        418.77        99.56 o
  -3  15   5         73.66         51.92        94.05 o
  -2  15   5        311.55        409.31       133.51 o
  -1  15   5        211.54        104.56       188.64 o
   0  15   5        203.07        230.47       109.71 o
   1  15   5         46.56         97.04        85.91 o
   2  15   5        210.63        317.86        94.67 o
   3  15   5         21.98         25.43        83.60 o
   4  15   5        311.11        314.48       103.88 o
   5  15   5         14.83          5.03       119.48 o
   6  15   5        164.62        118.13       122.36 o
   7  15   5         29.39         90.63       144.04 o
  -8  16   5         25.20         42.20       168.30 o
  -7  16   5         89.35        -58.99       250.05 o
  -6  16   5        287.05        286.57       248.64 o
  -5  16   5         41.08        -20.39       174.63 o
  -4  16   5         80.41         -7.27       136.79 o
  -3  16   5        131.52        123.28        96.64 o
  -2  16   5        307.27        269.42        97.69 o
  -1  16   5        691.80        727.92       142.56 o
   0  16   5        217.19        282.04       110.88 o
   1  16   5        101.34        142.97        88.40 o
   2  16   5         60.16         91.41        86.61 o
   3  16   5        714.31        892.97       138.08 o
   4  16   5        155.80        114.74       119.93 o
   5  16   5         34.95         70.44       121.20 o
   6  16   5        140.05        161.81       111.33 o
  -7  17   5         10.27          2.66       179.44 o
  -6  17   5        181.99        148.25       176.43 o
  -5  17   5        115.67        125.66       177.58 o
  -4  17   5         64.04        149.11       173.88 o
  -3  17   5        146.81        319.27       169.82 o
  -2  17   5       1893.32       1528.72       150.06 o
  -1  17   5        177.50         -7.39       134.71 o
   0  17   5        312.40        363.57       101.57 o
   1  17   5         97.31        174.95       114.36 o
   2  17   5       1724.95       2262.61       194.48 o
   3  17   5        153.31        115.01       120.64 o
   4  17   5        139.97        151.94       122.62 o
   5  17   5        140.51        123.27       141.91 o
   6  17   5        317.17        128.19       220.47 o
  -6  18   5         75.59         90.91       182.19 o
  -5  18   5         28.32         82.41       177.93 o
  -4  18   5        263.03        223.91       252.41 o
  -3  18   5        147.85        127.51       174.45 o
  -2  18   5        442.84        457.60       125.45 o
  -1  18   5         79.18         26.25       121.52 o
   0  18   5        175.19        143.72       142.53 o
   1  18   5         91.23        162.22       168.74 o
   2  18   5        206.98        233.65       109.51 o
   3  18   5        128.14        111.08       141.25 o
   4  18   5          9.49         71.74       141.92 o
   5  18   5         18.63         42.32       160.84 o
  -5  19   5         86.01        -57.92       185.17 o
  -4  19   5         61.22        -51.00       254.10 o
  -3  19   5         98.61         97.63       177.38 o
  -2  19   5         94.11         58.91       174.77 o
  -1  19   5         54.51         66.37       123.06 o
   0  19   5        394.09        367.95       143.17 o
   1  19   5         18.64         25.25       140.57 o
   2  19   5          4.20        -23.28       148.73 o
   3  19   5         71.59          6.98       151.87 o
   4  19   5        267.03        291.60       154.61 o
  -4  20   5        278.83         72.87       225.70 o
  -3  20   5        230.23        228.04       254.39 o
  -2  20   5         85.41         87.44       145.30 o
  -1  20   5         22.54        -34.16       144.66 o
   0  20   5        170.11         90.25       145.67 o
   1  20   5        214.22        130.71       142.75 o
   2  20   5         85.94         77.84       144.07 o
  -3 -20   6        299.59        135.97       189.08 o
  -5 -19   6         76.94        -26.04       184.37 o
  -4 -19   6        280.63        169.08       259.89 o
  -3 -19   6         56.66        -45.32       256.12 o
  -2 -19   6        272.93        302.39       181.05 o
   2 -19   6        198.20        -34.59       388.05 o
   3 -19   6        614.40         39.96       217.50 o
  -6 -18   6          4.87         19.99       179.87 o
  -5 -18   6         81.42         -1.63       179.13 o
  -4 -18   6        358.43        346.81       255.17 o
  -3 -18   6        204.79        242.15       254.39 o
  -2 -18   6         67.39        -22.26       252.67 o
   2 -18   6        248.79        125.35       289.98 o
   3 -18   6         52.89         -4.77       227.58 o
   4 -18   6        116.41        -10.97       242.69 o
  -7 -17   6         44.52         14.47       176.06 o
  -6 -17   6         68.07        140.05       248.85 o
  -5 -17   6         58.12         71.28       249.37 o
  -4 -17   6         16.66         90.04       173.16 o
  -3 -17   6        924.09       1080.38       258.26 o
  -2 -17   6        141.65         97.52       176.23 o
   2 -17   6         30.97         46.27       226.55 o
   3 -17   6        137.31         63.17       235.30 o
   4 -17   6         46.58         39.54       139.45 o
   5 -17   6        359.89        132.51       179.70 o
  -8 -16   6          4.45         48.42       177.81 o
  -7 -16   6        225.37        107.54       175.72 o
  -6 -16   6        124.47        168.99       172.05 o
  -5 -16   6        212.77        189.20       174.73 o
  -4 -16   6         18.90         31.28       218.79 o
  -3 -16   6       1135.06       1366.94       154.33 o
  -2 -16   6        401.40        483.04       197.61 o
   1 -16   6        183.59        209.83       313.39 o
   2 -16   6        308.27        207.38       214.53 o
   3 -16   6        580.58        377.71       139.66 o
   4 -16   6         61.66        -45.20       122.64 o
   5 -16   6         95.11         58.56       177.51 o
   6 -16   6        118.78       -115.60       181.70 o
  -8 -15   6        236.07        259.82       176.12 o
  -7 -15   6        205.88        184.11       242.67 o
  -6 -15   6         74.35         91.07       170.70 o
  -5 -15   6        189.94        232.33       192.81 o
  -4 -15   6        120.32        190.86       191.97 o
  -3 -15   6       1189.94       1286.63       203.94 o
  -2 -15   6         70.75        124.43       195.98 o
  -1 -15   6          7.89        -37.41       191.72 o
   1 -15   6       1161.21       1167.17       260.34 o
   2 -15   6        536.27        143.56       193.70 o
   3 -15   6        229.48        276.56       135.47 o
   4 -15   6         51.45         82.64       169.22 o
   5 -15   6        421.58        380.00       145.24 o
   6 -15   6         96.19         78.08       176.29 o
  -9 -14   6         26.73          5.64       177.01 o
  -8 -14   6          9.38         33.80       148.34 o
  -7 -14   6         40.98        -32.70       148.42 o
  -6 -14   6        491.75        194.63       193.28 o
  -5 -14   6         89.87         15.30       134.45 o
  -4 -14   6        233.27        198.90       137.76 o
  -3 -14   6         51.91         87.57       136.83 o
  -2 -14   6       2079.31       2182.81       167.00 o
  -1 -14   6         21.67        121.48       190.57 o
   1 -14   6        406.77        429.14       233.95 o
   2 -14   6       2191.97       1800.22       156.81 o
   3 -14   6        445.56        332.78       136.30 o
   4 -14   6        467.42        218.76       139.04 o
   5 -14   6         25.70         19.80       171.29 o
   6 -14   6        482.43        309.89       125.29 o
   7 -14   6        116.77         63.86       125.89 o
  -9 -13   6         48.49         25.84       141.49 o
  -8 -13   6        103.35        160.55       139.02 o
  -7 -13   6        105.33         73.28       158.75 o
  -6 -13   6         89.31         37.05       117.77 o
  -5 -13   6        353.00        247.74       139.55 o
  -4 -13   6          1.48         30.69       188.82 o
  -3 -13   6        216.60        202.12       140.70 o
  -2 -13   6        104.72         47.07       138.34 o
  -1 -13   6       1012.02       1248.93       206.56 o
   1 -13   6        160.21         76.09       161.72 o
   2 -13   6        282.08        204.36       133.99 o
   3 -13   6       3100.63       2701.98       143.55 o
   4 -13   6         65.49         93.30       137.11 o
   5 -13   6        109.91        183.74       216.14 o
   6 -13   6        195.22        118.83       243.62 o
   7 -13   6        662.00        511.00       181.28 o
 -10 -12   6         17.36         56.71       142.20 o
  -9 -12   6        144.92        195.75       142.21 o
  -8 -12   6        588.17        548.39       174.27 o
  -7 -12   6        155.42        194.49       109.84 o
  -6 -12   6        122.44         45.95       145.23 o
  -5 -12   6        532.69        573.39       195.96 o
  -4 -12   6       1505.26       1513.10       202.84 o
  -3 -12   6       1279.53       1458.75       151.34 o
  -2 -12   6        272.41        329.16       140.86 o
  -1 -12   6       3918.56       4102.63       185.48 o
   0 -12   6       2217.21       2314.23       247.40 o
   1 -12   6        566.45        539.12       141.44 o
   2 -12   6        260.41        188.37       136.17 o
   3 -12   6        106.05        162.91       190.98 o
   4 -12   6       1808.73       1641.05       207.71 o
   5 -12   6         11.06        -59.43       189.57 o
   6 -12   6        128.35        112.98       170.19 o
   7 -12   6        161.66        115.65       243.69 o
   8 -12   6        175.28        202.18       175.05 o
 -10 -11   6         76.13         28.92       145.37 o
  -9 -11   6        213.18        269.92       141.66 o
  -8 -11   6        498.89        404.14       129.26 o
  -7 -11   6        269.10        343.36       112.56 o
  -6 -11   6        932.30        916.08       223.09 o
  -5 -11   6        252.84        285.05       156.01 o
  -4 -11   6       1972.00       1972.38       157.81 o
  -3 -11   6        741.98        930.21       198.42 o
  -2 -11   6       2577.22       2650.67       168.69 o
  -1 -11   6       1416.01       1348.42       157.41 o
   0 -11   6        527.72        557.67       141.32 o
   1 -11   6         57.87         75.81       190.57 o
   2 -11   6        190.72        254.96       191.07 o
   3 -11   6        837.02        868.54       197.90 o
   4 -11   6       1175.65       1208.75       202.08 o
   5 -11   6        132.58         96.09       133.22 o
   6 -11   6        582.25        155.40       219.95 o
   7 -11   6        345.27        288.25       138.30 o
   8 -11   6        478.27        230.23       175.39 o
 -10 -10   6          2.91        104.54       139.65 o
  -9 -10   6        164.78        216.45       139.96 o
  -8 -10   6        329.79        413.68       112.34 o
  -7 -10   6         29.65         65.44       108.49 o
  -6 -10   6         32.26          7.60       109.27 o
  -5 -10   6        608.09        587.74       117.05 o
  -4 -10   6       1960.17       1968.36       262.45 o
  -3 -10   6        352.27        262.70       194.59 o
  -2 -10   6        340.55        521.55       139.84 o
  -1 -10   6        117.48        149.32       194.08 o
   0 -10   6       4312.69       4320.53       323.24 o
   1 -10   6        602.03        572.62       198.68 o
   2 -10   6        288.49        364.35       194.38 o
   3 -10   6        114.22        135.76       135.20 o
   4 -10   6       1594.00       1660.87       204.36 o
   5 -10   6         60.33         98.39       187.08 o
   6 -10   6        253.82        173.05       132.28 o
   7 -10   6         92.14        -12.38       135.50 o
   8 -10   6        457.91        278.40       121.24 o
   9 -10   6        100.29         61.17       134.96 o
 -11  -9   6         28.03         19.20       142.54 o
 -10  -9   6         46.99        -47.31       140.80 o
  -9  -9   6         15.05        -39.82       119.60 o
  -8  -9   6         26.78         50.32       109.41 o
  -7  -9   6       1008.40       1048.14       144.26 o
  -6  -9   6        375.17        353.30       115.20 o
  -5  -9   6         99.01        100.73       111.29 o
  -4  -9   6         62.94         -8.04       111.48 o
  -3  -9   6       4471.06       4343.67       229.90 o
  -2  -9   6       1123.13       1253.58       170.44 o
  -1  -9   6        367.32        324.31        91.10 o
   0  -9   6        213.16        202.13       159.31 o
   1  -9   6       7527.59       7592.49       300.39 o
   2  -9   6        807.40        865.13       202.49 o
   3  -9   6        416.78        514.84       192.61 o
   4  -9   6        725.22        917.92       194.15 o
   5  -9   6       3167.43       2986.71       118.10 o
   6  -9   6        558.82        427.16       111.11 o
   7  -9   6        501.01        371.43       110.33 o
   8  -9   6        339.66        136.46       120.47 o
   9  -9   6        510.81        258.55       172.23 o
 -11  -8   6        210.65        130.23       175.54 o
 -10  -8   6        136.11         17.45       121.80 o
  -9  -8   6         77.00        104.80       110.52 o
  -8  -8   6        192.08        163.87       109.01 o
  -7  -8   6       1859.70       2233.29       152.46 o
  -6  -8   6       3506.14       3630.15       164.24 o
  -5  -8   6       2003.18       2061.21       172.13 o
  -4  -8   6       1278.80       1381.13       150.17 o
  -3  -8   6       2329.52       2395.83       150.77 o
  -2  -8   6      12280.08      11912.54       762.44 o
  -1  -8   6       4471.54       4616.97       187.91 o
   0  -8   6       1299.94       1351.38       189.82 o
   1  -8   6        274.54        339.79       118.33 o
   2  -8   6       4701.08       4735.24       203.90 o
   3  -8   6       3217.98       3396.03       179.73 o
   4  -8   6        533.60        367.44       113.60 o
   5  -8   6       1776.30       1748.23       139.46 o
   6  -8   6        841.39        948.35        97.53 o
   7  -8   6         82.79         59.75       106.26 o
   8  -8   6         25.63        116.85       164.03 o
   9  -8   6        171.69         17.69       121.72 o
 -11  -7   6        111.98         37.53       142.64 o
 -10  -7   6        175.41        263.41       141.54 o
  -9  -7   6         84.53         10.37       134.25 o
  -8  -7   6        573.71        643.40       114.06 o
  -7  -7   6       1451.61       1496.99       196.57 o
  -6  -7   6       1836.66       1825.97       153.08 o
  -5  -7   6        111.10        157.12       135.60 o
  -4  -7   6       1318.23       1259.51       123.76 o
  -3  -7   6       2183.37       1833.63       118.31 o
  -2  -7   6        780.86        803.60        92.40 o
  -1  -7   6        102.61         69.87        85.33 o
   0  -7   6       1467.55       1588.08       196.95 o
   1  -7   6       5815.93       5855.21       218.72 o
   2  -7   6        505.01        515.47       158.99 o
   3  -7   6         82.97         -6.40       134.49 o
   4  -7   6        671.32        635.97       113.57 o
   5  -7   6       2665.68       2581.06       169.53 o
   6  -7   6        685.22        659.68        97.86 o
   7  -7   6        182.24        119.60       107.09 o
   8  -7   6        169.39        117.08       116.84 o
   9  -7   6         54.40        -29.59       138.25 o
 -11  -6   6         82.71         15.49       142.17 o
 -10  -6   6         85.59        106.46       140.69 o
  -9  -6   6         14.83         11.88       110.16 o
  -8  -6   6        140.12        178.93        97.02 o
  -7  -6   6        715.20        718.46       104.87 o
  -6  -6   6       2155.97       1983.73       131.27 o
  -5  -6   6        193.58        106.01       123.81 o
  -4  -6   6        466.88        503.64       117.22 o
  -3  -6   6       2745.46       2560.29       111.06 o
  -2  -6   6       6960.06       7175.26       263.77 o
  -1  -6   6       1362.71       1327.81       104.40 o
   0  -6   6        363.60        406.64       180.33 o
   1  -6   6         85.30         75.73       117.08 o
   2  -6   6        406.02        379.28       164.75 o
   3  -6   6        906.86        938.24        83.88 o
   4  -6   6       1472.76       1490.79       115.77 o
   5  -6   6        235.18        247.71        94.70 o
   6  -6   6        868.03        802.58        97.38 o
   7  -6   6        139.49        106.27        92.86 o
   8  -6   6        420.63        321.17       118.98 o
   9  -6   6         37.26        -96.14       118.98 o
  10  -6   6        127.64        139.07       147.08 o
 -12  -5   6         43.85       -102.40       102.40 o
 -11  -5   6         63.84          7.88       100.71 o
 -10  -5   6         18.81         45.01       106.19 o
  -9  -5   6         41.27          9.65        95.57 o
  -8  -5   6        172.08        193.98       113.04 o
  -7  -5   6       1378.67       1436.95       125.59 o
  -6  -5   6         30.49        -38.05       139.02 o
  -5  -5   6        991.62        862.03       104.05 o
  -4  -5   6        946.30        870.54       106.20 o
  -3  -5   6        905.84        832.15        97.09 o
  -2  -5   6       1285.20       1313.70       122.46 o
  -1  -5   6       7011.60       7397.75       348.46 o
   0  -5   6       1897.72       1895.56       170.47 o
   1  -5   6         89.20        185.34       175.36 o
   2  -5   6       2390.07       2728.68       157.43 o
   3  -5   6       2794.42       2696.07       102.09 o
   4  -5   6        612.15        753.62        98.35 o
   5  -5   6        297.93        249.21       109.49 o
   6  -5   6        579.69        646.85       133.27 o
   7  -5   6       1216.51       1163.74       137.38 o
   8  -5   6        606.82        609.51        96.91 o
   9  -5   6        274.97        117.80       138.94 o
  10  -5   6         76.79          7.14       140.71 o
 -12  -4   6         31.75         24.02       143.19 o
 -11  -4   6         54.05        113.29       122.34 o
 -10  -4   6         59.46        -32.92        96.74 o
  -9  -4   6        144.93        148.88        79.65 o
  -8  -4   6        874.67        992.49       120.37 o
  -7  -4   6        612.24        617.80       121.74 o
  -6  -4   6        740.73        793.42       118.72 o
  -5  -4   6       1295.84       1089.62       107.03 o
  -4  -4   6      12207.82      11264.93       184.24 o
  -3  -4   6        126.71        145.39       107.86 o
  -2  -4   6       3633.77       3508.41       182.62 o
  -1  -4   6       7636.31       8157.73       227.38 o
   0  -4   6      16769.78      18584.83       392.59 o
   1  -4   6        658.80        640.19       189.30 o
   2  -4   6        183.83        170.74        98.20 o
   3  -4   6        815.33        795.23        83.88 o
   4  -4   6       5862.19       5842.21       134.83 o
   5  -4   6        192.69        210.38       106.31 o
   6  -4   6         80.49         36.02       106.59 o
   7  -4   6        173.80        341.51        93.36 o
   8  -4   6        599.98        438.30       135.44 o
   9  -4   6         76.77         56.84       136.75 o
  10  -4   6         42.65         53.83       139.97 o
 -12  -3   6        140.69         67.39       102.55 o
 -11  -3   6         46.73         60.66       122.69 o
 -10  -3   6        251.81        280.27        80.68 o
  -9  -3   6         75.11         56.98        86.89 o
  -8  -3   6        660.09        760.56        90.16 o
  -7  -3   6         58.22        -52.68       117.18 o
  -6  -3   6        209.52        205.92       141.66 o
  -5  -3   6       2237.75       2092.64       116.83 o
  -4  -3   6        220.98        275.21        91.54 o
  -3  -3   6        445.27        365.47        97.95 o
  -2  -3   6         64.05         39.81       111.89 o
  -1  -3   6      10145.00      10571.20       232.46 o
   0  -3   6       4438.79       4947.29       359.01 o
   1  -3   6        819.45        940.55       148.00 o
   2  -3   6        244.09        317.05       101.32 o
   3  -3   6        590.64        620.04       114.90 o
   4  -3   6       3066.49       3043.34       111.82 o
   5  -3   6          4.66        -20.63        92.06 o
   6  -3   6        687.50        671.62       113.47 o
   7  -3   6        294.71        288.00       132.53 o
   8  -3   6        918.66        822.59       100.50 o
   9  -3   6         14.98         64.63       136.18 o
  10  -3   6        125.89         79.91       140.83 o
 -12  -2   6         15.56         86.03       101.05 o
 -11  -2   6          3.84        -10.06       109.28 o
 -10  -2   6         53.14         86.16        79.07 o
  -9  -2   6         59.80         72.48        95.96 o
  -8  -2   6        153.74        134.09        81.13 o
  -7  -2   6        396.89        199.10       120.77 o
  -6  -2   6        894.46        938.49       100.16 o
  -5  -2   6        180.70         85.13        84.06 o
  -4  -2   6        575.95        615.49        88.39 o
  -3  -2   6       9467.83       8680.92       175.69 o
  -2  -2   6        616.75        678.23       101.77 o
  -1  -2   6       2121.08       2032.50       121.71 o
   0  -2   6       6254.12       6415.53       440.21 o
   1  -2   6       1169.91       1181.12       150.22 o
   2  -2   6       1265.79       1242.47       101.25 o
   3  -2   6       2059.05       2061.88       112.48 o
   4  -2   6       1248.11       1346.96       114.72 o
   5  -2   6          6.00        -19.97       131.65 o
   6  -2   6        547.99        613.90       128.74 o
   7  -2   6        205.39        290.51        94.06 o
   8  -2   6        565.80        506.02        98.49 o
   9  -2   6         40.28        -59.53       119.05 o
  10  -2   6        331.86        245.72       143.60 o
 -12  -1   6          3.49        -79.22       101.55 o
 -11  -1   6        130.31        -16.33       124.09 o
 -10  -1   6        258.75        341.11       112.80 o
  -9  -1   6         19.94        137.85        85.12 o
  -8  -1   6        199.09        141.11        99.29 o
  -7  -1   6       3190.92       3377.57       137.61 o
  -6  -1   6       2447.97       2395.16       106.20 o
  -5  -1   6        205.68        201.41       119.37 o
  -4  -1   6       4113.61       3688.55       119.42 o
  -3  -1   6       4432.12       4040.12       151.54 o
  -2  -1   6        251.40        168.97       109.99 o
  -1  -1   6       1750.06       1650.37       127.06 o
   0  -1   6       1475.45       1667.98       124.47 o
   1  -1   6      15615.33      16653.02       994.15 o
   2  -1   6       3448.14       3188.83       173.82 o
   3  -1   6       1422.42       1446.57        95.15 o
   4  -1   6       1871.58       1947.18        92.98 o
   5  -1   6       2962.16       2931.25       113.06 o
   6  -1   6       2225.00       2509.76       185.19 o
   7  -1   6        596.01        593.25        96.78 o
   8  -1   6        427.82        345.69        96.23 o
   9  -1   6        605.02        557.34       121.83 o
  10  -1   6        378.14        202.74       143.19 o
 -12   0   6          1.45        -86.15       124.52 o
 -11   0   6        153.98        156.66       100.67 o
 -10   0   6        387.32        377.84        89.49 o
  -9   0   6        100.66        141.30        85.36 o
  -8   0   6        157.67        167.51        78.94 o
  -7   0   6       1473.88       1789.29       111.41 o
  -6   0   6       8711.16       7715.78       167.12 o
  -5   0   6          6.05         -8.94        70.00 o
  -4   0   6       6680.60       5803.32       120.37 o
  -3   0   6        191.86        270.78       100.05 o
  -2   0   6      24382.53      22574.70       277.06 o
  -1   0   6        205.42        308.16       110.36 o
   0   0   6       4554.17       4755.66       332.51 o
   1   0   6        240.37        198.54       109.49 o
   2   0   6      18821.82      20248.32       989.92 o
   3   0   6        279.90        305.82        85.01 o
   4   0   6       2374.68       2402.56       110.25 o
   5   0   6        536.74        508.71       111.82 o
   6   0   6       1337.12       1431.27       118.66 o
   7   0   6          2.80         40.65        93.43 o
   8   0   6         57.74          4.24       109.38 o
   9   0   6        333.54        336.21       139.79 o
  10   0   6         28.77        126.85       165.59 o
 -12   1   6          3.17        -37.94       102.13 o
 -11   1   6        134.51        128.59       122.45 o
 -10   1   6        277.92        422.99       112.13 o
  -9   1   6         20.68        -16.99        85.32 o
  -8   1   6        207.45        237.86        98.00 o
  -7   1   6       3240.20       3440.93       104.44 o
  -6   1   6       2507.39       2491.09       117.16 o
  -5   1   6        253.28        246.71        78.18 o
  -4   1   6       4161.78       3926.80       130.32 o
  -3   1   6       3976.95       3543.10       133.79 o
  -2   1   6        248.76        183.76       109.75 o
  -1   1   6       1615.95       1464.76       111.75 o
   0   1   6       1457.92       1564.73       123.41 o
   1   1   6      15292.86      16465.38       659.95 o
   2   1   6       3312.03       3338.73       133.02 o
   3   1   6       1226.82       1331.65       106.83 o
   4   1   6       1858.56       1955.38       106.48 o
   5   1   6       2755.45       2826.71       173.57 o
   6   1   6       1995.70       2480.99       154.37 o
   7   1   6        628.66        673.18        99.88 o
   8   1   6        434.00        359.29        97.69 o
   9   1   6        567.45        394.23       200.98 o
  10   1   6        348.59        118.93       143.33 o
 -12   2   6         13.79         68.59       125.24 o
 -11   2   6          4.17         16.62       108.60 o
 -10   2   6         42.70         50.97        85.71 o
  -9   2   6         74.36         34.25       109.98 o
  -8   2   6        165.77        198.38        80.01 o
  -7   2   6        390.53        370.35       103.67 o
  -6   2   6        949.67        618.12       280.24 o
  -5   2   6        242.53        154.48        67.41 o
  -4   2   6        832.64        861.50       111.34 o
  -3   2   6       9852.28       9319.52       289.39 o
  -2   2   6        608.22        667.89       116.72 o
  -1   2   6       2123.90       1944.73       164.92 o
   0   2   6       6141.72       6237.83       487.07 o
   1   2   6       1102.69       1048.54       120.73 o
   2   2   6       1186.75       1281.93       100.19 o
   3   2   6       1994.48       2151.67       102.11 o
   4   2   6       1138.78       1209.72        88.58 o
   5   2   6         19.91        101.51       109.32 o
   6   2   6        516.85        496.84       112.92 o
   7   2   6        218.11        304.23        96.04 o
   8   2   6        548.80        649.02        99.67 o
   9   2   6         46.84        -32.65       139.48 o
  10   2   6        355.69         78.39       144.18 o
 -12   3   6        134.52        135.04       143.68 o
 -11   3   6         46.69         78.44       109.67 o
 -10   3   6        228.95        261.93        80.08 o
  -9   3   6         57.23        151.78        85.72 o
  -8   3   6        647.70        690.60        83.46 o
  -7   3   6         53.69         -3.54        79.66 o
  -6   3   6        251.44        202.48        87.92 o
  -5   3   6       2112.80       2009.15        97.88 o
  -4   3   6        300.01        319.62        75.43 o
  -3   3   6        486.68        366.48       114.47 o
  -2   3   6        112.98        146.74       112.93 o
  -1   3   6      10252.02      10183.93       259.61 o
   0   3   6       4568.03       4897.31       200.38 o
   1   3   6        786.80        920.10        84.37 o
   2   3   6        196.44        292.80        90.25 o
   3   3   6        630.24        627.10        98.70 o
   4   3   6       2988.85       3156.10       116.67 o
   5   3   6         14.08        -11.00       108.50 o
   6   3   6        751.07        840.91       116.74 o
   7   3   6        276.67        271.22        98.87 o
   8   3   6        904.11        826.54       102.25 o
   9   3   6         20.27         59.75       138.29 o
  10   3   6        138.30          1.39       144.24 o
 -12   4   6         34.19        -92.72       103.01 o
 -11   4   6         55.93        -18.50       101.04 o
 -10   4   6         62.90         82.36        96.31 o
  -9   4   6        139.73        244.92        78.14 o
  -8   4   6        857.81        949.67       117.42 o
  -7   4   6        636.62        687.50        93.12 o
  -6   4   6        743.72        747.66        91.60 o
  -5   4   6       1321.22       1245.06        81.89 o
  -4   4   6      12302.68      11136.01       147.81 o
  -3   4   6        179.51        188.88       109.55 o
  -2   4   6       3564.94       3519.34       147.88 o
  -1   4   6       7827.46       8433.64       277.51 o
   0   4   6      17410.45      13544.99      2109.66 o
   1   4   6        722.74        695.95        87.39 o
   2   4   6        237.31        294.60       100.87 o
   3   4   6        885.34        951.48       100.41 o
   4   4   6       5528.20       6342.36       152.48 o
   5   4   6        177.83        230.25       110.42 o
   6   4   6         68.63         66.90       133.70 o
   7   4   6        196.77        292.65        98.23 o
   8   4   6        605.87        399.58       139.03 o
   9   4   6         85.08         48.60       170.78 o
  10   4   6         45.11        -51.72       124.76 o
 -12   5   6         47.21        -49.55       103.20 o
 -11   5   6         60.94       -110.41       110.41 o
 -10   5   6         21.60         35.24       125.89 o
  -9   5   6         45.41        128.57        85.03 o
  -8   5   6        191.60        184.05        97.12 o
  -7   5   6       1355.41       1416.02        90.39 o
  -6   5   6         32.95         84.35        85.26 o
  -5   5   6       1139.46       1079.11        78.98 o
  -4   5   6       1019.50        915.25        81.51 o
  -3   5   6        956.65        846.20       114.34 o
  -2   5   6       1325.53       1346.66       148.02 o
  -1   5   6       6904.41       7239.64       260.72 o
   0   5   6       1781.81       1668.74       160.61 o
   1   5   6         62.73         78.60        79.96 o
   2   5   6       2404.42       2811.54       119.87 o
   3   5   6       2750.41       3146.19       163.70 o
   4   5   6        644.57        820.92       116.80 o
   5   5   6        232.42        333.09       110.32 o
   6   5   6        559.11        651.78        99.58 o
   7   5   6       1215.68       1381.78       216.71 o
   8   5   6        616.08        711.41       101.28 o
   9   5   6        266.94        130.63       122.59 o
  10   5   6         72.86         15.41       142.67 o
 -12   6   6         63.68         87.69       212.28 o
 -11   6   6         81.81         14.92       101.67 o
 -10   6   6         98.31         79.29       120.67 o
  -9   6   6         12.49         54.49        78.38 o
  -8   6   6        138.27        129.74       110.51 o
  -7   6   6        697.57        749.16        84.91 o
  -6   6   6       2189.14       1815.72       596.21 o
  -5   6   6        182.53         90.84       101.76 o
  -4   6   6        474.46        409.84        74.69 o
  -3   6   6       2725.68       2682.88       149.91 o
  -2   6   6       7085.90       6998.97       244.72 o
  -1   6   6       1425.35       1207.17       147.09 o
   0   6   6        302.89        123.90       102.21 o
   1   6   6         96.15        115.83        97.80 o
   2   6   6        349.26        293.73        80.12 o
   3   6   6        917.10       1010.50        94.28 o
   4   6   6       1470.47       1619.80       122.04 o
   5   6   6        197.83        274.83       111.88 o
   6   6   6        881.05       1022.34       101.64 o
   7   6   6        131.47        105.99        95.85 o
   8   6   6        396.66        524.35       121.82 o
   9   6   6         32.78         46.11       139.55 o
  10   6   6        113.26        116.24       218.56 o
 -11   7   6        109.97          6.04       103.07 o
 -10   7   6        176.97        250.90       100.49 o
  -9   7   6         71.45         40.98        77.69 o
  -8   7   6        579.86        616.40        89.99 o
  -7   7   6       1438.11       1670.37       121.69 o
  -6   7   6       1782.29       1797.41       152.75 o
  -5   7   6        137.70        214.61       111.89 o
  -4   7   6       1325.62       1257.39        80.32 o
  -3   7   6       2123.12       1833.13       118.75 o
  -2   7   6        793.81        862.38       174.91 o
  -1   7   6         68.02         84.83       120.61 o
   0   7   6       1544.07       1498.63       114.07 o
   1   7   6       5646.35       5785.65       299.12 o
   2   7   6        658.38        687.14        75.73 o
   3   7   6        129.87        110.25        95.46 o
   4   7   6        788.81        825.47       118.10 o
   5   7   6       2686.71       2994.68       133.34 o
   6   7   6        756.62       1020.73       140.01 o
   7   7   6        185.86        260.26       132.97 o
   8   7   6        155.97          5.20       120.30 o
   9   7   6         50.28        -21.10       122.77 o
 -11   8   6        218.46        238.61       112.26 o
 -10   8   6        132.84        201.98       108.51 o
  -9   8   6         66.99        -47.23       110.56 o
  -8   8   6        196.47        119.96        96.98 o
  -7   8   6       1895.71       1918.08       105.28 o
  -6   8   6       3456.88       3648.58       164.83 o
  -5   8   6       1940.80       2017.09       100.42 o
  -4   8   6       1343.34       1459.74       123.46 o
  -3   8   6       2301.68       2224.80       140.70 o
  -2   8   6      12149.42      11733.78       236.74 o
  -1   8   6       4457.47       4107.59       204.77 o
   0   8   6       1353.81       1135.80       116.09 o
   1   8   6        120.87        191.58        78.14 o
   2   8   6       4913.28       5134.46       408.18 o
   3   8   6       3325.63       3803.76       265.68 o
   4   8   6        544.67        573.62       114.71 o
   5   8   6       1775.99       2121.18       124.91 o
   6   8   6        878.37       1004.67       101.39 o
   7   8   6        107.19        110.51        95.52 o
   8   8   6         25.99        169.57       169.02 o
   9   8   6        177.57         97.48       124.05 o
 -11   9   6         27.67         68.36       144.45 o
 -10   9   6         45.72        103.07       140.19 o
  -9   9   6         26.64         33.06       106.52 o
  -8   9   6         20.62         15.49        77.27 o
  -7   9   6        978.96        950.93       116.42 o
  -6   9   6        373.68        397.71       139.52 o
  -5   9   6        155.81        121.01        86.26 o
  -4   9   6         61.80         95.70        89.98 o
  -3   9   6       4513.79       4234.44       222.93 o
  -2   9   6       1158.60       1343.93       167.11 o
  -1   9   6        392.97        365.03       112.73 o
   0   9   6        213.00        127.69        88.81 o
   1   9   6       7132.98       8282.88       425.70 o
   2   9   6        859.58        991.20       101.44 o
   3   9   6        358.50        396.89        97.10 o
   4   9   6        729.98        924.46       102.39 o
   5   9   6       3004.87       3436.87       254.44 o
   6   9   6        536.88        581.48        98.28 o
   7   9   6        442.03        459.88       111.64 o
   8   9   6        371.45        183.83       124.42 o
   9   9   6        484.16        311.48       144.85 o
 -11  10   6         19.08        100.80       124.25 o
 -10  10   6          2.31         53.74       109.54 o
  -9  10   6        181.17        194.78       139.90 o
  -8  10   6        366.63        401.05        98.38 o
  -7  10   6         24.16        -28.03       109.22 o
  -6  10   6         36.60         74.21       134.17 o
  -5  10   6        613.88        625.44       113.72 o
  -4  10   6       2042.87       2162.84       138.13 o
  -3  10   6        317.29        320.83       139.40 o
  -2  10   6        320.03        396.93       191.96 o
  -1  10   6         92.00        129.60       188.75 o
   0  10   6       4016.89       3566.97      2081.75 o
   1  10   6        585.24        577.30        97.77 o
   2  10   6        306.38        376.68        86.19 o
   3  10   6        124.03        138.54        93.58 o
   4  10   6       1496.08       1675.26        94.18 o
   5  10   6         82.03        -40.71       110.79 o
   6  10   6        239.08        110.88       134.30 o
   7  10   6         98.74        146.29       135.87 o
   8  10   6        397.34        397.51       122.92 o
   9  10   6        110.72         64.61       196.95 o
 -10  11   6         69.07         49.72       111.15 o
  -9  11   6        201.25        173.22       141.45 o
  -8  11   6        468.24        492.33        89.62 o
  -7  11   6        281.29        301.05       112.51 o
  -6  11   6        918.98       1031.23       124.13 o
  -5  11   6        278.86        160.93        92.42 o
  -4  11   6       1877.78       1819.53       107.25 o
  -3  11   6        786.21        704.61        98.52 o
  -2  11   6       2572.70       2616.41       208.55 o
  -1  11   6       1427.98       1414.13       151.76 o
   0  11   6        519.13        601.80       148.50 o
   1  11   6         77.55        176.82        93.65 o
   2  11   6        207.45        241.13        95.90 o
   3  11   6        918.62       1124.88        90.70 o
   4  11   6       1275.58       1504.20       112.90 o
   5  11   6        141.12        124.39        76.37 o
   6  11   6        661.39        643.28       137.69 o
   7  11   6        352.20        273.50       170.71 o
   8  11   6        534.73        289.38       126.86 o
 -10  12   6         17.18         36.43       110.54 o
  -9  12   6        133.42        161.51       140.47 o
  -8  12   6        606.72        732.38       173.49 o
  -7  12   6        156.51        135.99       111.19 o
  -6  12   6        132.12         98.62       146.83 o
  -5  12   6        467.56        546.84       135.98 o
  -4  12   6       1574.13       1431.04       107.77 o
  -3  12   6       1287.39       1181.98       105.24 o
  -2  12   6        314.65        338.63       137.73 o
  -1  12   6       3954.02       4034.62       224.38 o
   0  12   6       2195.41       2274.50       162.34 o
   1  12   6        522.11        707.10       113.80 o
   2  12   6        257.00        315.17       108.87 o
   3  12   6        155.89        187.68        95.94 o
   4  12   6       1725.26       1928.13       120.96 o
   5  12   6         13.87         48.28        76.29 o
   6  12   6        139.36        293.46       168.06 o
   7  12   6        189.43        115.69       172.47 o
   8  12   6        162.07         97.37       124.96 o
  -9  13   6         57.69         -1.10       142.56 o
  -8  13   6         97.37        -12.55       140.89 o
  -7  13   6        110.51        165.59       170.06 o
  -6  13   6         75.14         81.53       119.73 o
  -5  13   6        351.53        264.68        99.05 o
  -4  13   6          0.21          7.67        93.21 o
  -3  13   6        234.92        249.51        97.24 o
  -2  13   6        104.24          1.95       133.61 o
  -1  13   6        989.67       1019.45       144.74 o
   0  13   6        111.65        130.41       108.70 o
   1  13   6        162.39        220.69        93.45 o
   2  13   6        309.57        306.04        95.83 o
   3  13   6       3040.98       3636.75       237.49 o
   4  13   6         56.54         95.93        93.76 o
   5  13   6         84.85        137.01        96.48 o
   6  13   6        189.76         96.86       108.02 o
   7  13   6        633.35        586.96       112.97 o
   8  13   6         24.99          5.87       150.91 o
  -9  14   6         25.06         70.34       142.49 o
  -8  14   6          8.16         79.96       137.88 o
  -7  14   6         38.94        -20.15       146.94 o
  -6  14   6        461.78        327.59       197.17 o
  -5  14   6         86.52        159.43        95.84 o
  -4  14   6        242.39        248.38       134.32 o
  -3  14   6         43.42        -45.34       130.50 o
  -2  14   6       2110.65       2110.37       206.56 o
  -1  14   6         12.56        -35.30       184.96 o
   0  14   6        645.17        770.77       179.70 o
   1  14   6        403.72        427.35       116.96 o
   2  14   6       2264.10       2736.59       201.00 o
   3  14   6        460.85        537.14        96.60 o
   4  14   6        470.56        448.91        97.74 o
   5  14   6         26.53         18.23       137.61 o
   6  14   6        512.56        453.61       101.30 o
   7  14   6        114.76         83.19       102.00 o
  -8  15   6        248.88        317.13       151.95 o
  -7  15   6        201.48         91.48       245.33 o
  -6  15   6         84.74         19.76       172.05 o
  -5  15   6        201.18         88.06       195.24 o
  -4  15   6        133.50         52.27       135.62 o
  -3  15   6       1148.66       1182.75       138.68 o
  -2  15   6         68.14         -1.43        93.20 o
  -1  15   6          3.94          7.63       131.50 o
   0  15   6        402.25        480.20       134.00 o
   1  15   6       1083.95       1226.96       124.33 o
   2  15   6        580.17        559.02        89.49 o
   3  15   6        206.38        323.84       109.97 o
   4  15   6         43.11         26.57       107.32 o
   5  15   6        413.58        488.51       102.84 o
   6  15   6         82.58         33.38       142.61 o
  -8  16   6          3.63        363.49       278.66 o
  -7  16   6        228.25        193.97       178.50 o
  -6  16   6        114.98        154.48       175.99 o
  -5  16   6        221.81        144.79       245.85 o
  -4  16   6         23.30        114.59       152.04 o
  -3  16   6       1137.85       1088.80       143.33 o
  -2  16   6        395.62        354.34       135.68 o
  -1  16   6        282.06        141.81       137.56 o
   0  16   6         22.93         10.31       107.91 o
   1  16   6        204.74        225.98        99.65 o
   2  16   6        324.32        217.11        97.11 o
   3  16   6        608.45        626.65       110.14 o
   4  16   6         47.95         31.26       119.85 o
   5  16   6         78.55         22.01       123.16 o
   6  16   6        116.84         28.57       125.83 o
  -7  17   6         51.69        -49.97       181.91 o
  -6  17   6         72.67        136.71       174.00 o
  -5  17   6         49.75         67.22       245.75 o
  -4  17   6         18.01        -27.34       121.98 o
  -3  17   6        934.53       1011.19       127.19 o
  -2  17   6        143.39        138.05       119.41 o
  -1  17   6        105.17        238.28       237.25 o
   0  17   6         60.68         30.27       138.46 o
   1  17   6        881.16       1108.46       155.50 o
   2  17   6         41.44         69.04       136.86 o
   3  17   6        139.89         61.12       140.48 o
   4  17   6         56.06         80.00       140.84 o
   5  17   6        363.96        310.05       125.10 o
  -6  18   6          6.98        -53.98       256.12 o
  -5  18   6         84.44         28.62       253.23 o
  -4  18   6        366.72        311.73       128.13 o
  -3  18   6        224.54        179.00       175.08 o
  -2  18   6         82.61         24.93       171.95 o
  -1  18   6        164.08        134.92       199.36 o
   0  18   6         54.57        168.40       137.29 o
   1  18   6         71.48         41.72       121.08 o
   2  18   6        189.54        162.91       149.44 o
   3  18   6         50.72          5.76       141.48 o
   4  18   6         78.18        -32.76       124.47 o
  -5  19   6         81.73        140.17       256.96 o
  -4  19   6        279.17         79.08       184.55 o
  -3  19   6         77.37         89.90       177.10 o
  -2  19   6        257.93        152.72       125.35 o
  -1  19   6        228.67         86.83       112.90 o
   0  19   6        241.92        208.03       126.09 o
   1  19   6         75.69         28.00       142.32 o
   2  19   6        201.46        152.59       133.95 o
   3  19   6        605.74        490.11       149.88 o
  -3  20   6        294.67        132.05       153.90 o
  -2  20   6        137.03        -46.10       180.90 o
  -1  20   6        225.94        104.41       105.93 o
   0  20   6        122.65         17.82       113.49 o
   1  20   6        354.56        214.24       170.74 o
  -4 -19   7         70.29         77.12       183.97 o
  -3 -19   7        842.96       1007.41       262.98 o
  -6 -18   7         10.44        -75.13       218.87 o
  -5 -18   7        197.10         82.77       185.54 o
  -4 -18   7          3.38         10.02       254.41 o
  -3 -18   7         63.16          1.63       254.06 o
  -2 -18   7         34.54        158.69       248.73 o
   2 -18   7         77.24         -1.31       269.09 o
   3 -18   7         72.16       -115.04       274.41 o
  -7 -17   7         32.72        -99.50       179.80 o
  -6 -17   7         56.45        -60.58       251.08 o
  -5 -17   7          0.35         23.45       247.77 o
  -4 -17   7        396.15        364.75       182.77 o
  -3 -17   7        115.53        178.14       177.18 o
  -2 -17   7          4.32         34.03       244.95 o
   2 -17   7         54.64         -8.27       282.76 o
   3 -17   7         27.32          3.70       236.44 o
   4 -17   7        287.97         76.41       177.95 o
  -7 -16   7        225.79        -13.44       180.77 o
  -6 -16   7         51.05         17.81       173.88 o
  -5 -16   7         83.12        180.40       171.93 o
  -4 -16   7        335.67        392.85       248.57 o
  -3 -16   7        619.24        922.36       225.42 o
  -2 -16   7        247.23        201.41       140.18 o
   1 -16   7        142.10         75.69       291.07 o
   2 -16   7        246.51        175.36       285.17 o
   3 -16   7        415.65        351.13       173.53 o
   4 -16   7         66.67         65.63       174.33 o
   5 -16   7         22.51        -56.66       180.18 o
  -8 -15   7        138.87        114.77       248.22 o
  -7 -15   7        136.16        -10.93       247.15 o
  -6 -15   7        136.43         74.70       171.82 o
  -5 -15   7        829.73       1036.91       180.79 o
  -4 -15   7        851.87        590.77       148.58 o
  -3 -15   7       1619.97       1770.15       210.94 o
  -2 -15   7        682.79        807.69       144.35 o
   1 -15   7       1798.43       1955.33       278.29 o
   2 -15   7        338.60        270.99       135.53 o
   3 -15   7        603.04        476.83       173.44 o
   4 -15   7        558.22        435.05       127.62 o
   5 -15   7        349.67        252.08       127.96 o
   6 -15   7         17.48       -124.40       180.55 o
  -9 -14   7          5.44       -131.68       176.98 o
  -8 -14   7        106.51        -11.67       150.25 o
  -7 -14   7        119.92         37.23       121.04 o
  -6 -14   7          6.01         27.79       239.66 o
  -5 -14   7          2.02        102.52       189.81 o
  -4 -14   7        114.59        134.13       137.07 o
  -3 -14   7        400.88        471.64       143.10 o
  -2 -14   7        228.50        208.16       138.79 o
  -1 -14   7        217.51        179.90       137.32 o
   1 -14   7       1481.70       1425.49       181.60 o
   2 -14   7        895.60        772.64       144.96 o
   3 -14   7        214.13        199.47        99.40 o
   4 -14   7        146.91        203.86       244.93 o
   5 -14   7        574.80        422.32       178.61 o
   6 -14   7         71.55         71.91       177.10 o
  -9 -13   7         43.71        -10.08       175.51 o
  -8 -13   7          6.76         59.17       148.63 o
  -7 -13   7         61.57         52.14       148.23 o
  -6 -13   7        150.14         95.37       134.49 o
  -5 -13   7         80.99         87.22       133.61 o
  -4 -13   7        126.72        127.61       136.24 o
  -3 -13   7        459.76        495.83       141.31 o
  -2 -13   7        563.25        569.75       143.75 o
  -1 -13   7        302.63        212.11       137.29 o
   0 -13   7        102.89        116.88       234.49 o
   1 -13   7        123.85        208.05       161.16 o
   2 -13   7       2127.70       1751.69       221.64 o
   3 -13   7        215.18        141.09       135.01 o
   4 -13   7          3.32          5.09       190.45 o
   5 -13   7         44.24         38.28       241.10 o
   6 -13   7        456.32        246.15       249.26 o
   7 -13   7          5.40         19.99       247.37 o
 -10 -12   7         53.73         24.11       125.28 o
  -9 -12   7        267.13        190.08       177.93 o
  -8 -12   7         67.37        143.85       121.01 o
  -7 -12   7        216.69        156.62       134.87 o
  -6 -12   7        433.35        454.90       124.09 o
  -5 -12   7        899.06        819.94       145.76 o
  -4 -12   7         93.20         39.67       190.78 o
  -3 -12   7        153.49        106.94       138.90 o
  -2 -12   7        967.98       1203.49       148.84 o
  -1 -12   7        771.72       1042.98       199.41 o
   0 -12   7        139.08         94.04       147.84 o
   1 -12   7        123.12        140.77       191.70 o
   2 -12   7         37.13         -3.38       192.52 o
   3 -12   7       1005.82        835.69       201.18 o
   4 -12   7         21.29         62.37       189.81 o
   5 -12   7        332.95        333.93       192.71 o
   6 -12   7        225.33         54.94       245.65 o
   7 -12   7        246.77         82.25       177.87 o
   8 -12   7        263.98         62.81       210.43 o
 -10 -11   7         39.39        -26.72       145.03 o
  -9 -11   7        301.88        224.92       144.06 o
  -8 -11   7         89.83        168.25       168.86 o
  -7 -11   7        443.10        535.32       138.28 o
  -6 -11   7       1504.52       1760.74       180.35 o
  -5 -11   7       1742.50       2023.52       146.84 o
  -4 -11   7        580.55        811.22       193.46 o
  -3 -11   7       1581.37       1649.10       154.87 o
  -2 -11   7       6942.78       7602.27       214.12 o
  -1 -11   7        964.77       1061.48       145.86 o
   0 -11   7        269.62        231.54       169.68 o
   1 -11   7       1504.56       1561.75       222.27 o
   2 -11   7       2620.76       2740.53       226.99 o
   3 -11   7       1283.61       1157.52       205.75 o
   4 -11   7        247.19        239.89       136.37 o
   5 -11   7        760.73        642.44       141.05 o
   6 -11   7        797.12        740.31       178.59 o
   7 -11   7        595.30        406.02       124.25 o
   8 -11   7        115.74         16.37       142.55 o
 -11 -10   7         71.26        -25.80       219.12 o
 -10 -10   7         37.62         87.44       142.05 o
  -9 -10   7        142.21        201.05       122.73 o
  -8 -10   7         20.39         68.27       133.68 o
  -7 -10   7        270.94        278.01       136.23 o
  -6 -10   7        149.30        141.50       116.25 o
  -5 -10   7        652.95        803.68       122.04 o
  -4 -10   7         60.03        116.57       134.50 o
  -3 -10   7         25.28        135.87       132.81 o
  -2 -10   7        504.50        469.39       200.81 o
  -1 -10   7       2684.44       2750.91       140.19 o
   0 -10   7         65.59         99.41       148.55 o
   1 -10   7        127.15        210.98       189.95 o
   2 -10   7         30.03        107.01       131.46 o
   3 -10   7       1275.54       1259.80       154.28 o
   4 -10   7        230.48        291.02       137.60 o
   5 -10   7        447.56        355.42       194.11 o
   6 -10   7        204.87        153.15       108.13 o
   7 -10   7        547.96        398.36       140.58 o
   8 -10   7         55.41         97.09       170.58 o
 -11  -9   7         42.27        181.69       181.37 o
 -10  -9   7         12.63         42.11       141.94 o
  -9  -9   7         39.38         50.10       140.09 o
  -8  -9   7        183.56        187.77       111.75 o
  -7  -9   7         19.33         17.62       110.88 o
  -6  -9   7          2.50         -2.09       134.52 o
  -5  -9   7        129.39        143.80       109.59 o
  -4  -9   7       1398.02       1552.96       163.25 o
  -3  -9   7        747.85        908.34       118.45 o
  -2  -9   7        125.26        174.73       115.19 o
  -1  -9   7        899.58        951.18       129.59 o
   0  -9   7       2291.18       2453.69       169.92 o
   1  -9   7        494.72        603.68       146.81 o
   2  -9   7        119.52         89.81       136.40 o
   3  -9   7         45.26        112.42       190.69 o
   4  -9   7       3178.52       3220.47       223.59 o
   5  -9   7        156.41         55.15        93.71 o
   6  -9   7        102.70         24.47       107.44 o
   7  -9   7        232.67        142.95       117.93 o
   8  -9   7        592.50        434.56       170.65 o
   9  -9   7          2.87         42.22       210.32 o
 -11  -8   7         99.48         88.32       142.96 o
 -10  -8   7         62.58        -52.86       141.97 o
  -9  -8   7         28.59         20.28       109.84 o
  -8  -8   7        647.57        559.37       141.56 o
  -7  -8   7        948.77        892.28       118.91 o
  -6  -8   7        812.18        787.61       142.38 o
  -5  -8   7          6.14         31.31       107.85 o
  -4  -8   7        740.54        702.31       116.09 o
  -3  -8   7       3427.39       3524.92       197.34 o
  -2  -8   7       1988.37       2030.82       121.82 o
  -1  -8   7        107.08        115.96        94.70 o
   0  -8   7         21.34         69.06       105.72 o
   1  -8   7       1694.52       1848.96       166.41 o
   2  -8   7       3926.10       4126.64       196.17 o
   3  -8   7        551.81        531.15       199.82 o
   4  -8   7       2612.69       2698.87       214.69 o
   5  -8   7        430.14        467.66       134.30 o
   6  -8   7        219.90        195.04       130.99 o
   7  -8   7        418.93        381.42       119.41 o
   8  -8   7        805.70        672.27       122.94 o
   9  -8   7        123.58        126.49       141.41 o
 -11  -7   7         15.61        -43.02       143.04 o
 -10  -7   7         66.64        127.62       170.35 o
  -9  -7   7        175.88        300.33        98.18 o
  -8  -7   7        859.01       1063.46       140.93 o
  -7  -7   7        223.51        249.19       112.47 o
  -6  -7   7        946.81        876.56       144.33 o
  -5  -7   7       1138.44       1078.28       118.60 o
  -4  -7   7       5652.00       5273.19       156.43 o
  -3  -7   7       1506.46       1444.95       106.36 o
  -2  -7   7       5874.36       5941.87       290.00 o
  -1  -7   7        423.42        418.45        83.45 o
   0  -7   7      13970.32      15327.13       987.36 o
   1  -7   7       3563.64       3765.30       208.29 o
   2  -7   7       3032.92       3463.39       227.38 o
   3  -7   7        719.61        685.58       196.03 o
   4  -7   7       5574.13       5468.38       133.16 o
   5  -7   7        387.32        456.90       108.00 o
   6  -7   7        144.18         32.36       105.44 o
   7  -7   7         36.47        -53.56       131.28 o
   8  -7   7        301.29        142.16       167.08 o
   9  -7   7        226.94        104.36       139.67 o
 -11  -6   7          5.08        -31.19       142.18 o
 -10  -6   7         13.18        -22.64       139.10 o
  -9  -6   7         92.85        144.93       112.22 o
  -8  -6   7        303.46        260.64       113.04 o
  -7  -6   7         55.31         88.34       121.48 o
  -6  -6   7          0.04          2.38       110.91 o
  -5  -6   7        313.23        325.16       111.45 o
  -4  -6   7        205.06        118.16        90.00 o
  -3  -6   7       2027.46       1871.74        99.31 o
  -2  -6   7         89.66        106.91        84.32 o
  -1  -6   7       4765.29       5090.41       229.69 o
   0  -6   7       1449.67       1544.36       147.92 o
   1  -6   7       1367.92       1330.68       136.42 o
   2  -6   7        161.77        179.34       111.08 o
   3  -6   7        188.44        161.14       119.79 o
   4  -6   7        734.78        789.04       136.31 o
   5  -6   7        411.11        390.82        97.65 o
   6  -6   7         84.70         17.41       104.86 o
   7  -6   7        113.36         62.19        92.32 o
   8  -6   7        309.29        134.96       118.63 o
   9  -6   7         43.00        124.09       119.39 o
 -12  -5   7          0.28        -97.46       151.74 o
 -11  -5   7         18.69         -7.92       140.70 o
 -10  -5   7        147.65        145.28       140.28 o
  -9  -5   7         28.39         22.26       135.15 o
  -8  -5   7         92.48         -2.52       136.46 o
  -7  -5   7        129.77        207.13       112.91 o
  -6  -5   7       1853.03       1893.82       125.98 o
  -5  -5   7         72.90          7.55       110.29 o
  -4  -5   7        241.78        275.90        75.11 o
  -3  -5   7       3172.84       2986.52       110.47 o
  -2  -5   7       8607.26       7678.71      2132.15 o
  -1  -5   7        137.67         76.32        88.25 o
   0  -5   7        544.52        653.56       125.02 o
   1  -5   7        879.30        970.40       169.59 o
   2  -5   7       4248.92       4571.19       205.63 o
   3  -5   7        439.54        362.08        95.22 o
   4  -5   7        982.38        955.02       101.58 o
   5  -5   7        177.02        210.26       106.97 o
   6  -5   7       1259.29       1258.50       124.91 o
   7  -5   7        183.53        153.37       107.80 o
   8  -5   7        399.76        373.47       135.39 o
   9  -5   7         45.82         73.59       169.39 o
 -12  -4   7         58.00         52.22       177.84 o
 -11  -4   7          1.87        -46.91       143.27 o
 -10  -4   7        464.13        583.49       139.33 o
  -9  -4   7         66.35         46.04       110.32 o
  -8  -4   7        173.73        197.19       111.85 o
  -7  -4   7         40.29         24.69       137.75 o
  -6  -4   7       1791.00       1835.17       114.35 o
  -5  -4   7       1703.33       1518.56       122.43 o
  -4  -4   7        490.90        410.19        71.10 o
  -3  -4   7        328.37        303.39       125.24 o
  -2  -4   7       5478.89       5396.77       153.40 o
  -1  -4   7       9571.18      10382.14       421.96 o
   0  -4   7        254.01        167.42       102.94 o
   1  -4   7        800.90        855.44       130.68 o
   2  -4   7       2124.45       2322.47       182.83 o
   3  -4   7       3007.09       2947.29       232.63 o
   4  -4   7        831.83        841.50        99.19 o
   5  -4   7        119.89        188.46       106.37 o
   6  -4   7       1138.46        932.43       101.44 o
   7  -4   7       1244.01       1011.95       101.90 o
   8  -4   7        585.13        525.84       136.63 o
   9  -4   7         63.81        109.86       136.41 o
 -12  -3   7          0.04        -61.24       125.68 o
 -11  -3   7          6.81         26.12       122.98 o
 -10  -3   7        290.41        307.11       114.42 o
  -9  -3   7        106.08        150.05        97.25 o
  -8  -3   7        174.80        275.15       112.71 o
  -7  -3   7        256.55        251.61       100.36 o
  -6  -3   7       6624.18       6376.30       162.29 o
  -5  -3   7        721.00        693.11        87.44 o
  -4  -3   7       1833.80       1806.93        90.77 o
  -3  -3   7        339.36        248.55       106.66 o
  -2  -3   7      25388.05      24865.79       675.19 o
  -1  -3   7        591.00        444.85        99.31 o
   0  -3   7       3515.71       3544.71       286.89 o
   1  -3   7        556.22        460.56       127.91 o
   2  -3   7       7423.21       7543.73       598.10 o
   3  -3   7        670.59        727.66        93.44 o
   4  -3   7       1757.79       1900.18       120.46 o
   5  -3   7        451.00        642.20       152.77 o
   6  -3   7       1598.07       1479.14       118.28 o
   7  -3   7       1236.65        914.36       114.64 o
   8  -3   7         15.80         15.55       116.20 o
   9  -3   7         74.29        -19.12       119.19 o
  10  -3   7         64.43        103.95       209.22 o
 -12  -2   7         18.00         27.62       110.96 o
 -11  -2   7         31.97        104.84       121.94 o
 -10  -2   7        131.55         13.39       112.38 o
  -9  -2   7        142.95        235.23       136.95 o
  -8  -2   7          3.21        116.41       111.32 o
  -7  -2   7        869.58        859.44       105.86 o
  -6  -2   7        130.85        202.01        99.77 o
  -5  -2   7        378.87        333.58        81.60 o
  -4  -2   7        369.81        330.80        72.62 o
  -3  -2   7        406.28        374.30        95.48 o
  -2  -2   7       1189.21       1369.76       148.51 o
  -1  -2   7       2249.77       2220.64       115.78 o
   0  -2   7        612.14        668.56       100.84 o
   1  -2   7        177.65        157.80       125.72 o
   2  -2   7        263.77        283.36        96.98 o
   3  -2   7       2987.82       2842.28       108.41 o
   4  -2   7        168.21        165.18        93.26 o
   5  -2   7        370.17        367.86        96.04 o
   6  -2   7        275.37        276.63       112.05 o
   7  -2   7        611.93        518.63       111.99 o
   8  -2   7        110.34         35.03       132.13 o
   9  -2   7        111.25         43.45       118.95 o
  10  -2   7         31.93         -5.34       146.89 o
 -12  -1   7         42.60        -31.26       102.41 o
 -11  -1   7        132.09         40.49       101.23 o
 -10  -1   7        103.34        129.45        85.66 o
  -9  -1   7         42.82        112.51        95.36 o
  -8  -1   7        772.91        774.34       118.02 o
  -7  -1   7        829.27        814.63       146.39 o
  -6  -1   7        890.34        873.34       118.37 o
  -5  -1   7         69.68        115.61        64.46 o
  -4  -1   7       7638.88       6880.33       121.58 o
  -3  -1   7       5162.00       5129.40       141.51 o
  -2  -1   7       6272.69       6567.92       171.53 o
  -1  -1   7        104.07        231.63       117.52 o
   0  -1   7      20747.58      21293.28      1316.22 o
   1  -1   7        759.34        979.62       185.02 o
   2  -1   7         53.62         55.26       115.97 o
   3  -1   7         71.49         91.10        86.86 o
   4  -1   7       7574.64       8166.61       176.16 o
   5  -1   7        370.20        367.24       133.91 o
   6  -1   7        150.85        132.11        93.93 o
   7  -1   7        131.33        -63.71       108.87 o
   8  -1   7        884.57        817.24       149.97 o
   9  -1   7        313.73        134.75       121.44 o
  10  -1   7         45.39         57.01       142.04 o
 -12   0   7        108.81         87.47       126.13 o
 -11   0   7         52.41         41.93       122.10 o
 -10   0   7        239.76        205.19        80.26 o
  -9   0   7          4.04        -48.34        84.93 o
  -8   0   7       1083.59       1332.04       146.58 o
  -7   0   7       2911.25       3220.13       125.48 o
  -6   0   7       3095.39       2616.41       133.74 o
  -5   0   7        302.84        408.01        93.27 o
  -4   0   7        373.47        264.71        74.44 o
  -3   0   7       6937.58       6471.08       180.25 o
  -2   0   7         45.45         65.03       113.68 o
  -1   0   7       3176.05       3305.98       133.87 o
   0   0   7       1148.95        959.31       122.43 o
   1   0   7      12010.32      12112.17      6897.18 o
   2   0   7        479.96        420.74       100.63 o
   3   0   7        638.30        611.58        83.73 o
   4   0   7       2095.34       2176.18       112.31 o
   5   0   7       1373.32       1386.85       118.46 o
   6   0   7       1185.95       1167.29       117.04 o
   7   0   7         36.06         26.69       130.76 o
   8   0   7       1610.01       1715.58       217.68 o
   9   0   7        129.86         38.34       122.24 o
  10   0   7        383.56        303.30       149.22 o
 -12   1   7         43.43        -95.26       124.95 o
 -11   1   7        144.08        200.10       100.77 o
 -10   1   7        109.26         66.33        96.66 o
  -9   1   7         42.03         32.25        76.79 o
  -8   1   7        763.21        835.99       118.07 o
  -7   1   7        889.72        854.27       106.09 o
  -6   1   7        923.81        832.27       144.06 o
  -5   1   7         83.57        150.94        71.61 o
  -4   1   7       7563.72       7041.61       121.50 o
  -3   1   7       5032.05       5034.41       141.97 o
  -2   1   7       6401.96       6488.21       254.06 o
  -1   1   7        107.26        150.71       199.69 o
   0   1   7      20508.65      20678.98      1123.30 o
   1   1   7        663.61        703.88        96.44 o
   2   1   7         38.32         52.36        81.97 o
   3   1   7         54.24         39.37        89.60 o
   4   1   7       7597.36       8423.19       161.75 o
   5   1   7        292.18        317.73       111.81 o
   6   1   7        109.44        153.41       108.15 o
   7   1   7        119.66         60.29       131.87 o
   8   1   7        875.11        908.66       115.92 o
   9   1   7        273.54        285.91       139.55 o
  10   1   7         29.89        -26.96       148.06 o
 -12   2   7         20.07         -0.80       101.63 o
 -11   2   7         29.24        -27.73       109.23 o
 -10   2   7        149.94        129.84        87.48 o
  -9   2   7        168.42        162.83        96.99 o
  -8   2   7          6.51         74.18       113.26 o
  -7   2   7        911.70        992.92       119.63 o
  -6   2   7        131.83        111.87       140.79 o
  -5   2   7        444.08        376.08        73.69 o
  -4   2   7        336.63        289.66       101.82 o
  -3   2   7        380.96        338.99        96.77 o
  -2   2   7       1209.79       1210.12       126.08 o
  -1   2   7       2102.81       1986.05       223.15 o
   0   2   7        520.77        619.84       117.48 o
   1   2   7        218.69        254.20        90.44 o
   2   2   7        298.26        359.88        97.90 o
   3   2   7       2985.72       3071.38       204.50 o
   4   2   7        205.47        129.34        96.41 o
   5   2   7        496.21        585.52       131.04 o
   6   2   7        295.79        340.52        96.58 o
   7   2   7        592.69        610.31       135.50 o
   8   2   7        115.80         57.83       131.92 o
   9   2   7        137.27        -10.71       174.16 o
  10   2   7         36.40        127.47       168.54 o
 -12   3   7          0.29        145.85       109.26 o
 -11   3   7          7.30         68.59       108.69 o
 -10   3   7        272.38        151.33        87.90 o
  -9   3   7        103.07        123.40       110.00 o
  -8   3   7        162.13        161.80        96.72 o
  -7   3   7        269.97        186.37       137.89 o
  -6   3   7       6566.19       6486.75       123.77 o
  -5   3   7        589.22        572.25        94.48 o
  -4   3   7       1875.50       1859.08        99.78 o
  -3   3   7        328.22        231.89       107.61 o
  -2   3   7      24844.48      25332.49       387.67 o
  -1   3   7        581.97        464.89       199.71 o
   0   3   7       3415.21       3436.37       145.59 o
   1   3   7        588.75        469.24        75.42 o
   2   3   7       7189.18       8336.93       437.49 o
   3   3   7        713.48        829.72        94.49 o
   4   3   7       1832.02       2174.59       109.75 o
   5   3   7        511.30        678.20       112.92 o
   6   3   7       1701.10       1665.51       108.56 o
   7   3   7       1336.74       1461.36       116.94 o
   8   3   7         23.56        -24.16       137.19 o
   9   3   7         92.64        -24.96       122.89 o
  10   3   7         75.76        -92.00       170.06 o
 -12   4   7         59.16         14.30       102.59 o
 -11   4   7          2.61         -2.80       122.58 o
 -10   4   7        460.17        623.42       100.94 o
  -9   4   7         66.86        -10.81        96.12 o
  -8   4   7        212.62        172.78        87.26 o
  -7   4   7         37.68         27.52       113.39 o
  -6   4   7       1735.57       1819.67       124.12 o
  -5   4   7       1600.86       1498.71       108.54 o
  -4   4   7        479.54        443.95        71.19 o
  -3   4   7        343.32        393.08       105.73 o
  -2   4   7       5534.12       5702.70       158.52 o
  -1   4   7       9425.42       9973.11       275.96 o
   0   4   7        203.31        118.13        92.76 o
   1   4   7        717.21        694.68        75.96 o
   2   4   7       1936.82       2022.84       100.55 o
   3   4   7       2948.39       3286.96       116.09 o
   4   4   7        914.74        933.39       101.78 o
   5   4   7         85.78        291.91       132.77 o
   6   4   7       1277.88       1308.35       142.29 o
   7   4   7       1253.72       1178.37       101.47 o
   8   4   7        527.91        411.82       138.58 o
   9   4   7         57.76        -76.69       140.35 o
 -12   5   7          0.22        151.25       149.65 o
 -11   5   7         20.66         -3.10       141.17 o
 -10   5   7        146.63         51.30       109.25 o
  -9   5   7         31.44         -4.84        95.25 o
  -8   5   7         98.13         13.83        95.76 o
  -7   5   7        157.19        251.73       158.78 o
  -6   5   7       1930.00       2077.75        93.25 o
  -5   5   7        113.02        129.84        79.40 o
  -4   5   7        222.97        317.09        72.50 o
  -3   5   7       3162.25       3231.71       131.29 o
  -2   5   7       8848.49       8657.23       219.06 o
  -1   5   7         61.49        110.24       181.51 o
   0   5   7        535.82        610.00       128.73 o
   1   5   7        699.07        622.65        87.01 o
   2   5   7       4355.56       4383.08       323.36 o
   3   5   7        371.29        380.94       112.96 o
   4   5   7        922.39       1007.74       102.67 o
   5   5   7        167.01        305.33       134.07 o
   6   5   7       1151.01       1278.63       118.72 o
   7   5   7        163.17        172.95       133.17 o
   8   5   7        432.98        404.71       140.45 o
   9   5   7         52.01        139.94       140.94 o
 -11   6   7          5.99        -71.79       101.54 o
 -10   6   7         14.69         33.78        99.01 o
  -9   6   7         68.77         47.93        94.83 o
  -8   6   7        307.25        314.26        98.82 o
  -7   6   7         31.25        122.70       109.80 o
  -6   6   7          0.20         64.20        87.03 o
  -5   6   7        303.67        182.47        80.93 o
  -4   6   7        204.50         79.43        90.13 o
  -3   6   7       1986.21       1818.03       115.40 o
  -2   6   7         95.14        213.44       167.45 o
  -1   6   7       4754.20       4702.09       181.43 o
   0   6   7       1386.14       1477.46       140.21 o
   1   6   7       1319.59       1284.44        82.20 o
   2   6   7        189.48        156.98        77.45 o
   3   6   7        179.90        303.47       109.90 o
   4   6   7        686.07        944.04       170.47 o
   5   6   7        385.43        412.17        97.21 o
   6   6   7         86.10        152.77        93.82 o
   7   6   7        104.44         74.37        93.55 o
   8   6   7        332.20        175.75       137.14 o
   9   6   7         40.35        117.81       139.98 o
 -11   7   7         15.49         92.47       100.13 o
 -10   7   7         69.61         43.53        98.92 o
  -9   7   7        177.65        293.21        87.88 o
  -8   7   7        875.89       1020.26       119.16 o
  -7   7   7        254.70        117.68       114.65 o
  -6   7   7        983.45       1143.37        92.27 o
  -5   7   7       1132.59        966.89        94.02 o
  -4   7   7       5588.66       5703.91       119.81 o
  -3   7   7       1663.18       1599.26       109.27 o
  -2   7   7       5968.54       5569.60       217.28 o
  -1   7   7        361.61        299.66       121.04 o
   0   7   7      13801.53      14489.71       605.38 o
   1   7   7       3666.03       3642.03       218.67 o
   2   7   7       3223.27       3671.20       170.21 o
   3   7   7        764.54        861.49       174.62 o
   4   7   7       5575.53       6177.60       153.21 o
   5   7   7        388.85        550.92       135.61 o
   6   7   7        120.46        115.18       133.05 o
   7   7   7         40.69        129.40       130.82 o
   8   7   7        304.50        328.65       140.61 o
   9   7   7        229.97        193.73       122.30 o
 -11   8   7         92.82         76.87       143.66 o
 -10   8   7         69.30         89.04       141.30 o
  -9   8   7         22.86         38.42        95.13 o
  -8   8   7        671.05        754.25       102.54 o
  -7   8   7        957.54        982.52       118.78 o
  -6   8   7        785.72        794.83        92.97 o
  -5   8   7          8.19         77.74       109.69 o
  -4   8   7        722.56        684.97        95.70 o
  -3   8   7       3532.17       3499.93       219.66 o
  -2   8   7       2046.89       1904.08       174.51 o
  -1   8   7         95.19        168.24       111.31 o
   0   8   7         37.01         58.50        76.22 o
   1   8   7       1668.24       1916.10       120.95 o
   2   8   7       3943.41       4500.71       182.01 o
   3   8   7        526.77        698.64        98.30 o
   4   8   7       2500.47       3137.97       152.64 o
   5   8   7        466.62        612.30        98.92 o
   6   8   7        240.12        177.44        95.32 o
   7   8   7        485.87        521.30       121.34 o
   8   8   7        775.95        701.35       144.47 o
   9   8   7        119.63        182.28       174.00 o
 -11   9   7         42.94         78.72       111.25 o
 -10   9   7         11.26        129.51       121.99 o
  -9   9   7         30.22         -2.03       139.80 o
  -8   9   7        194.94        205.28       111.88 o
  -7   9   7         18.76        -31.53       110.49 o
  -6   9   7          1.55         -1.09        85.85 o
  -5   9   7        121.48        148.10       110.15 o
  -4   9   7       1316.67       1405.59        98.11 o
  -3   9   7        715.80        747.95       145.01 o
  -2   9   7        158.25        285.69       190.63 o
  -1   9   7        932.29        887.11       201.72 o
   0   9   7       2401.81       2612.59       263.06 o
   1   9   7        527.54        711.30       113.79 o
   2   9   7        112.79        126.29        93.87 o
   3   9   7         72.81        140.39        84.53 o
   4   9   7       3208.79       3435.99       246.94 o
   5   9   7        115.28        105.25       140.15 o
   6   9   7         71.12         84.77        93.91 o
   7   9   7        253.97        246.54       136.30 o
   8   9   7        594.40        575.40       138.89 o
   9   9   7          2.85        101.09       207.66 o
 -10  10   7         42.32         -6.64       143.33 o
  -9  10   7        146.86        188.97       141.91 o
  -8  10   7         24.39        -28.14        94.74 o
  -7  10   7        259.48        310.72       136.48 o
  -6  10   7        185.02        202.27       109.31 o
  -5  10   7        689.37        676.67        91.77 o
  -4  10   7         58.68        -13.75       132.34 o
  -3  10   7         37.60        131.58       133.57 o
  -2  10   7        502.45        588.17       194.17 o
  -1  10   7       2802.22       3017.30       168.24 o
   0  10   7         55.94        102.27       108.78 o
   1  10   7        143.70        266.61        94.54 o
   2  10   7         15.50        -38.85       106.81 o
   3  10   7       1324.91       1391.98        94.68 o
   4  10   7        193.75        179.21        85.00 o
   5  10   7        431.47        452.47       134.30 o
   6  10   7        146.83        167.63       107.89 o
   7  10   7        474.23        370.15       170.23 o
   8  10   7         47.99         85.85       141.38 o
 -10  11   7         40.51         86.66       143.80 o
  -9  11   7        296.87        248.95       173.39 o
  -8  11   7         75.50         52.69       137.86 o
  -7  11   7        442.81        374.04       136.67 o
  -6  11   7       1514.43       1608.78       101.48 o
  -5  11   7       1672.41       1802.56       132.26 o
  -4  11   7        603.77        729.14       100.30 o
  -3  11   7       1605.44       1670.46       153.16 o
  -2  11   7       6974.25       6934.40       208.26 o
  -1  11   7        884.66        868.60       198.63 o
   0  11   7        194.42        168.89       110.77 o
   1  11   7       1567.42       1775.87       164.99 o
   2  11   7       2658.10       3244.89       153.44 o
   3  11   7       1306.38       1424.41        95.94 o
   4  11   7        221.46        271.67        83.71 o
   5  11   7        791.88        838.97       107.25 o
   6  11   7        749.20        929.58       170.10 o
   7  11   7        640.26        463.85       172.31 o
   8  11   7        108.94         -0.25       142.68 o
 -10  12   7         46.74         61.04       149.30 o
  -9  12   7        260.99        223.15       142.52 o
  -8  12   7         64.88         66.69       169.37 o
  -7  12   7        197.18        155.79       109.04 o
  -6  12   7        432.45        390.68       123.43 o
  -5  12   7        887.90        769.62       100.23 o
  -4  12   7         89.95         79.23        94.53 o
  -3  12   7        159.51        102.73       134.21 o
  -2  12   7       1037.94       1109.11       147.26 o
  -1  12   7        694.94        734.97       141.42 o
   0  12   7         78.26         62.88       107.47 o
   1  12   7        166.15        206.69        85.53 o
   2  12   7         81.59        100.89        93.21 o
   3  12   7       1047.51       1166.56       100.99 o
   4  12   7         56.89         97.61        75.45 o
   5  12   7        344.76        436.92        94.90 o
   6  12   7        274.68        253.03       108.14 o
   7  12   7        265.13        178.60       171.37 o
  -9  13   7         45.50        -55.51       141.06 o
  -8  13   7         11.59        -16.79       138.73 o
  -7  13   7         71.75        144.10       169.16 o
  -6  13   7        145.02        109.80       135.92 o
  -5  13   7         89.96         68.51        93.13 o
  -4  13   7        112.03        104.31       132.20 o
  -3  13   7        462.09        351.26        98.12 o
  -2  13   7        556.77        640.29       187.65 o
  -1  13   7        287.86        285.15       184.32 o
   0  13   7         91.28         71.67       132.44 o
   1  13   7        112.06        169.14       114.18 o
   2  13   7       1941.44       2190.42       101.10 o
   3  13   7        224.02        183.52        93.48 o
   4  13   7          0.35         -7.63        75.72 o
   5  13   7         34.11        113.90       117.66 o
   6  13   7        405.64        362.13        99.80 o
   7  13   7          2.42         97.04       108.94 o
  -9  14   7          2.19        -21.30       181.60 o
  -8  14   7        121.98        173.09       149.77 o
  -7  14   7        120.10        -10.19       163.21 o
  -6  14   7          6.77        -46.47       239.30 o
  -5  14   7          6.61        -46.77       132.21 o
  -4  14   7        111.10         72.55       132.48 o
  -3  14   7        391.64        295.93        96.80 o
  -2  14   7        226.70        291.37       181.61 o
  -1  14   7        255.14        242.88       133.66 o
   0  14   7        710.00        822.00       113.33 o
   1  14   7       1466.63       1696.35       108.83 o
   2  14   7        834.17        922.38       114.60 o
   3  14   7        249.41        248.15       109.35 o
   4  14   7        135.94        136.70       118.54 o
   5  14   7        607.54        488.74       102.09 o
   6  14   7         58.12         38.26       109.87 o
   7  14   7        158.74        225.05       124.17 o
  -8  15   7        126.88        104.74       203.05 o
  -7  15   7        130.62        121.21       248.50 o
  -6  15   7        146.94         96.92       170.31 o
  -5  15   7        826.32       1045.00       172.17 o
  -4  15   7        809.70        704.71       137.26 o
  -3  15   7       1685.56       1446.80       143.62 o
  -2  15   7        711.17        597.97       139.46 o
  -1  15   7       2444.51       2366.80       207.22 o
   0  15   7       1668.22       2055.52       208.09 o
   1  15   7       1808.48       2071.77       553.82 o
   2  15   7        354.95        429.31        96.12 o
   3  15   7        584.69        784.73       111.75 o
   4  15   7        580.82        566.89       124.71 o
   5  15   7        360.56        284.01       123.46 o
   6  15   7         22.56        -65.57       125.90 o
  -7  16   7        231.90        146.34       176.95 o
  -6  16   7         57.39        -23.22       174.83 o
  -5  16   7         92.09         47.02       140.17 o
  -4  16   7        309.74        436.52       168.72 o
  -3  16   7        622.56        703.54       154.94 o
  -2  16   7        259.43        127.20       124.54 o
  -1  16   7        180.61        115.89       136.52 o
   0  16   7        208.46         54.61       110.46 o
   1  16   7        166.74        130.74       157.71 o
   2  16   7        276.22        283.54       146.88 o
   3  16   7        374.07        433.80       140.41 o
   4  16   7         66.01         19.63       108.73 o
   5  16   7         15.76         46.92       142.24 o
  -7  17   7         31.24        -48.18       218.63 o
  -6  17   7         63.83        173.16       248.06 o
  -5  17   7          2.04        -12.56       245.90 o
  -4  17   7        369.39        175.47       174.86 o
  -3  17   7        107.09         52.59       121.88 o
  -2  17   7          6.36         -9.93       117.96 o
  -1  17   7          4.01        -23.19       139.80 o
   0  17   7        456.59        515.83       143.51 o
   1  17   7          8.50        -53.82       168.83 o
   2  17   7         34.28         17.57       138.23 o
   3  17   7         33.77         25.86       121.56 o
   4  17   7        280.24        202.09       112.11 o
   5  17   7          6.38        -29.46       213.70 o
  -6  18   7         12.57        299.49       281.48 o
  -5  18   7        187.97         26.56       253.28 o
  -4  18   7          2.96       -124.42       124.42 o
  -3  18   7         53.80         37.49       122.27 o
  -2  18   7         37.14        117.69       171.03 o
  -1  18   7         50.63         -5.53       142.04 o
   0  18   7          4.94         -6.80       139.48 o
   1  18   7        409.79        277.25       174.53 o
   2  18   7         61.80         33.21       141.37 o
   3  18   7         45.56         11.83       110.47 o
  -4  19   7         88.17        -12.65       127.98 o
  -3  19   7        867.48        551.65       185.43 o
  -2  19   7        304.72        205.19       124.41 o
  -1  19   7        762.92        533.34       118.23 o
   0  19   7         57.49        -82.63       176.34 o
   1  19   7        521.92        435.46       179.07 o
   2  19   7        648.67        479.44       149.85 o
  -2  20   7         99.53          8.15       148.41 o
  -1  20   7         31.03        -49.47       103.67 o
   0  20   7        110.92         41.22       282.45 o
  -4 -19   8        542.07        295.11       234.27 o
  -3 -19   8        389.84        315.04       190.12 o
  -5 -18   8         58.46       -130.31       258.19 o
  -4 -18   8        225.74        216.47       186.45 o
  -3 -18   8          2.42         79.86       251.98 o
   2 -18   8          3.56         -6.67       224.72 o
   3 -18   8         24.51        -76.08       272.22 o
  -6 -17   8          6.62        -90.28       251.35 o
  -5 -17   8        334.45        203.52       255.64 o
  -4 -17   8         93.19         56.05       253.62 o
  -3 -17   8        104.73        123.12       248.78 o
  -2 -17   8          8.68        -29.22       247.09 o
   2 -17   8         60.71         23.69       225.04 o
   3 -17   8        372.69        151.92       169.02 o
   4 -17   8         82.80         47.58       195.08 o
  -7 -16   8          0.41        -22.14       251.31 o
  -6 -16   8          6.07        131.30       174.27 o
  -5 -16   8         32.56        -45.20       175.27 o
  -4 -16   8        455.02        308.42       254.82 o
  -3 -16   8         81.39        -18.13       177.34 o
  -2 -16   8        126.93        222.22       243.33 o
   1 -16   8         38.71         45.99       249.93 o
   2 -16   8        607.77        464.51       172.47 o
   3 -16   8         47.75         94.14       173.71 o
   4 -16   8         61.83        -12.06       181.22 o
   5 -16   8         38.63         17.24       220.53 o
  -8 -15   8        168.31         49.45       253.19 o
  -7 -15   8         45.28        136.03       247.89 o
  -6 -15   8        475.86        591.48       178.76 o
  -5 -15   8        486.05        609.42       179.64 o
  -4 -15   8       1155.30       1090.31       154.72 o
  -3 -15   8        554.58        503.20       147.80 o
  -2 -15   8       3243.77       3858.39       225.78 o
   1 -15   8        402.26        314.12       106.29 o
   2 -15   8       2709.86       2403.92       193.90 o
   3 -15   8        592.48        507.04       177.81 o
   4 -15   8        809.10        624.46       132.68 o
   5 -15   8         41.34         16.44       179.71 o
  -8 -14   8        190.06        178.94       153.84 o
  -7 -14   8          7.26       -147.00       175.82 o
  -6 -14   8        581.43        757.01       248.72 o
  -5 -14   8         26.34         31.80       192.96 o
  -4 -14   8        142.09        152.70       139.54 o
  -3 -14   8        125.42         99.82       137.07 o
  -2 -14   8       1107.24       1110.14       203.21 o
   1 -14   8        244.03        199.98       134.21 o
   2 -14   8        245.36        205.30       197.07 o
   3 -14   8        241.77        217.55       246.01 o
   4 -14   8         28.30          5.37       247.57 o
   5 -14   8        107.92        157.22       250.53 o
   6 -14   8        151.90        -29.62       255.54 o
  -9 -13   8         34.77        -31.33       178.14 o
  -8 -13   8          0.44        -56.10       152.45 o
  -7 -13   8        605.15        570.95       176.87 o
  -6 -13   8         84.84        126.18       192.88 o
  -5 -13   8          9.48        -16.50       193.27 o
  -4 -13   8        185.98        217.98       137.95 o
  -3 -13   8       1163.86       1482.31       152.39 o
  -2 -13   8        194.61        139.90       193.89 o
   0 -13   8        136.79        158.49       154.76 o
   1 -13   8       1484.43       1275.49       216.15 o
   2 -13   8        138.56         90.44       196.74 o
   3 -13   8        122.84        117.51       192.57 o
   4 -13   8         37.22         91.51       240.54 o
   5 -13   8        430.98        386.62       247.98 o
   6 -13   8         42.00         59.11       177.29 o
  -9 -12   8         64.91         93.74       177.10 o
  -8 -12   8         58.36         12.50       141.20 o
  -7 -12   8        180.23        142.96       116.19 o
  -6 -12   8        319.05        372.63       159.12 o
  -5 -12   8        461.40        525.33       193.84 o
  -4 -12   8          9.77        -44.68       134.92 o
  -3 -12   8        361.18        448.25       142.62 o
  -2 -12   8        511.90        577.76       142.47 o
  -1 -12   8        478.83        491.39       140.80 o
   0 -12   8        367.64        405.55       171.68 o
   1 -12   8       1471.25       1437.54       217.39 o
   2 -12   8        244.78        274.92       195.21 o
   3 -12   8        597.26        481.51       199.06 o
   4 -12   8        936.65        903.47       152.16 o
   5 -12   8        465.91        337.17       247.31 o
   6 -12   8        136.72        -20.99       245.40 o
   7 -12   8        246.95        168.84       181.52 o
 -10 -11   8          5.03        -80.72       146.05 o
  -9 -11   8          9.78        -31.96       173.98 o
  -8 -11   8        204.23        201.18       142.17 o
  -7 -11   8        659.29        645.54       117.47 o
  -6 -11   8        102.73         74.13       147.95 o
  -5 -11   8        266.63        158.72       123.33 o
  -4 -11   8        535.86        688.87       141.08 o
  -3 -11   8       3534.47       3666.73       223.58 o
  -2 -11   8        887.33       1044.85       148.28 o
  -1 -11   8        449.96        417.78       139.24 o
   0 -11   8        388.27        446.52       157.59 o
   1 -11   8       3699.39       3933.49       256.58 o
   2 -11   8       1498.34       1536.28       214.21 o
   3 -11   8        503.16        479.58       141.16 o
   4 -11   8       1144.85       1131.98       148.68 o
   5 -11   8       1073.46        900.03       150.90 o
   6 -11   8        689.33        409.42       247.46 o
   7 -11   8        170.12         94.46       247.59 o
 -10 -10   8         48.94        164.93       142.55 o
  -9 -10   8         19.80         31.85       171.22 o
  -8 -10   8        413.37        442.73       100.17 o
  -7 -10   8        293.30        309.68       112.20 o
  -6 -10   8        150.22        179.70       134.50 o
  -5 -10   8        116.37        188.65       146.61 o
  -4 -10   8        354.46        379.86       110.46 o
  -3 -10   8        900.65       1056.77       202.85 o
  -2 -10   8        119.37         11.61       121.21 o
  -1 -10   8        360.65        325.52       110.45 o
   0 -10   8        816.09        992.45       149.54 o
   1 -10   8        322.23        346.94       199.43 o
   2 -10   8        254.21        307.33       140.15 o
   3 -10   8        522.76        559.55       195.08 o
   4 -10   8        901.36        809.11       144.25 o
   5 -10   8        423.39        482.73       193.08 o
   6 -10   8        321.56        383.34       174.42 o
   7 -10   8         99.69        -49.76       141.16 o
   8 -10   8         13.94         33.53       123.07 o
 -11  -9   8          7.36         10.49       168.65 o
 -10  -9   8         19.45          6.68       141.21 o
  -9  -9   8        232.69        272.99       171.21 o
  -8  -9   8         55.57        -14.13        95.17 o
  -7  -9   8         42.28         52.54       109.37 o
  -6  -9   8        105.14         86.02       136.77 o
  -5  -9   8        458.98        508.57       152.85 o
  -4  -9   8        315.75        334.82       115.75 o
  -3  -9   8        178.71        150.26       106.83 o
  -2  -9   8       1641.57       1895.65       118.16 o
  -1  -9   8        580.35        620.98       117.03 o
   0  -9   8       1352.55       1456.03       152.38 o
   1  -9   8        108.60        120.26       192.09 o
   2  -9   8        392.73        503.74       142.86 o
   3  -9   8        503.87        438.51       195.56 o
   4  -9   8        241.57        326.05       190.20 o
   5  -9   8        103.18        160.96       134.01 o
   6  -9   8         84.02         40.24       116.31 o
   7  -9   8        159.86        133.48       119.15 o
   8  -9   8         18.92        175.85       138.94 o
 -11  -8   8         60.10         41.29       124.93 o
 -10  -8   8         35.59        -92.64       173.82 o
  -9  -8   8        290.32        381.78       172.22 o
  -8  -8   8        223.64        239.15       111.34 o
  -7  -8   8         76.38         94.98       109.84 o
  -6  -8   8        419.66        369.21       115.00 o
  -5  -8   8        240.15        217.54       111.85 o
  -4  -8   8        293.86        278.03       139.39 o
  -3  -8   8       2273.72       2359.17       127.73 o
  -2  -8   8       4140.56       4097.02       214.68 o
  -1  -8   8        192.91        200.13        98.43 o
   0  -8   8         12.01          2.59       133.72 o
   1  -8   8        367.75        524.97       142.70 o
   2  -8   8       2307.05       2507.22       215.27 o
   3  -8   8       1549.32       1600.53       205.32 o
   4  -8   8        157.03        186.89       136.04 o
   5  -8   8        148.80        149.10        92.98 o
   6  -8   8        821.85        724.51        98.00 o
   7  -8   8        721.34        499.43       122.48 o
   8  -8   8        167.42         21.35       121.39 o
 -11  -7   8         13.83         31.32       142.38 o
 -10  -7   8         59.43         35.30       140.02 o
  -9  -7   8        186.69        113.01       166.59 o
  -8  -7   8         16.24         -9.75       109.90 o
  -7  -7   8        303.50        323.28       112.27 o
  -6  -7   8        533.23        687.55       119.01 o
  -5  -7   8       3488.53       3363.71       137.93 o
  -4  -7   8         58.27         97.52       110.11 o
  -3  -7   8       2107.10       2162.17       128.91 o
  -2  -7   8       1059.82        992.50        87.31 o
  -1  -7   8      16656.04      17120.73      1161.13 o
   0  -7   8       4068.89       4498.62       402.14 o
   1  -7   8       5134.99       5512.07       208.65 o
   2  -7   8       1506.77       1578.36       156.11 o
   3  -7   8       5803.11       6177.20       246.48 o
   4  -7   8        263.57        183.30       122.35 o
   5  -7   8         84.54         56.74       107.73 o
   6  -7   8        122.17         36.10       108.11 o
   7  -7   8       1179.02       1120.51       166.24 o
   8  -7   8        109.01        110.32       168.67 o
 -11  -6   8         16.62         56.54       142.77 o
 -10  -6   8        105.68        108.34       122.22 o
  -9  -6   8         75.26        102.12       110.96 o
  -8  -6   8         30.44         -2.34        96.32 o
  -7  -6   8         61.79         83.04       110.97 o
  -6  -6   8        541.72        432.89       104.15 o
  -5  -6   8        435.91        303.98       101.32 o
  -4  -6   8         16.11          5.57        96.01 o
  -3  -6   8        479.36        259.01       145.13 o
  -2  -6   8       9265.46       9234.54       290.19 o
  -1  -6   8        933.20        896.59        80.44 o
   0  -6   8        597.49        718.47       100.50 o
   1  -6   8       1141.50       1234.25       183.30 o
   2  -6   8       1637.73       1889.08       158.28 o
   3  -6   8       1172.30       1035.15       199.23 o
   4  -6   8        271.92        291.89        94.38 o
   5  -6   8        117.35         81.14        91.60 o
   6  -6   8        149.41        202.88        92.19 o
   7  -6   8        207.00        127.76       134.95 o
   8  -6   8        119.58         14.39       118.82 o
   9  -6   8          1.24        -20.62       140.30 o
 -11  -5   8         51.46         61.41       142.54 o
 -10  -5   8         86.03        158.97       121.11 o
  -9  -5   8         46.62         53.16        95.81 o
  -8  -5   8         13.58         70.11       135.60 o
  -7  -5   8       1257.15       1255.75       124.16 o
  -6  -5   8         79.01         34.26       147.33 o
  -5  -5   8        207.58        292.44       111.95 o
  -4  -5   8         69.51         89.83        75.82 o
  -3  -5   8      10491.62      10178.04       176.73 o
  -2  -5   8       1188.19       1237.78        85.74 o
  -1  -5   8        906.96        876.43        89.97 o
   0  -5   8         28.26         74.17       109.09 o
   1  -5   8       6429.28       6922.10       231.43 o
   2  -5   8        163.77        124.75       134.53 o
   3  -5   8        633.04        388.16       313.76 o
   4  -5   8        173.45        189.16       131.19 o
   5  -5   8       1445.13       1476.96       265.51 o
   6  -5   8         80.67         -7.94       128.98 o
   7  -5   8         35.75          5.26       106.72 o
   8  -5   8         34.56         49.81       135.57 o
   9  -5   8        251.83        121.25       202.52 o
 -12  -4   8          5.44         53.73       152.40 o
 -11  -4   8        179.96        207.48       124.63 o
 -10  -4   8         55.41        -22.62       171.75 o
  -9  -4   8        110.65        192.75       111.74 o
  -8  -4   8         31.93        162.93       110.02 o
  -7  -4   8       1332.89       1325.49       120.70 o
  -6  -4   8        239.98        136.02       138.16 o
  -5  -4   8        370.09        184.21        97.88 o
  -4  -4   8       1100.66        949.74        80.75 o
  -3  -4   8        879.45        879.05       124.51 o
  -2  -4   8         87.28         42.16        84.38 o
  -1  -4   8        771.97        736.24       103.54 o
   0  -4   8       3220.22       3380.86       230.19 o
   1  -4   8       1622.39       1616.72       134.66 o
   2  -4   8        187.10        163.88       108.78 o
   3  -4   8       1766.03       1861.73       107.17 o
   4  -4   8       1471.19       1338.49       156.83 o
   5  -4   8       1492.07       1591.16       105.57 o
   6  -4   8        212.62        190.91        92.44 o
   7  -4   8        615.50        597.01       110.44 o
   8  -4   8        211.28        170.73       136.11 o
   9  -4   8        902.64        496.28       146.24 o
 -12  -3   8         26.68        129.29       149.38 o
 -11  -3   8        191.52        118.08       142.50 o
 -10  -3   8         51.13          6.62       122.89 o
  -9  -3   8          1.49         -6.59       111.83 o
  -8  -3   8        133.79        171.80        96.58 o
  -7  -3   8       2337.64       2486.41       131.41 o
  -6  -3   8        590.24        628.73       102.00 o
  -5  -3   8       1872.18       1842.90       117.79 o
  -4  -3   8       1245.25       1248.50        90.06 o
  -3  -3   8      17280.77      16719.30       689.50 o
  -2  -3   8        104.46         67.31       101.92 o
  -1  -3   8       6075.23       6184.61       125.67 o
   0  -3   8        770.52        705.33       104.77 o
   1  -3   8      11778.15      13434.63       259.33 o
   2  -3   8        120.20        173.73       107.82 o
   3  -3   8       2301.37       2638.82       186.95 o
   4  -3   8        582.26        614.31       111.96 o
   5  -3   8       3486.17       3472.46       131.55 o
   6  -3   8        917.07        772.87       110.46 o
   7  -3   8        119.44        189.42        93.59 o
   8  -3   8        378.22        257.86       139.15 o
   9  -3   8        228.79        -15.26       140.16 o
 -12  -2   8         11.94        -26.49       125.70 o
 -11  -2   8         54.77         56.91       142.81 o
 -10  -2   8        121.06        108.12       155.80 o
  -9  -2   8         58.07         62.32        96.06 o
  -8  -2   8        328.33        468.98       136.76 o
  -7  -2   8        618.04        574.28       118.92 o
  -6  -2   8        128.79        278.28       114.20 o
  -5  -2   8        979.01        861.53        72.46 o
  -4  -2   8       1774.60       1743.27        80.50 o
  -3  -2   8       3828.36       3673.64       132.65 o
  -2  -2   8       1480.09       1251.79       117.54 o
  -1  -2   8       4301.77       4478.40       148.83 o
   0  -2   8        462.12        513.21       104.82 o
   1  -2   8       1610.93       1716.69       179.73 o
   2  -2   8       1377.96       1488.99       139.09 o
   3  -2   8        757.45        673.95       114.97 o
   4  -2   8       1190.19       1388.00       116.32 o
   5  -2   8        273.48        309.24       106.96 o
   6  -2   8        604.01        664.23        94.57 o
   7  -2   8         35.89         10.95        92.04 o
   8  -2   8        122.72         30.43       119.06 o
   9  -2   8         58.72         27.27       120.23 o
 -12  -1   8          8.71         35.00       145.27 o
 -11  -1   8         60.93         30.19       143.30 o
 -10  -1   8         69.24         -4.60        97.86 o
  -9  -1   8        434.96        493.25        99.54 o
  -8  -1   8         96.02         46.31        96.89 o
  -7  -1   8        558.94        486.87       150.16 o
  -6  -1   8        372.86        523.49       120.60 o
  -5  -1   8       2592.91       2262.62        82.29 o
  -4  -1   8        126.56         53.35        67.54 o
  -3  -1   8       1812.34       1620.84       116.59 o
  -2  -1   8       3614.96       3626.26       127.15 o
  -1  -1   8      15263.36      15493.69       519.80 o
   0  -1   8         62.88         44.60       102.29 o
   1  -1   8        883.57        971.65       171.14 o
   2  -1   8        967.01        972.72        96.34 o
   3  -1   8      10919.79      12097.48       454.46 o
   4  -1   8         67.86        154.37        91.61 o
   5  -1   8        159.86        228.89        92.85 o
   6  -1   8        413.19        393.44       132.21 o
   7  -1   8       1286.47       1294.05       101.53 o
   8  -1   8         62.82         34.81       134.25 o
   9  -1   8         53.15        -73.52       120.53 o
 -12   0   8          9.33        -46.23       125.33 o
 -11   0   8        222.07        192.02       124.48 o
 -10   0   8         11.48         52.56       111.31 o
  -9   0   8        619.13        991.20       129.99 o
  -8   0   8         38.62        -97.18        97.18 o
  -7   0   8        486.40        559.72       114.20 o
  -6   0   8       1728.47       1787.88       108.71 o
  -5   0   8        726.12        726.19        68.55 o
  -4   0   8         48.17         46.03        81.42 o
  -3   0   8        524.45        358.14       105.11 o
  -2   0   8       7193.43       6649.90       151.83 o
  -1   0   8        300.84         73.76       186.53 o
   0   0   8         43.00         65.32       101.65 o
   1   0   8        135.53        152.66       117.96 o
   2   0   8       5992.71       6326.50       183.90 o
   3   0   8       6250.32       6484.67       151.63 o
   4   0   8         11.60         32.26        92.58 o
   5   0   8       1213.12       1232.92       103.60 o
   6   0   8        435.22        484.11       133.57 o
   7   0   8       2071.50       2286.29       151.86 o
   8   0   8        198.06         36.78       168.06 o
   9   0   8        779.11        343.75       143.81 o
 -12   1   8          8.63         83.28       124.23 o
 -11   1   8         55.05        -67.86       124.72 o
 -10   1   8         58.64         85.45       111.90 o
  -9   1   8        398.76        474.74        99.42 o
  -8   1   8         96.90         75.92       111.30 o
  -7   1   8        516.43        409.03       119.69 o
  -6   1   8        347.66        342.01       100.45 o
  -5   1   8       2541.27       2306.72        81.79 o
  -4   1   8        162.52         96.97       115.47 o
  -3   1   8       1729.09       1653.80       104.11 o
  -2   1   8       3588.97       3641.59       127.82 o
  -1   1   8      15267.80      14839.57       287.31 o
   0   1   8         36.77          7.28        88.56 o
   1   1   8        999.31       1014.34       140.23 o
   2   1   8       1033.74       1003.94        97.93 o
   3   1   8      10954.73      12167.58       184.78 o
   4   1   8         45.52        -38.33       109.52 o
   5   1   8        201.43        154.33       109.65 o
   6   1   8        507.91        443.95       145.02 o
   7   1   8       1262.15       1248.65       117.00 o
   8   1   8         58.02         34.11       137.28 o
   9   1   8         59.99         31.55       171.18 o
 -12   2   8          8.38         25.67       177.88 o
 -11   2   8         54.57         51.35       173.77 o
 -10   2   8        132.45        199.72       115.48 o
  -9   2   8         59.51        155.00        95.54 o
  -8   2   8        307.79        327.71       156.83 o
  -7   2   8        595.90        588.62       119.15 o
  -6   2   8        169.19        169.08        82.49 o
  -5   2   8        936.94        879.74        84.02 o
  -4   2   8       1756.21       1725.51       100.31 o
  -3   2   8       3845.40       3817.91       135.03 o
  -2   2   8       1414.50       1335.25       138.49 o
  -1   2   8       4296.92       4193.37       183.20 o
   0   2   8        278.31        314.67        90.00 o
   1   2   8       1526.06       1477.15       131.25 o
   2   2   8       1269.94       1365.24       124.79 o
   3   2   8        793.55        749.21       139.61 o
   4   2   8       1241.37       1417.55       102.86 o
   5   2   8        235.40        306.58       107.64 o
   6   2   8        469.79        453.57        96.55 o
   7   2   8         29.51         43.85        93.48 o
   8   2   8        138.02         10.46       119.21 o
   9   2   8         54.01         56.45       122.47 o
 -12   3   8         32.11        -54.69       151.65 o
 -11   3   8        189.50         95.01       167.92 o
 -10   3   8         52.05        130.64       140.54 o
  -9   3   8          2.84        -28.78        95.12 o
  -8   3   8        154.66        295.90       136.83 o
  -7   3   8       2277.35       2333.70       129.38 o
  -6   3   8        572.94        613.39       100.33 o
  -5   3   8       1827.77       1797.86        94.62 o
  -4   3   8       1336.30       1382.89        96.71 o
  -3   3   8      17383.62      16887.36       213.48 o
  -2   3   8        118.84        105.49       102.52 o
  -1   3   8       6091.49       5886.95       194.84 o
   0   3   8        713.05        674.12        92.07 o
   1   3   8      12242.13      12405.16       717.01 o
   2   3   8        115.90        198.22        77.50 o
   3   3   8       2375.18       2775.19       150.48 o
   4   3   8        463.00        530.72        98.95 o
   5   3   8       3402.93       3705.73       133.08 o
   6   3   8        897.84        845.24       113.37 o
   7   3   8        123.17        138.95       158.34 o
   8   3   8        389.80        306.53       122.70 o
   9   3   8        239.89        169.53       122.15 o
 -12   4   8          4.79        129.35       218.00 o
 -11   4   8        196.35        145.07       145.30 o
 -10   4   8         51.48        -48.57       122.62 o
  -9   4   8         85.87         76.04       112.54 o
  -8   4   8         30.72         60.98       111.49 o
  -7   4   8       1319.15       1199.38       122.22 o
  -6   4   8        217.95        187.52        89.46 o
  -5   4   8        441.88        414.05        87.19 o
  -4   4   8        979.32        991.13        89.30 o
  -3   4   8        934.75        922.22       143.18 o
  -2   4   8        106.66         55.18       121.29 o
  -1   4   8        681.64        620.74       131.54 o
   0   4   8       3362.63       3412.47       231.77 o
   1   4   8       1751.78       1633.78        84.95 o
   2   4   8        212.41        196.82        62.00 o
   3   4   8       1918.61       2471.25       225.20 o
   4   4   8       1448.10       1551.17       106.25 o
   5   4   8       1553.85       1694.37       123.06 o
   6   4   8        221.74        255.61       117.62 o
   7   4   8        538.31        495.98       112.76 o
   8   4   8        204.20        137.29       169.69 o
   9   4   8        835.31        771.61       229.27 o
 -11   5   8         48.16          9.03       143.50 o
 -10   5   8         88.40        212.43       194.21 o
  -9   5   8         56.46         92.88        95.71 o
  -8   5   8          7.39        113.96       133.58 o
  -7   5   8       1295.50       1204.01       146.44 o
  -6   5   8         79.35        213.14        78.51 o
  -5   5   8        198.36        224.04        87.78 o
  -4   5   8         78.12         58.56        89.68 o
  -3   5   8      10314.63      10108.24       172.83 o
  -2   5   8       1352.70       1438.82       181.83 o
  -1   5   8        961.46        900.91       132.12 o
   0   5   8         60.00         84.16        80.83 o
   1   5   8       6547.80       6747.24       330.24 o
   2   5   8        162.05        286.00        95.82 o
   3   5   8        718.52        863.98       116.93 o
   4   5   8        195.68        198.49       109.02 o
   5   5   8       1511.54       1796.04       146.36 o
   6   5   8         77.19         35.89       122.34 o
   7   5   8         28.03        -26.64       108.03 o
   8   5   8         37.81        -79.07       120.62 o
   9   5   8        279.49        163.32       124.31 o
 -11   6   8         14.79       -144.46       144.46 o
 -10   6   8         99.23         96.28       141.15 o
  -9   6   8         76.61        105.89       111.15 o
  -8   6   8         34.13         17.50        95.16 o
  -7   6   8         62.08         86.72        96.86 o
  -6   6   8        550.57        646.35       105.65 o
  -5   6   8        542.82        497.64        81.39 o
  -4   6   8         23.94         13.07       111.86 o
  -3   6   8        453.51        455.70       130.61 o
  -2   6   8       9149.08       8591.92       209.24 o
  -1   6   8       1041.97       1052.40       128.90 o
   0   6   8        686.23        833.67        97.85 o
   1   6   8       1065.15        980.86        94.66 o
   2   6   8       1635.85       1729.57       106.68 o
   3   6   8       1115.19       1088.36       104.35 o
   4   6   8        301.23        294.23       112.86 o
   5   6   8         92.53        173.31        92.78 o
   6   6   8        167.28        177.56       107.38 o
   7   6   8        260.43        260.84       138.07 o
   8   6   8        141.98         67.46       171.42 o
   9   6   8          0.53       -125.85       175.36 o
 -11   7   8         14.52         74.19       123.43 o
 -10   7   8         53.95         11.53       141.52 o
  -9   7   8        183.00         35.68       112.70 o
  -8   7   8         15.13         54.69       108.39 o
  -7   7   8        320.95        314.13       115.10 o
  -6   7   8        520.43        492.40        89.15 o
  -5   7   8       3559.33       3497.49       108.71 o
  -4   7   8         38.16         23.77        97.26 o
  -3   7   8       2207.49       2211.70       164.72 o
  -2   7   8        994.68        874.33       121.30 o
  -1   7   8      16669.96      16104.41       265.79 o
   0   7   8       3988.71       4149.27       275.54 o
   1   7   8       5246.73       5535.69       235.80 o
   2   7   8       1472.42       1396.15        94.31 o
   3   7   8       5774.81       6241.70       563.50 o
   4   7   8        284.78        393.72        96.34 o
   5   7   8         51.21         72.60       107.01 o
   6   7   8        122.11        129.70       107.18 o
   7   7   8       1163.40       1145.86       154.92 o
   8   7   8        117.31        126.88       120.06 o
   9   7   8          5.68         21.54       151.63 o
 -11   8   8         66.36         18.88       145.34 o
 -10   8   8         36.83        -49.64       142.32 o
  -9   8   8        283.31        341.50       171.47 o
  -8   8   8        216.37        290.69       111.88 o
  -7   8   8         98.97         88.10        95.14 o
  -6   8   8        428.97        448.61        80.59 o
  -5   8   8        266.19        256.15        88.21 o
  -4   8   8        277.28        366.16       120.03 o
  -3   8   8       2265.35       2443.67       159.50 o
  -2   8   8       4208.83       4170.00       181.51 o
  -1   8   8        200.89         75.38       200.02 o
   0   8   8          4.00         47.90        95.43 o
   1   8   8        280.89        376.48        79.97 o
   2   8   8       2274.16       2499.72       141.60 o
   3   8   8       1271.97       1407.50        97.56 o
   4   8   8        144.23        217.38       108.44 o
   5   8   8        135.62         30.90       106.45 o
   6   8   8        827.83        694.01       148.87 o
   7   8   8        768.46        804.73       123.30 o
   8   8   8        161.52        168.87       171.03 o
 -11   9   8          6.11        -93.53       218.59 o
 -10   9   8         19.20        -45.16       122.62 o
  -9   9   8        229.18        195.96       172.26 o
  -8   9   8         64.18         43.85       109.92 o
  -7   9   8         33.58         30.30       110.89 o
  -6   9   8        110.99        138.39        86.63 o
  -5   9   8        487.67        468.04       113.39 o
  -4   9   8        295.44        367.25        88.35 o
  -3   9   8        154.17        197.47       191.10 o
  -2   9   8       1625.35       1724.38       155.05 o
  -1   9   8        600.55        524.18       193.59 o
   0   9   8       1374.61       1498.16       157.59 o
   1   9   8         97.65        149.50        84.54 o
   2   9   8        357.71        407.59        86.99 o
   3   9   8        577.99        627.40        91.55 o
   4   9   8        169.13        187.18        84.00 o
   5   9   8         91.52        119.96        93.43 o
   6   9   8         95.42         52.85       103.90 o
   7   9   8        158.93        115.05       137.56 o
   8   9   8         15.33        -59.02       172.61 o
 -10  10   8         44.28         44.03       122.44 o
  -9  10   8         22.81        -16.98       170.02 o
  -8  10   8        373.73        381.71       113.17 o
  -7  10   8        289.82        264.64       136.59 o
  -6  10   8        140.76        168.05       111.07 o
  -5  10   8        131.70        181.97        88.41 o
  -4  10   8        301.06        395.56       134.92 o
  -3  10   8        850.08        864.04       199.54 o
  -2  10   8        122.13        104.67       133.46 o
  -1  10   8        413.10        294.00       141.39 o
   0  10   8        878.49       1035.01       116.68 o
   1  10   8        307.94        358.66        78.53 o
   2  10   8        243.00        331.49        85.33 o
   3  10   8        499.31        525.00        79.03 o
   4  10   8        952.39        885.42        98.37 o
   5  10   8        381.78        410.87        85.16 o
   6  10   8        271.68        310.02       119.83 o
   7  10   8         98.54        -78.43       139.41 o
   8  10   8         21.51         79.54       142.13 o
 -10  11   8          6.52         40.67       143.51 o
  -9  11   8         10.13        -49.20       170.87 o
  -8  11   8        227.44        165.25       139.78 o
  -7  11   8        705.53        690.07       140.91 o
  -6  11   8        104.62         54.66        88.75 o
  -5  11   8        291.77        300.29       135.32 o
  -4  11   8        614.73        544.08        99.65 o
  -3  11   8       3578.52       3594.40       220.59 o
  -2  11   8        902.75        651.98       200.58 o
  -1  11   8        420.57        303.78       192.92 o
   0  11   8        395.78        469.35       111.31 o
   1  11   8       3656.72       4083.16       184.30 o
   2  11   8       1428.12       1607.23       116.17 o
   3  11   8        478.35        595.26        78.84 o
   4  11   8       1087.42       1175.78       135.85 o
   5  11   8       1100.19       1057.41       104.43 o
   6  11   8        667.93        640.51        99.89 o
   7  11   8        190.43         16.86       171.89 o
  -9  12   8         70.20        108.86       122.09 o
  -8  12   8         48.01         57.73       169.66 o
  -7  12   8        181.39        125.78       141.78 o
  -6  12   8        293.72        325.76        91.62 o
  -5  12   8        488.02        493.29        98.57 o
  -4  12   8          1.28         32.48        92.90 o
  -3  12   8        366.56        330.56       135.78 o
  -2  12   8        545.22        488.51       190.75 o
  -1  12   8        528.95        447.78       138.70 o
   0  12   8        438.77        436.76        97.52 o
   1  12   8       1525.91       1572.75       119.27 o
   2  12   8        251.37        221.16        93.46 o
   3  12   8        621.20        693.29        89.97 o
   4  12   8        877.29       1054.12       113.59 o
   5  12   8        509.25        486.61        98.11 o
   6  12   8        159.10        132.84        98.19 o
   7  12   8        238.86        117.41       123.49 o
  -9  13   8         30.37         -5.08       142.78 o
  -8  13   8          1.38         13.88       140.57 o
  -7  13   8        578.85        625.71       201.66 o
  -6  13   8         85.32         36.10        94.85 o
  -5  13   8          9.99         -1.31        92.11 o
  -4  13   8        176.84        152.86        94.09 o
  -3  13   8       1097.50       1140.18       195.58 o
  -2  13   8        202.81        192.02       133.86 o
  -1  13   8         60.15        148.52       129.39 o
   0  13   8        164.02        166.95       132.73 o
   1  13   8       1433.08       1463.10        95.81 o
   2  13   8        139.58        176.77        84.24 o
   3  13   8        127.67        270.35        92.77 o
   4  13   8         28.99         40.28       103.80 o
   5  13   8        405.21        340.36        99.80 o
   6  13   8         32.60        -89.83       109.04 o
   7  13   8         34.65        126.37       214.98 o
  -8  14   8        193.20        147.34       194.45 o
  -7  14   8          8.49         -7.83       170.57 o
  -6  14   8        602.27        704.95       172.22 o
  -5  14   8         39.20         64.84        93.83 o
  -4  14   8        155.87        207.32        93.19 o
  -3  14   8        125.36         71.27       106.63 o
  -2  14   8       1042.13        781.28       140.56 o
  -1  14   8        428.54        470.05       189.66 o
   0  14   8         70.04         41.96       131.38 o
   1  14   8        219.53        178.13       110.86 o
   2  14   8        275.18        256.95        95.87 o
   3  14   8        218.72        203.02       136.14 o
   4  14   8         19.33         74.26       117.78 o
   5  14   8        109.06        102.02       107.91 o
   6  14   8        183.30        153.48       123.81 o
  -8  15   8        169.67          0.76       182.31 o
  -7  15   8         42.25        149.35       244.87 o
  -6  15   8        467.28        437.12       176.02 o
  -5  15   8        437.80        426.68       171.02 o
  -4  15   8       1194.65       1217.19       156.97 o
  -3  15   8        599.24        530.61       135.33 o
  -2  15   8       3273.38       3275.00       215.94 o
  -1  15   8       1311.38       1201.08       150.44 o
   0  15   8       2018.43       2196.21       188.62 o
   1  15   8        442.94        578.01        98.59 o
   2  15   8       2692.01       3207.68       262.09 o
   3  15   8        636.01        677.23       123.21 o
   4  15   8        830.82        745.62       114.89 o
   5  15   8         27.83        103.41       109.19 o
  -7  16   8          2.95        217.48       250.19 o
  -6  16   8          5.78        -78.43       175.30 o
  -5  16   8         39.79        195.31       170.11 o
  -4  16   8        453.34        464.98       123.56 o
  -3  16   8         70.71        129.24       117.33 o
  -2  16   8        104.85        111.79       166.65 o
  -1  16   8        148.52        100.97       138.92 o
   0  16   8        133.64         90.39       137.74 o
   1  16   8         30.81        -15.56       137.55 o
   2  16   8        601.24        563.99       124.92 o
   3  16   8         42.14          7.04       139.19 o
   4  16   8         51.68         14.48       109.71 o
   5  16   8         40.79         43.81       122.74 o
  -6  17   8          9.18          7.75       177.57 o
  -5  17   8        314.33        157.56       175.33 o
  -4  17   8         96.10        153.41       121.17 o
  -3  17   8         93.22        117.63       118.72 o
  -2  17   8          5.08        -41.38       170.14 o
  -1  17   8        277.24        163.46       148.69 o
   0  17   8         52.06         -6.05       139.18 o
   1  17   8         13.07         36.32       169.76 o
   2  17   8         53.36         20.06       127.52 o
   3  17   8        343.10        309.86       124.30 o
   4  17   8         64.57        -60.07       154.63 o
  -5  18   8         52.67        -52.52       178.58 o
  -4  18   8        225.98        197.96       125.11 o
  -3  18   8          2.25       -146.36       174.88 o
  -2  18   8        252.09         66.51       174.15 o
  -1  18   8         34.98        -52.78       124.08 o
   0  18   8        719.67        681.22       129.36 o
   1  18   8         24.92         24.71       173.51 o
   2  18   8          5.44        -14.17       124.44 o
   3  18   8         24.60         23.30       164.00 o
  -4  19   8        575.60        554.02       158.25 o
  -3  19   8        382.12        318.80       128.42 o
  -2  19   8        576.55        373.22       182.53 o
  -1  19   8         75.00         73.42       176.69 o
   0  19   8        407.92        267.72       129.90 o
   1  19   8        362.52        244.99       220.93 o
  -5 -18   9        120.54        108.57       223.02 o
  -4 -18   9          4.46        149.98       257.19 o
  -3 -18   9        289.19        246.69       179.26 o
   2 -18   9          1.32         19.82       270.77 o
  -6 -17   9        411.65        245.11       186.59 o
  -5 -17   9         67.34         86.18       180.83 o
  -4 -17   9        310.12        164.71       185.55 o
  -3 -17   9         86.00         77.04       179.05 o
   2 -17   9        838.66        279.29       278.27 o
   3 -17   9        329.87         22.07       166.34 o
  -7 -16   9          3.85        -22.10       284.86 o
  -6 -16   9         26.80         36.85       176.78 o
  -5 -16   9        176.35        145.78       179.85 o
  -4 -16   9        304.49        267.76       180.14 o
  -3 -16   9         23.32         78.71       174.79 o
  -2 -16   9        449.37        455.77       175.66 o
   1 -16   9        124.44        135.01       237.14 o
   2 -16   9        618.31        524.12       172.57 o
   3 -16   9         92.09         46.31       176.06 o
   4 -16   9        172.29        107.32       185.89 o
  -7 -15   9        176.82       -142.44       252.20 o
  -6 -15   9        214.98        175.28       178.46 o
  -5 -15   9        439.91        277.76       250.81 o
  -4 -15   9         44.57        -29.10       174.79 o
  -3 -15   9       1143.80       1558.72       184.39 o
  -2 -15   9        848.19        779.35       149.89 o
   1 -15   9       1391.18       1340.32       162.07 o
   2 -15   9        375.19        248.84       193.38 o
   3 -15   9        795.52        719.89       263.73 o
   4 -15   9        372.05        251.43       184.76 o
   5 -15   9        279.00        310.85       291.06 o
  -8 -14   9          8.32         54.71       154.79 o
  -7 -14   9        403.70        257.68       177.60 o
  -6 -14   9         24.51        234.57       243.00 o
  -5 -14   9        396.27        384.79       248.38 o
  -4 -14   9          0.71         12.48       137.38 o
  -3 -14   9       1934.90       2031.38       159.49 o
  -2 -14   9         69.72        142.20       136.67 o
   0 -14   9         48.82         55.41       170.22 o
   1 -14   9       1101.37       1028.01       182.91 o
   2 -14   9          2.04         -9.86       244.47 o
   3 -14   9        153.07         88.29       250.57 o
   4 -14   9          1.34        106.41       251.43 o
   5 -14   9        182.64        -28.62       257.85 o
  -9 -13   9         19.85          4.89       197.59 o
  -8 -13   9        548.55        485.62       218.57 o
  -7 -13   9        166.54        146.55       156.65 o
  -6 -13   9         72.85          4.97       242.45 o
  -5 -13   9         27.29        -57.68       193.35 o
  -4 -13   9       1164.96       1092.65       151.59 o
  -3 -13   9        406.63        482.93       143.61 o
  -2 -13   9        380.24        204.72       141.82 o
   0 -13   9       1482.36       1449.78       195.36 o
   1 -13   9        528.14        591.61       144.38 o
   2 -13   9        339.35        372.38       198.59 o
   3 -13   9        357.20        399.29       179.19 o
   4 -13   9        552.27        442.71       252.93 o
   5 -13   9         86.28        -48.10       177.70 o
   6 -13   9         44.73         40.55       253.94 o
  -9 -12   9         10.51         53.28       179.14 o
  -8 -12   9        142.13         71.41       144.47 o
  -7 -12   9         73.62         96.04       140.53 o
  -6 -12   9         22.30         -9.25       119.59 o
  -5 -12   9         76.49         69.45       192.96 o
  -4 -12   9        507.81        613.26       139.81 o
  -3 -12   9         54.42        161.99       135.83 o
  -2 -12   9        751.10        889.94       195.74 o
  -1 -12   9        805.22        805.10       211.64 o
   0 -12   9       1739.58       1709.87       164.16 o
   1 -12   9         57.56         36.14       193.87 o
   2 -12   9       1978.69       1944.59       220.10 o
   3 -12   9        790.24        646.66       204.17 o
   4 -12   9        726.82        680.28       177.59 o
   5 -12   9         27.33         44.84       170.69 o
   6 -12   9         62.19         34.62       250.28 o
 -10 -11   9         10.22         -3.61       189.87 o
  -9 -11   9         95.06         66.37       144.99 o
  -8 -11   9        155.71        143.48       142.96 o
  -7 -11   9         28.37         16.04       112.03 o
  -6 -11   9         11.43        -21.24       135.36 o
  -5 -11   9        299.21        310.23       128.52 o
  -4 -11   9        207.40        206.77       136.72 o
  -3 -11   9         63.68         74.42       188.98 o
  -2 -11   9         30.79         20.71       105.40 o
  -1 -11   9         88.47        122.36       136.29 o
   0 -11   9        505.08        514.06       146.16 o
   1 -11   9       1019.88       1006.71       210.33 o
   2 -11   9         62.65         39.36       189.30 o
   3 -11   9       1702.90       1652.25       211.71 o
   4 -11   9        879.02        697.08       148.38 o
   5 -11   9        763.79        722.16       249.57 o
   6 -11   9        160.13         49.69       177.74 o
   7 -11   9        675.99        359.14       256.79 o
 -10 -10   9         18.16        -25.48       144.37 o
  -9 -10   9        154.97        177.19       141.47 o
  -8 -10   9         64.99        131.26       140.05 o
  -7 -10   9        150.52        199.56       137.10 o
  -6 -10   9         69.29         98.07       110.18 o
  -5 -10   9        633.11        709.19       116.57 o
  -4 -10   9         84.58        115.26       123.26 o
  -3 -10   9        527.72        581.63       110.66 o
  -2 -10   9        380.44        494.99       122.31 o
  -1 -10   9       4225.39       4502.68       201.40 o
   0 -10   9        130.77        165.99       136.84 o
   1 -10   9        309.68        413.61       194.02 o
   2 -10   9        155.50        119.19       194.00 o
   3 -10   9       3305.88       3388.42       223.62 o
   4 -10   9        110.86         76.41       191.21 o
   5 -10   9        115.30        159.49       169.11 o
   6 -10   9         10.07         67.38       171.53 o
   7 -10   9        187.40        -77.64       248.82 o
 -10  -9   9         98.36         90.59       142.92 o
  -9  -9   9         88.75         11.35       141.84 o
  -8  -9   9         21.45         16.34       134.47 o
  -7  -9   9         48.45         49.92       133.98 o
  -6  -9   9        690.59        808.25       116.87 o
  -5  -9   9        313.52        308.96       112.79 o
  -4  -9   9         10.58         11.42        99.09 o
  -3  -9   9        105.38        129.81        95.92 o
  -2  -9   9       1367.32       1426.08       112.53 o
  -1  -9   9        120.38        138.34        95.97 o
   0  -9   9        814.26       1003.14       145.08 o
   1  -9   9        450.12        481.17       142.43 o
   2  -9   9        925.78       1042.99       149.91 o
   3  -9   9        249.69        294.72       191.19 o
   4  -9   9        623.88        755.22       195.44 o
   5  -9   9        393.65        307.54       137.57 o
   6  -9   9        548.78        565.26       177.86 o
   7  -9   9         61.96        -16.37       140.57 o
 -11  -8   9          2.46        139.68       123.81 o
 -10  -8   9         91.67         20.84       144.12 o
  -9  -8   9         51.05         78.13       120.89 o
  -8  -8   9         74.82        111.38       134.70 o
  -7  -8   9        296.98        214.83       136.53 o
  -6  -8   9        346.26        288.19        98.64 o
  -5  -8   9        121.48         93.42       136.09 o
  -4  -8   9       2487.20       2511.44       133.33 o
  -3  -8   9       2861.09       3123.88       123.05 o
  -2  -8   9        414.48        501.43       113.11 o
  -1  -8   9        431.79        460.05        97.79 o
   0  -8   9       1037.48       1120.23       144.97 o
   1  -8   9       2557.30       2942.83       178.39 o
   2  -8   9        560.34        557.67       199.14 o
   3  -8   9        229.79        248.28       191.19 o
   4  -8   9        389.47        390.13       139.12 o
   5  -8   9       1040.87       1019.91       195.84 o
   6  -8   9        724.77        681.18       140.04 o
   7  -8   9         17.88         49.32       137.45 o
   8  -8   9         67.53          0.13       141.78 o
 -11  -7   9        103.36         43.13       144.61 o
 -10  -7   9         55.00        -70.83       122.36 o
  -9  -7   9         46.88        129.85       120.55 o
  -8  -7   9         10.85         83.97        95.09 o
  -7  -7   9        378.71        314.05        98.50 o
  -6  -7   9        543.42        511.46       138.86 o
  -5  -7   9        212.77        169.81       112.33 o
  -4  -7   9        210.54        229.63       112.23 o
  -3  -7   9       1172.74       1223.04       106.36 o
  -2  -7   9       4454.40       4793.28       205.02 o
  -1  -7   9       2603.93       2637.58       169.74 o
   0  -7   9        125.10        153.93       110.61 o
   1  -7   9        796.68        941.87       198.75 o
   2  -7   9       1166.09       1366.26       203.40 o
   3  -7   9       1042.87       1270.87       146.46 o
   4  -7   9        105.78        147.21       132.06 o
   5  -7   9       1019.99        877.68       113.93 o
   6  -7   9        548.02        466.13       124.73 o
   7  -7   9        332.69        209.42       122.06 o
   8  -7   9          7.35        -12.26       138.29 o
 -11  -6   9         50.63        101.41       176.54 o
 -10  -6   9         32.12        -21.46       140.79 o
  -9  -6   9         88.65        152.82       111.56 o
  -8  -6   9         26.96         -6.71       110.19 o
  -7  -6   9        443.44        660.97       114.86 o
  -6  -6   9        483.70        517.10       113.16 o
  -5  -6   9        312.17        416.17       100.56 o
  -4  -6   9        375.08        373.05        97.28 o
  -3  -6   9       3384.87       3378.22       139.23 o
  -2  -6   9       3990.73       4262.90       119.44 o
  -1  -6   9        332.40        214.77        97.16 o
   0  -6   9       3169.89       3775.35       305.09 o
   1  -6   9       1811.04       2047.25       163.07 o
   2  -6   9       2259.44       2836.02       213.03 o
   3  -6   9        126.68        171.22       185.61 o
   4  -6   9        659.36        463.48       426.24 o
   5  -6   9        719.84        681.02       180.90 o
   6  -6   9        125.20         19.04        92.74 o
   7  -6   9         65.75        102.04       166.26 o
   8  -6   9        105.84         53.64       120.08 o
 -11  -5   9         93.20         77.75       126.07 o
 -10  -5   9         63.83        135.61       140.35 o
  -9  -5   9         35.99         50.28       110.46 o
  -8  -5   9        391.81        443.40       113.83 o
  -7  -5   9        513.27        544.46       117.91 o
  -6  -5   9        304.95        265.05       111.33 o
  -5  -5   9       1230.84       1200.94       118.89 o
  -4  -5   9       3687.73       3640.20       122.42 o
  -3  -5   9       2265.22       2340.78       132.60 o
  -2  -5   9        289.31        290.61        77.93 o
  -1  -5   9       2336.77       2257.79       111.97 o
   0  -5   9       8225.63       9014.06       773.38 o
   1  -5   9        381.04        301.44       134.64 o
   2  -5   9       1060.63       1201.14       143.69 o
   3  -5   9        261.63        448.51       134.46 o
   4  -5   9       1509.12       1320.13       226.23 o
   5  -5   9        229.05        238.41       106.05 o
   6  -5   9        471.00        472.00       132.40 o
   7  -5   9        251.07         37.98       136.55 o
   8  -5   9        284.41        186.70       170.44 o
 -11  -4   9         20.45         99.15       175.07 o
 -10  -4   9         48.30         25.12       141.51 o
  -9  -4   9         83.30         50.78        96.85 o
  -8  -4   9         90.57         81.23        96.47 o
  -7  -4   9         93.93        153.52       111.79 o
  -6  -4   9         28.27         -9.06       109.69 o
  -5  -4   9       1277.78       1261.76       103.46 o
  -4  -4   9        783.95        671.11        93.00 o
  -3  -4   9        494.38        407.34       111.87 o
  -2  -4   9        112.89        135.72        78.36 o
  -1  -4   9       8995.79       9625.95       465.01 o
   0  -4   9       3135.78       3388.67       323.60 o
   1  -4   9        832.34       1206.62       146.46 o
   2  -4   9       1348.05       1555.18       199.74 o
   3  -4   9       5113.46       5016.18      2843.09 o
   4  -4   9       1106.76       1102.86       113.47 o
   5  -4   9         47.41          5.80       116.14 o
   6  -4   9        201.57        169.89        93.21 o
   7  -4   9        597.82        439.47       120.29 o
   8  -4   9        396.03        225.58       139.66 o
   9  -4   9         27.14          6.68       209.49 o
 -11  -3   9         18.38        140.17       122.96 o
 -10  -3   9         38.23        112.08       171.72 o
  -9  -3   9        184.08        276.71       111.85 o
  -8  -3   9        157.83        102.94       109.93 o
  -7  -3   9        504.30        503.93       117.37 o
  -6  -3   9         93.25         97.31       115.26 o
  -5  -3   9       1716.27       1535.64       107.74 o
  -4  -3   9       2633.43       2339.91       621.70 o
  -3  -3   9        632.82        564.10        97.99 o
  -2  -3   9         10.16         17.80        91.70 o
  -1  -3   9       2999.77       3006.48       203.58 o
   0  -3   9       4907.02       4716.84       317.74 o
   1  -3   9        594.51        678.87       154.66 o
   2  -3   9         81.28         78.71       131.11 o
   3  -3   9       4182.43       4174.69       294.24 o
   4  -3   9       3089.26       3045.78       126.44 o
   5  -3   9       2270.18       2248.11       122.95 o
   6  -3   9         78.21         71.52       106.24 o
   7  -3   9        833.39        756.56       139.05 o
   8  -3   9        453.64        263.97       138.71 o
   9  -3   9        207.70        193.68       145.81 o
 -12  -2   9         16.12        -32.46       172.02 o
 -11  -2   9        117.96        113.60       177.04 o
 -10  -2   9         90.18         85.87       138.81 o
  -9  -2   9        244.43        307.64        98.54 o
  -8  -2   9        132.10         84.48        96.56 o
  -7  -2   9        439.78        462.98       114.03 o
  -6  -2   9       1285.73       1337.19        95.44 o
  -5  -2   9       1119.68       1158.65       104.05 o
  -4  -2   9       1496.64       1488.54       104.88 o
  -3  -2   9       1223.05       1313.62       104.78 o
  -2  -2   9       4482.60       4422.64       136.69 o
  -1  -2   9       2018.46       1937.19       102.52 o
   0  -2   9       4417.51       4499.36       426.28 o
   1  -2   9        487.83        561.78       152.35 o
   2  -2   9       2296.22       2463.81       158.20 o
   3  -2   9       1589.83       1523.99       136.89 o
   4  -2   9        771.97        873.05       111.52 o
   5  -2   9        554.67        685.92       109.86 o
   6  -2   9        156.41         98.34        91.41 o
   7  -2   9        205.49        202.25       116.98 o
   8  -2   9         47.94        117.39       134.29 o
   9  -2   9        115.78         12.65       142.40 o
 -12  -1   9         22.21        -90.73       170.40 o
 -11  -1   9        176.27        150.54       143.80 o
 -10  -1   9        196.05        281.66       121.79 o
  -9  -1   9        259.46        192.50       111.93 o
  -8  -1   9         71.31        173.84       134.06 o
  -7  -1   9        880.90        816.80       104.72 o
  -6  -1   9       2046.43       2195.40        93.56 o
  -5  -1   9        452.30        481.41        81.37 o
  -4  -1   9         42.49         25.49       109.17 o
  -3  -1   9        171.71        155.47        94.09 o
  -2  -1   9       1894.22       1835.31       102.47 o
  -1  -1   9       3041.38       3076.17       180.93 o
   0  -1   9       1905.59       1783.29       110.59 o
   1  -1   9        623.92        703.56       132.58 o
   2  -1   9       5979.58       6345.45      3625.09 o
   3  -1   9        975.84       1072.82       101.30 o
   4  -1   9        593.32        467.19       135.23 o
   5  -1   9       1535.78       1329.58       185.07 o
   6  -1   9       1894.91       1750.25       105.07 o
   7  -1   9        103.95         41.84       115.74 o
   8  -1   9        137.54        104.27       137.46 o
   9  -1   9        225.51        199.91       141.85 o
 -12   0   9         14.63         33.61       198.19 o
 -11   0   9         20.59         -8.87       143.29 o
 -10   0   9        498.58        481.48       146.16 o
  -9   0   9         13.86         66.89       135.03 o
  -8   0   9        223.61        140.07       109.34 o
  -7   0   9        829.80        987.36       119.52 o
  -6   0   9        357.06        329.56        80.86 o
  -5   0   9          3.96          5.70        94.54 o
  -4   0   9        100.40        173.75        76.15 o
  -3   0   9       6883.78       6886.44       152.04 o
  -2   0   9         37.36         43.89        94.54 o
  -1   0   9       3066.52       3125.82       125.04 o
   0   0   9        393.60        393.62        98.34 o
   1   0   9      12455.72      12436.72      1153.88 o
   2   0   9        143.68        162.53       108.98 o
   3   0   9        608.98        761.40       112.96 o
   4   0   9        151.02         35.87        93.34 o
   5   0   9       2006.44       1898.86       123.38 o
   6   0   9        833.92        996.04       112.16 o
   7   0   9         23.21        -57.42       116.24 o
   8   0   9        177.99        215.21       136.02 o
   9   0   9        121.86          1.44       141.51 o
 -12   1   9         18.57          2.32       151.06 o
 -11   1   9        160.17         89.71       175.46 o
 -10   1   9        184.69        276.11       121.32 o
  -9   1   9        259.50        262.80       137.29 o
  -8   1   9         74.53         66.84        96.25 o
  -7   1   9        815.52        766.34       118.40 o
  -6   1   9       2000.94       2023.46       109.37 o
  -5   1   9        449.64        479.93        97.67 o
  -4   1   9         27.95        106.68       107.31 o
  -3   1   9        194.21        253.73        93.74 o
  -2   1   9       2187.24       2157.24       105.55 o
  -1   1   9       3068.05       3031.48       111.03 o
   0   1   9       2066.13       1957.81       109.43 o
   1   1   9        663.42        613.24       113.74 o
   2   1   9       6030.58       6849.68       442.18 o
   3   1   9       1026.72       1186.94       101.53 o
   4   1   9        652.17        585.56        97.89 o
   5   1   9       1738.32       1871.89       121.65 o
   6   1   9       1968.44       1817.75       166.30 o
   7   1   9         91.43        103.20       116.52 o
   8   1   9        169.10         98.43       119.28 o
   9   1   9        271.80         59.28       144.64 o
 -12   2   9         14.88         21.91       152.81 o
 -11   2   9        125.37        267.66       174.06 o
 -10   2   9         86.77        -17.51       140.33 o
  -9   2   9        237.64        376.23       105.77 o
  -8   2   9        116.91        179.90        95.23 o
  -7   2   9        483.75        604.14       139.97 o
  -6   2   9       1346.08       1384.71        87.49 o
  -5   2   9       1072.34       1122.57        91.52 o
  -4   2   9       1440.82       1396.11        92.92 o
  -3   2   9       1243.52       1295.73       106.92 o
  -2   2   9       4479.31       4427.03       135.66 o
  -1   2   9       2021.53       1904.50       144.31 o
   0   2   9       4708.60       4645.85       162.44 o
   1   2   9        550.97        417.64       111.81 o
   2   2   9       2349.39       2442.51       129.80 o
   3   2   9       1594.46       1642.22       108.57 o
   4   2   9        786.08        810.02       113.40 o
   5   2   9        509.93        580.65       112.26 o
   6   2   9        168.38        161.40       106.30 o
   7   2   9        209.02        241.88       136.77 o
   8   2   9         43.71         60.88       120.93 o
   9   2   9         88.96         19.80       123.72 o
 -12   3   9         12.29         68.65       151.97 o
 -11   3   9         18.74        118.54       142.59 o
 -10   3   9         44.51         44.04       121.33 o
  -9   3   9        211.51        218.29       113.25 o
  -8   3   9        148.97        156.92       109.36 o
  -7   3   9        521.01        524.99        81.96 o
  -6   3   9        127.84        129.31        87.22 o
  -5   3   9       1768.55       1828.32        89.38 o
  -4   3   9       2666.41       2693.15       106.27 o
  -3   3   9        597.90        510.36        97.31 o
  -2   3   9          6.20         -0.99       115.32 o
  -1   3   9       3062.74       2730.20       154.43 o
   0   3   9       4859.31       4846.23       269.40 o
   1   3   9        617.52        501.24       111.33 o
   2   3   9         61.09         52.22        76.50 o
   3   3   9       3933.06       4036.63       476.86 o
   4   3   9       2966.39       3197.20       130.50 o
   5   3   9       2063.74       2273.20       181.07 o
   6   3   9         59.52         90.18       107.62 o
   7   3   9        887.00        865.87       147.46 o
   8   3   9        458.18        245.09       216.99 o
   9   3   9        195.02        -10.69       148.39 o
 -11   4   9         19.53        -55.98       175.14 o
 -10   4   9         49.30         42.00       122.32 o
  -9   4   9         71.92         -9.64       134.76 o
  -8   4   9        129.15        112.39       110.80 o
  -7   4   9         89.42        190.63        96.27 o
  -6   4   9         42.27         45.90        78.01 o
  -5   4   9       1312.68       1178.84        86.83 o
  -4   4   9        841.31        934.07       122.33 o
  -3   4   9        540.32        469.70        96.30 o
  -2   4   9        126.96        -39.24       118.91 o
  -1   4   9       8872.34       9286.66       245.11 o
   0   4   9       3102.78       3075.68       288.63 o
   1   4   9        847.69        887.35       372.88 o
   2   4   9       1318.80       1429.45        93.58 o
   3   4   9       5095.50       5984.63       382.59 o
   4   4   9       1033.94       1059.26       102.97 o
   5   4   9         53.14          6.40        93.19 o
   6   4   9        172.21        168.51        93.20 o
   7   4   9        616.65        637.96       138.82 o
   8   4   9        352.71        226.49       122.45 o
   9   4   9         25.45        -81.73       214.18 o
 -11   5   9         90.53         59.89       144.89 o
 -10   5   9         57.71        105.57       140.38 o
  -9   5   9         42.35         58.15        95.86 o
  -8   5   9        366.85        464.20       111.21 o
  -7   5   9        489.81        552.85        88.71 o
  -6   5   9        260.83        251.00        78.92 o
  -5   5   9       1167.58       1212.60        94.39 o
  -4   5   9       3486.11       3605.08       142.66 o
  -3   5   9       2232.87       2393.08       155.31 o
  -2   5   9        312.13        352.52       159.92 o
  -1   5   9       2362.66       2094.71       184.67 o
   0   5   9       8244.96       8581.12       218.57 o
   1   5   9        377.69        294.72        79.98 o
   2   5   9       1171.81       1193.27       101.26 o
   3   5   9        237.86        317.88       109.75 o
   4   5   9       1546.03       1687.95       119.39 o
   5   5   9        235.07        315.62       131.40 o
   6   5   9        475.80        360.20        97.19 o
   7   5   9        270.05        205.21       136.14 o
   8   5   9        306.78        203.47       141.53 o
 -11   6   9         50.10         77.64       124.82 o
 -10   6   9         38.92         10.21       172.04 o
  -9   6   9         73.08         91.42        96.19 o
  -8   6   9         19.93          5.28       109.45 o
  -7   6   9        403.01        572.58        89.49 o
  -6   6   9        519.55        504.43        83.95 o
  -5   6   9        315.75        284.14        81.65 o
  -4   6   9        373.21        334.80       138.82 o
  -3   6   9       3422.39       3435.36       178.49 o
  -2   6   9       3856.01       3934.81       230.63 o
  -1   6   9        362.17        435.75       201.12 o
   0   6   9       3199.22       3864.02       427.82 o
   1   6   9       1831.67       2029.83       109.39 o
   2   6   9       2142.20       2298.75       151.72 o
   3   6   9        140.12        107.84        84.58 o
   4   6   9        602.09        791.32       136.42 o
   5   6   9        717.41        731.81        99.29 o
   6   6   9        148.64        158.91        92.25 o
   7   6   9         65.77          4.41       137.16 o
   8   6   9         95.85         98.84       136.61 o
 -11   7   9         97.44        148.96       177.52 o
 -10   7   9         57.65        -50.57       141.95 o
  -9   7   9         58.25        102.18       119.36 o
  -8   7   9          8.09          7.97       110.09 o
  -7   7   9        339.93        260.02        87.64 o
  -6   7   9        519.76        484.26        91.03 o
  -5   7   9        245.94        296.60        80.48 o
  -4   7   9        218.95        219.53       114.92 o
  -3   7   9       1197.06       1259.47       150.27 o
  -2   7   9       4503.61       4563.10       188.52 o
  -1   7   9       2552.49       2621.23       162.21 o
   0   7   9        156.19        217.58       135.08 o
   1   7   9        817.01        874.55        90.22 o
   2   7   9       1140.68       1266.28       115.90 o
   3   7   9       1185.71       1356.90        91.59 o
   4   7   9         91.41         92.59        93.39 o
   5   7   9       1040.83       1054.99       138.86 o
   6   7   9        505.70        422.53       116.58 o
   7   7   9        333.54        332.24       120.59 o
   8   7   9         10.68        -76.09       172.01 o
 -11   8   9          2.92         -4.10       126.29 o
 -10   8   9         83.89         89.41       122.39 o
  -9   8   9         52.22        202.08       169.22 o
  -8   8   9         79.13        116.50       109.90 o
  -7   8   9        296.56        331.72        80.85 o
  -6   8   9        342.14        284.98        87.09 o
  -5   8   9        108.19        134.91       111.71 o
  -4   8   9       2531.64       2629.75       160.79 o
  -3   8   9       2767.05       2859.39       215.18 o
  -2   8   9        411.55        531.39       137.22 o
  -1   8   9        421.25        457.95       142.43 o
   0   8   9       1069.26       1147.88       118.31 o
   1   8   9       2510.96       2804.19       118.83 o
   2   8   9        588.49        644.23        88.03 o
   3   8   9        254.40        231.74        85.36 o
   4   8   9        393.00        320.60        77.41 o
   5   8   9       1091.00       1176.10       190.26 o
   6   8   9        818.03        874.48       121.99 o
   7   8   9         18.15        -42.44       168.55 o
   8   8   9         73.52          4.25       122.97 o
 -10   9   9        114.42        200.30       122.68 o
  -9   9   9         97.48        278.58       170.81 o
  -8   9   9         27.30         28.06       109.55 o
  -7   9   9         46.98         76.06        77.18 o
  -6   9   9        708.25        828.05        91.00 o
  -5   9   9        397.01        408.25        89.01 o
  -4   9   9         13.05         57.92       136.67 o
  -3   9   9         80.68        -25.76       135.40 o
  -2   9   9       1458.25       1501.78       151.28 o
  -1   9   9        151.74        220.12       137.83 o
   0   9   9        754.81        712.50       116.49 o
   1   9   9        442.19        452.36        87.18 o
   2   9   9        841.19        903.89        89.95 o
   3   9   9        221.56        296.12        93.89 o
   4   9   9        654.51        801.57       111.59 o
   5   9   9        392.26        342.09        84.86 o
   6   9   9        575.07        601.76       140.34 o
   7   9   9         45.59         27.32       169.73 o
   8   9   9        199.03        139.06       211.46 o
 -10  10   9         20.17         18.77       123.92 o
  -9  10   9        145.63         43.39       142.09 o
  -8  10   9         54.52         56.27       138.31 o
  -7  10   9        130.87        132.32       111.83 o
  -6  10   9         85.29        102.76       110.35 o
  -5  10   9        570.38        633.74       120.35 o
  -4  10   9         46.96        214.50       130.35 o
  -3  10   9        549.35        521.68       139.89 o
  -2  10   9        370.62        180.20       144.17 o
  -1  10   9       4246.64       4294.18       226.16 o
   0  10   9        143.95        146.24       134.27 o
   1  10   9        327.89        369.38        78.57 o
   2  10   9        168.80        281.68        94.50 o
   3  10   9       3331.15       3447.13       293.77 o
   4  10   9        135.92        182.06        92.91 o
   5  10   9        109.90        103.05       117.35 o
   6  10   9         19.75        -15.20       105.14 o
   7  10   9        208.54         62.82       121.97 o
 -10  11   9         10.91         70.66       145.98 o
  -9  11   9        119.98          5.43       123.19 o
  -8  11   9        154.70        127.74       171.25 o
  -7  11   9         24.02        -66.33        87.05 o
  -6  11   9          6.73        -86.15        86.15 o
  -5  11   9        312.79        211.71        97.36 o
  -4  11   9        184.30        136.66       109.17 o
  -3  11   9         56.27         79.19       133.17 o
  -2  11   9         24.58          0.32       131.26 o
  -1  11   9        111.18        146.85       189.11 o
   0  11   9        462.83        565.09        97.77 o
   1  11   9       1060.32        949.17       324.01 o
   2  11   9         89.69         93.94        83.93 o
   3  11   9       1681.84       1979.36       135.26 o
   4  11   9        957.62        821.92        99.00 o
   5  11   9        686.03        730.17       120.95 o
   6  11   9        178.27         60.41       119.98 o
   7  11   9        659.35        373.88       103.48 o
  -9  12   9          9.61         79.17       142.44 o
  -8  12   9        157.64         12.82       143.64 o
  -7  12   9         61.19         55.52       139.80 o
  -6  12   9         34.43       -135.01       135.01 o
  -5  12   9         83.95        119.86       132.76 o
  -4  12   9        531.14        346.42       137.74 o
  -3  12   9         71.95         48.98       133.49 o
  -2  12   9        728.69        685.05       196.10 o
  -1  12   9        835.40        893.25       142.82 o
   0  12   9       1735.78       1793.16       165.71 o
   1  12   9         68.79         51.56       106.90 o
   2  12   9       1989.99       2212.47       108.37 o
   3  12   9        779.80        805.96        90.17 o
   4  12   9        638.68        601.71       120.59 o
   5  12   9         32.44         13.85       105.62 o
   6  12   9         41.32         -8.65       108.54 o
  -9  13   9         21.70         16.99       174.85 o
  -8  13   9        526.02        385.65       157.04 o
  -7  13   9        160.28        113.17       152.24 o
  -6  13   9         68.11       -115.48       120.11 o
  -5  13   9         36.85         17.85        93.97 o
  -4  13   9       1169.82       1124.68       104.07 o
  -3  13   9        378.51        341.89       135.74 o
  -2  13   9        410.40        369.81       187.87 o
  -1  13   9        168.34        126.46       133.50 o
   0  13   9       1447.10       1570.10       256.64 o
   1  13   9        500.10        774.91       111.21 o
   2  13   9        416.95        481.22        96.63 o
   3  13   9        352.71        428.77       107.11 o
   4  13   9        580.91        581.01       122.25 o
   5  13   9         83.12         29.86       120.81 o
   6  13   9         71.12         20.66       122.03 o
  -8  14   9          9.43        -11.49       209.20 o
  -7  14   9        393.25        292.90       178.95 o
  -6  14   9         28.76         61.58       119.60 o
  -5  14   9        393.83        423.28       120.69 o
  -4  14   9          2.02          4.01        93.26 o
  -3  14   9       1934.36       1733.62       152.20 o
  -2  14   9         75.32        132.14       131.98 o
  -1  14   9        315.09        259.51       111.37 o
   0  14   9         47.12        -23.56       130.94 o
   1  14   9       1148.04       1231.01       184.68 o
   2  14   9          1.54         -9.24        96.33 o
   3  14   9        166.82        120.70       120.24 o
   4  14   9          2.11          1.16        96.75 o
   5  14   9        209.50        275.75       108.90 o
  -8  15   9          1.60        -47.46       215.85 o
  -7  15   9        180.85         83.05       177.27 o
  -6  15   9        204.81        175.06       172.35 o
  -5  15   9        446.01        432.01       122.34 o
  -4  15   9         53.03        162.61       115.08 o
  -3  15   9       1156.94       1087.48       179.46 o
  -2  15   9        859.26        715.44       141.90 o
  -1  15   9        904.84        796.84       121.83 o
   0  15   9        251.08        215.79       118.57 o
   1  15   9       1349.24       1518.91       214.80 o
   2  15   9        375.25        378.06       108.51 o
   3  15   9        779.63        778.63       126.27 o
   4  15   9        323.52        273.60       110.19 o
   5  15   9        236.29        151.42       132.28 o
  -7  16   9          1.92        -10.18       252.34 o
  -6  16   9         38.35        142.43       123.41 o
  -5  16   9        183.76         41.50       121.80 o
  -4  16   9        348.23        165.47       121.00 o
  -3  16   9         17.57        110.51       167.30 o
  -2  16   9        477.21        406.75       238.60 o
  -1  16   9        245.55        186.05       139.72 o
   0  16   9        212.38        160.07       139.47 o
   1  16   9        118.51         96.83       139.02 o
   2  16   9        642.66        238.96       111.45 o
   3  16   9         73.70         34.92       140.74 o
   4  16   9        171.95         97.80       142.74 o
  -6  17   9        381.78        213.54       128.20 o
  -5  17   9         76.50         96.80       122.71 o
  -4  17   9        322.28        287.80       142.90 o
  -3  17   9         81.96        -10.18       170.95 o
  -2  17   9       1168.97        909.50       182.76 o
  -1  17   9         77.78         52.85       121.46 o
   0  17   9        100.87         72.56       171.89 o
   1  17   9         90.36          6.82       121.36 o
   2  17   9        835.67        624.45       177.66 o
   3  17   9        296.99        243.53       126.13 o
  -4  18   9          4.66        -66.54       176.32 o
  -3  18   9        317.40        487.40       124.65 o
  -2  18   9         46.02         66.80       142.22 o
  -1  18   9        467.72        389.90       148.18 o
   0  18   9         58.27        -16.64       143.97 o
   1  18   9        163.93        176.69       143.79 o
   2  18   9          0.41          1.27       279.57 o
  -2  19   9         15.63        -11.91       123.81 o
  -1  19   9        139.43        178.14       152.24 o
  -3 -18  10         32.57         55.57       283.87 o
  -5 -17  10        142.25        213.12       257.76 o
  -4 -17  10         67.94         68.85       182.70 o
  -3 -17  10       1521.13       1321.47       265.33 o
   2 -17  10        477.82        120.48       163.38 o
  -6 -16  10         25.92          5.13       181.11 o
  -5 -16  10        171.67         40.67       253.87 o
  -4 -16  10         39.12         39.71       179.04 o
  -3 -16  10         28.97       -106.30       248.05 o
   1 -16  10        245.34        102.34       180.75 o
   2 -16  10        191.55          5.94       142.11 o
   3 -16  10        179.03          1.09       178.90 o
  -7 -15  10         82.29         16.42       184.17 o
  -6 -15  10         63.78        -87.02       180.28 o
  -5 -15  10          3.24        -52.07       249.60 o
  -4 -15  10        139.72        166.81       176.31 o
  -3 -15  10        375.84        135.38       251.16 o
   1 -15  10         43.32         20.85       140.16 o
   2 -15  10         92.92         30.01       255.53 o
   3 -15  10        428.32        260.06       262.13 o
   4 -15  10         98.27         32.24       188.07 o
  -8 -14  10        180.38         47.86       181.16 o
  -7 -14  10         34.22         90.24       175.58 o
  -6 -14  10         62.47         -7.39       177.10 o
  -5 -14  10        110.93         98.23       247.19 o
  -4 -14  10        365.66        261.17       175.93 o
  -3 -14  10         49.58        236.17       219.91 o
  -2 -14  10        285.52        345.29       197.31 o
   0 -14  10        708.87        759.15       222.00 o
   1 -14  10         70.52         24.73       175.91 o
   2 -14  10         68.09         81.81       249.81 o
   3 -14  10        431.67        276.29       258.71 o
   4 -14  10        252.52        191.42       258.29 o
   5 -14  10        287.93         98.20       291.49 o
  -8 -13  10        131.04         20.53       156.81 o
  -7 -13  10        148.42        138.51       150.98 o
  -6 -13  10         70.49        -95.13       175.83 o
  -5 -13  10        921.46       1442.38       227.60 o
  -4 -13  10        398.69        371.91       143.21 o
  -3 -13  10        969.45        904.13       145.84 o
  -2 -13  10       1180.75       1183.39       152.46 o
  -1 -13  10       2023.81       1252.26       660.35 o
   0 -13  10       1349.57       1359.47       162.11 o
   1 -13  10        448.63        518.05       144.24 o
   2 -13  10        924.82        926.16       255.24 o
   3 -13  10       1007.32        964.05       259.31 o
   4 -13  10        148.22        156.35       249.85 o
   5 -13  10        102.93        -51.80       254.14 o
  -9 -12  10         99.92        153.89       181.13 o
  -8 -12  10          2.97         29.83       143.04 o
  -7 -12  10         67.80        -67.71       191.55 o
  -6 -12  10        476.49        503.69       144.09 o
  -5 -12  10         55.45         60.30       135.71 o
  -4 -12  10         14.38         69.49       136.31 o
  -3 -12  10         49.90        -76.28       137.90 o
  -2 -12  10       1173.25       1354.30       149.40 o
  -1 -12  10        111.66         96.28       166.78 o
   0 -12  10        461.89        433.03       143.29 o
   1 -12  10       1068.86       1139.99       149.84 o
   2 -12  10       1107.89       1090.50       211.92 o
   3 -12  10        180.01        283.49       244.02 o
   4 -12  10        352.95        469.27       245.82 o
   5 -12  10         30.85       -126.13       250.75 o
   6 -12  10        195.47         93.94       180.41 o
  -9 -11  10         54.81         85.30       144.49 o
  -8 -11  10         13.56         41.64       174.32 o
  -7 -11  10        108.47         -4.22       190.64 o
  -6 -11  10        211.36        193.16       113.91 o
  -5 -11  10        121.86        126.09       107.35 o
  -4 -11  10          2.29         -8.93       134.36 o
  -3 -11  10        685.58        658.09       142.61 o
  -2 -11  10         60.67         83.03        90.59 o
  -1 -11  10        118.33         67.19       150.64 o
   0 -11  10        108.57        128.10       137.39 o
   1 -11  10        264.49        270.07       115.02 o
   2 -11  10        681.25        683.50       200.22 o
   3 -11  10         90.04        122.76       135.72 o
   4 -11  10       1007.58       1025.58       248.85 o
   5 -11  10        438.43        344.56       176.61 o
   6 -11  10        452.37        242.33       182.38 o
 -10 -10  10         36.91         19.74       143.88 o
  -9 -10  10          2.38         17.70       141.89 o
  -8 -10  10        270.52        361.78       175.57 o
  -7 -10  10        105.95         94.43       136.36 o
  -6 -10  10        293.57        223.05       113.27 o
  -5 -10  10         36.16        -14.66        84.59 o
  -4 -10  10        106.49        163.35        99.36 o
  -3 -10  10         32.62         89.92        86.37 o
  -2 -10  10       1474.08       1548.26       114.21 o
  -1 -10  10         21.05         23.03       146.19 o
   0 -10  10         48.69         89.66       134.97 o
   1 -10  10        377.78        347.50       138.89 o
   2 -10  10       2131.20       2330.10       215.59 o
   3 -10  10        360.70        239.07       141.78 o
   4 -10  10         81.59         64.12       136.47 o
   5 -10  10        325.49        308.56       174.73 o
   6 -10  10        464.29        331.96       246.99 o
   7 -10  10        128.20        176.11       282.97 o
[truncated: 177,964 more chars]
